# Supplementary material for: Inactivation of ancV1R as a Predictive Signature for the Loss of Vomeronasal System in Mammals
Source: Genome Biol Evol. 2020 Apr 21;12(6):766–78. doi: 10.1093/gbe/evaa082 (PMC7290294; doi:10.1093/gbe/evaa082)
Supplement: evaa082_Supplementary_Data [file evaa082_supplementary_data.zip]

Archive with 9 entries (9 files):
- Supplementary alignment file 1.fa
- Supplementary alignment file 2.fa
- Supplementary Fig S1.pdf
- Supplementary Fig S2.pdf
- Supplementary Fig S3-S4.pptx
- Supplementary Table S1.xlsx
- Supplementary Table S2-S10.pptx
- Supplementary_FigS5.pdf
- Table S9.pptx
