# Supplementary material for: Inactivation of ancV1R as a Predictive Signature for the Loss of Vomeronasal System in Mammals
Source: Genome Biol Evol. 2020 Apr 21;12(6):766–78. doi: 10.1093/gbe/evaa082 (PMC7290294; doi:10.1093/gbe/evaa082)
Supplement: evaa082_Supplementary_Data [file evaa082_supplementary_data.zip › Supplementary alignment file 1.fa]

>Elephant
---------------------------ATGAAGCTATCT---G-CAGATGTGCTTGAGA-TCGTCGCTTGT-
-ACTAT--TCTCATCTTTGTGAGCTTCGGTGGAAAT--ACATGTTTATTTTATTCTACAAGGAAATGT---A
TCACTGGGCGTTTACAGACATCC------TTTCTTCTAATATT-CAGTCTTATATGTGTCCACCTTATTAAA
AACCTGGTGGTGAATGTCATGAAAATTG-TTTATTCTTCTGGCTTCATG------TTGGACTCAGCTGGCTG
CAAAGGTCTGCACTTCACAGCAGCGTTGACG----ACATCCCTGGCCATCTGGTTCATG-TTACACTTC---
--GCGTTGCTCTACCA--------------------------------------------------------
------------CCGTAAGCTCTACCAAATTGTCCAC-CCCTTGA----GGGAGACTGTAAACCTG------
---------------------------------------GACCATCAGGAG---CATTCCT---------TG
--------AAATTGGTTTCTGCTCTTTGGGTGGCTGGTTTGGCCG-TGTACATCCCAGTTTTAATTTATGCT
AGAAAATCA-GAA---CACCTGAATGCAGGAAATGATACA------GA-CCCCTTGTCTACTAA-AAGAATT
T-----ACATGGATTGCCT-AATTGACTTTGGAAATAAGCAGGTAGAG----------TTTTATTATGGGAG
AATATTTTTAGCTC-TTATTGATATTATTCCTTTAGCCA-TCTTAGTCTTTGTCTGTTTCTGGATGTCTTTT
CT-CCTTTT-GAAAAAAA-AGAAGATGACATATGGTGACATCTGGATTGGAGATGATGATTCA-----GAAA
TTGAAATCCTCAGAGGGGCCA-AGTTCAGTATTTTATTAATGTTGCTGATAACTCCACTTT-GGATTTCTCA
CTTTATCTTAGTCTATTTCTTGAAAGAC-TTGGCAGTGTATGT-CTTTATTCCAGCTGTTCTCACAGCCCTC
TCATCAGGCTTCTCT----GCTC-TCAGTCCTTTCTTGCTTATGCTGGTTAATTACAAAATGAAG------T
TG------------GTGTCCTTCTGTGG-TGCCAAA-----GAGAAAAAA----------------TCCACA
GTACAGTCTGCA------AATGTTACTCT------TTCTCCATATGCT------------------------
------------------------------------------------
>Manatee
---------------------------ATGAAGCTATCT---G-CAGATGTGCTTGAGA-TCATCACTTGT-
-ACTAC--TCTCATCTTTGTGAGCTTTGGTGGAAAT--ACAGGTTTATTTTATTCTACAAGGAAATGT---A
TCACTGGGCGTTTACAGACATCC------TTTCTTCTAATTTT-CAGTCTTATATGTGTCCATCTTATTAAA
AACCTGGTGGTGAATGTCATGAAAATTGTTTTATTCTTCTGGCTTCATG------TTGGACTCAGCTGGTTG
CAAAGGTCTGCACTTCACAGCAGCCTTGATG----ACATCCCTGGCCGTCTGGTTCATG-TTACACCTC---
--GCGTTGGTCTAGCA--------------------------------------------------------
------------CCGTAAGCTCTACCAAATTGTCCGC-CCCTTGA----ATGAGACTACAAACCTG------
---------------------------------------GACCATCAGGAG---CATTCCT---------TG
--------AAGTTGGTTTCTGCTCTTTGGGTGGCTGGTTTGGCAG-TGTACATCCCAGTTTTAATTTATACT
AGAAAATCA-GAA---CACCTGAACCCAGGAAATGATACA------GA-CCCCTTGTCTACTAG-AAGGATT
T-----ACATGGATTGCCT-AATTGACTTTGGAAATAAGCAGGTAGAG----------TTTTACTATGGGAA
AATATTTTTAGTTC-TTATTGATATTATTCCTTTAGCCA-TC--------TGTCTGTTTCTGGATGTCTTTC
CT-CCTTTCGGAGAAAAA-AGAAGATAACATATGGTGACATCTGGATTGGAGATGATGATTCA-----GAAA
TTGAAATCCTCTGAGGGGCCA-AGTTCAGTATTTTATTAATGTTGCTGATAACTCCACTTT-GGATTTCTCA
CTTTATCTTAGTCTGTTTCTTGAAAGAC-TTGGCAGGGCGTGT-CTTTATTCCAGCTGTTCTCACAGCACTC
TTGTCAGGCTTCTCT----GATC-TCAGTCCTTTATTGCTTATATTGGTTAATTACAAAATGAAG------T
TG------------GTGTCCTTCTGTGG-TGCCAAA-----GAGGAAAAA----------------TCCACA
GCACAGTCTGCA------AATATTACTCT------TTCTCCATATGCT------------------------
------------------------------------------------
>Aardvark
---------------------------ATGAAGCCATCT---G-CAGACGTGCTTGAGA-TCATCGCTTGT-
-ACTAT--TCTCATCTTTGTGAGCGTCATCGGAAAC--GCATGTTTATTTTATTCTACAAGAAAATGT---A
TGATTCGGGGTTTACAGACATCC------TTTCTTCTAATTTT-CAGTCTTATATATGTCCACCTTATTAAA
AACCTGGTGGTGAATGTCATGAAAATTG-TTTATTCTTCTGGCTTCATC------TTGGACTCAGCTGGCTG
CAAAGTTCTGCACTTCACAGCAGCCTTGACG----ACTTCCTTGGCCATCTGGTTCCTG-TTACACTTT---
--GCACTGCTCTACCA--------------------------------------------------------
------------CTGTAAGCTCTACCAAGTTGTGCAC-CCCTTGA----GTGAGGCTCCAAACCTG------
---------------------------------------GATCACCGGAAT---CATTCCT---------TG
--------AAGTTGGTTTGTGCTCTTTGGGTGGCTGGTGTGGCAG-TGTACATCCCTGTTTTAATCTATACT
AGAAAATCA-GAG---CACCTGAATGCAGGAAATGATACT------GA-TCCCTTGTCTGCCAG-AAGGATT
T-----ACATGGATTGCCT-AATTGACTTTGGAAATAAGCAGGTAGAG----------TTTTACTATGGGGA
AATATTTTTGGTTC-TTATTGATATTATTCCTTTAGCCA-TCTTAGTCTTTGTCTGTTTCTGGATGTCTTTT
CT-CCTTTT-GGAAAAAA-AGAAAATAACATATGGTGACATCTGGATTGGAGATGATGATTCA-----GAAA
TTGAAATCCTAAGAGGGGCCA-AGTTCAGTATTTTATTAATGCTGCTGATCACTCCCCTTT-GGATTTCTCA
CTTTATCTTAGTCTATTTCTTGAAAGAC-TTGGCAGCGTATTT-CTTTATTCCAGCTGTTCTCATAGCCCTC
TCGTCAGGGTTCTCT----GCTC-TCAGTCCTTTCCTGCTTATGTTGGTTAATTACAAAATGAAG------T
TG------------GTGTCTTTCTGTGG-TGTCAAA-----GAGGAAAAA----------------TCCACA
GCACAGTCTGCA------AATGTGACTCT------TTCTCCATATGCTTCC---------------------
------------------------------------------------
>Hyrax
---------------------------ATGAAGCTATCT---G-CAGATATGCTTGAGA-TCATCACTTGC-
-ACTGT--TCTCATCTTAGTGAGCTTTGGTGGAAAC--GCATGTCTATTTTATTCTACAAGGAAATGT---G
TCACTGGGCGTTTACAGACATCC------TTTCTCCTGATTTT-CAGTCTTATTTGTGTCCACCTTATTAAA
AATCTGGTGGTGAATGTCATGAAAGTTG-TTTATTCTTCTGGCTTCACA------TTGGACTCAGCTGGCTG
CAAAGGTCTGCACTTCACAGCGGCCTTGACA----ACGTCCTTGGCTATCTGGTTCCTG-CTACACTTC---
--GCTTTGCTCTACCA--------------------------------------------------------
------------CCATAAGCTCTACCAAATTGTCCAT-CCCTTAA----GTGAGCCTTCAGACCAG------
---------------------------------------AACCATCAGGAA---CATTCTC---------TG
--------AAGCTGGTTTCTGCTCTTTGGGTAGCTGGTTTAGCAG-TATATATTCCTGTTTTAATTTATACT
AGAAAATCA-GAA---CACTTGACTGCAAGAAATGAAACA------GA-CCCCTTGTATGCTGA-AAGGATT
T-----ACATGGACTGCCT-GATTGACTTTGGAAATAAGCAGGTAGAG----------TTTTACTATGGGAA
AATATTTTTAGTTC-TTATTGATATTGTTCCTTTAGCCA-TGTTAGTTTTTGTCTGCTTCTGGATGTCTTTC
CT-CCTTTC-AGAGAAGA-AGAAAATGACATACGGTGACATCTGGATTGGAAATGATGATTCA-----GAAA
CTGAAGTCCTCAGAGGGGCCA-AGTTCAGTATTTTACTAATGTTGCTGATAACTCCACTTT-GGATTTCTCA
CTTTGTCTTAGTCTATTTTTTGAAAGAC-TTGGCAACATGTGT-CTTTATTCCAGCTCTTCTCACAGCGCTG
TCATCAGGCTTCTCT----GCTC-TCAGTCCTTTCTTACTTATGTTGGTTAATTACAGAATGAAG------T
TG------------GTATCCTTCTGTGG-TGCGAAA-----GAGAAAAGA----------------CTTACG
GCACAGTCTGCA------AATGGCACTCT------TTCTCCATATGCT------------------------
------------------------------------------------
>Yellow-spotted_hyrax
---------------------------ATGAAGCTATCT---G-CAGATATGCTTGAGA-TCATCACTTGC-
-ACTGT--TCTCATCTTAGTGAGCTTTGGTGGAAAC--GCGTGTCTATTTTATTCTACAAGGAAATGT---G
TCACTGGGCGTTTACAGACATCC------TTTCTCTTGATTTT-CAGTCTTATTTGTGTCCACCTTATTAAA
AATCTGGTGGTGAATGTCATGAAAGTTG-TTTATTCTTCTGGCTTCACA------TTGGACTCAGCTGGCTG
CAAAGGTCTGCACTTCACAGCGGCCTTGACA----ACGTCCTTGGCCATCTGGTTCCTG-CTACACTTC---
--GCATTGCTCCACCA--------------------------------------------------------
------------CCATAAGCTCTACCAAATTGTCCAT-CCCTTAA----GTGAGCCTTCAGACCAG------
---------------------------------------AACCATCGGGAA---CATTCTC---------TG
--------AAGCTGGTTTCTGCTCTTTGGGTAGCTGGTTTAGCAG-TATATATTCCTGTTTTAATTTATACT
AGAAAATCA-GAA---CACTTGACTGCAAGAAATGAAACA------GA-CCCCTTGTATGCTGA-AAGGGTT
T-----ACATGGACTGCCT-GATTGACTTTGGAAATAAGCAGGTAGAG----------TTTTACTATGGGAA
AATATTTTTAGTTC-TTATTGATATTGTTCCTTTAGCTG-TGTTAGTTTTTGTCTGCTTCTGGATGTCTTTC
CT-CCTTTC-AGAGAAGA-AGAAGATGACATACGGTGACATCTGGATTGGAAATGATGATTCA-----GAAA
CTGAAGTCCTCAGAGGGGCCA-AGTTCAGTATTTTACTAATGTTGCTGATAACTCCACTTT-GGATTTCTCA
CTTTGTCTTAGTCTATTTTTTGAAAGAC-TTGGCAACATGTGT-CTTTATTCCAGCTCTTCTCACAGCGCTG
TCATCAGGCTTCTCT----GCTC-TCAGTCCTTTCTTACTTATGTTGGTTAATTACAGAATGAAG------T
TG------------GTATCCTTCTGTGG-TGCGAAA-----GAGAAAAGA----------------CTTACG
GCACAGTCTGCA------AATGGCACTCT------TTCTCCTTATGCT------------------------
------------------------------------------------
>Cape_golden_mole
---------------------------ATGATGCTACCT---G-AAGACATGCTTGAGA-TCATCACCTGT-
-ACTAT--TCTCATCTTTGTGAGTTTCATTGGAAAC--ACATGCTTATTTTACTCTACGTGGAAATGT---A
TTGCTGGGCATTTAGAGACCTCC------TTTCTTCTAATTTT-CAGTCTTGTATGTGTCCACCTTATTAAA
ACCCTGGTGGTGAATGTCATGAAAATTT-TTTATTCTTCTGGCTTCATG------TTGGACTCAGCAGCCTG
CAAAGTTCTGCACTTCACAGCTGCCCTGACA----ACTTCTCTGGCCATCTGGTTCACG-TTACACTTC---
--GTGTTGCTCTACCA--------------------------------------------------------
------------CCGCAAGTTCTACCAAATTGTCCAC-CCCTTGA----GAGAAGATCCGAACCTG------
---------------------------------------AACCACCAGAAG---AACTCCT---------TA
--------AAGTTGATTTCTGCTCTTTGGGTGGCCGGTGTGTCAG-TGTACATCCCCGTTTTAATTTATACT
AGAAAATCA-GAA---CACCTTAATGCAGTAAATGAT----------------------ACTAA-AAGGATT
T-----ACATGGGTTGCCT-AATTGACTTCAGAAATAAGCAGGTAGAG----------TTTTACTACGGGAA
AATATTTTTAGTTC-TTATTGATATTATTCCTTTAGCTG-TCTTAGTCTTTTTCTGTTTCTGGATGTCTTTT
CT-CTTTTT-GGAGAGAA-AAAAGATGACATATGGTGACATCTGGATTGGAGATGATGATTCA-----GAAA
TTGAAATCCTCAGAGGGGCCA-AATTCAGTATTTTATTAATGTTGCTGATCACTCCACTTT-GGATTTCTCA
CTTTATCTTAGTCTATTTCTTGAAAGAC-TTGGCAGAATATGT-CTTTATTCCAGCTGTTCTCACAGTCCTC
TCCTCAGGCTTCTCT----GCTC-TAAGTCCTTTCCTGCTTATGCTGGTTAATTACAAAATGAAG------T
TG------------GTGTCCTTCTGTGG-AGCCAAA-----GAGAAAAAA----------------TCCACA
GCACAGTCTGCA------AATGTTACTCT------TTCTCCATATGCT------------------------
------------------------------------------------
>Cape_elephant_shrew
---------------------------ATGAAGCCATCT---G-CAGACGTGCTTGAGA-TCATCGCTTGC-
-AGTAT--CCTCATCATTGTAAGCTTTGTTGGAAAC--ACATGCTTATTTTATTCTACAAGAAAATGC---A
TCACCAGGCATTTACAGACATCC------TTTCTTCTAATTTT-CAGTCTTATTTGTGTCCATCTTATTAAA
AACCTGGTGGTGAATGTCATGAAAATTG-TTTATTCTTCAGGCTTTGAT------TTGGACTCAGCTGGCTG
CAAAGTCCTGCACTTTACAGCGGCCCTGACG----ACCTCTCTGGCCATCTGGTTCATG-TTATACTTT---
--GCACTCCTCTACCA--------------------------------------------------------
------------CCGTAAGGTCTACCAAATCATCCAC-CCCTTGA----ATGAACCCCTGAACCTG------
---------------------------------------GACCATTGGAAG---CATTCCC---------TA
--------AAATTGGTTGCTGCTTTTTGGGTAGCTGGTGTGTCAG-TATACATTCCTATTTTAATTTATACT
AGAAAATCA-GAA---CACCTGAACACAGGAAATGATACA------GA-TGCCTTGTCTACTAA-CAGGATT
T-----ACACCGATTGTCT-AATTGACTTTGGAAATAAACAGGTAGAG----------TTTTACTACGGAAA
AATACTTTTAGCTC-TTGTTGATATCATTCCTTTGGCTA-TCTTAGTCTTTGTCTGTTTCTGGATGTCTTTG
CT-GCTTTT-AGAGAGAA-AGAAGATGACATATGGTGACATCTGGATTGGCGATGATGATTCC-----GAAA
TTGAAATCCTCAGAGGAGCCA-AGTTCAGTATTTTATTAATGTTGCTGATCACTCCACTTT-GGATTTCTCA
CTTTATCTTAGTCTATTTCTTGAAAGAC-TTGGCAGTGTATGT-CTTTATTCCAGCTGTTCTCACAGCCCTC
TCGTCAGGCTTCTCT----GCTC-TCAGTCCTTTCCTGCTTATGTTGGTTAATTACAAAATGAAG------T
TG------------GTGTCCTTGTGTGG-TGCCAAA-----GAGGAAAAA----------------TCTACA
GCACAATCTGCA------AATATTACTGT------TTCTCCGTATGCT------------------------
------------------------------------------------
>Lesser_hedgehog_tenrec
---------------------------ATGAAGCCGCCT---C-CGGACGTGCTAGAGA-TCGCCACTTGT-
-GCTGT--TCTCATCTTCGTGAGCCTCATAGGAAAC--ACATGTCTATTTTACTCTACGAGGAAATGT---A
TCACCAGGCGTTTACAGGCCACC------TTTCTTCTAATCTT-CAGTCTTATATGTGTCCACCTTATTAAA
AACTTGGTGGTGAATGTCATGAAAATTG-TTTATTCTTTGGGCTTCGTG------TTGGACTCAGTGGGTTG
CAAAGTTCTGCACTTCACAGCTGCCCTGACA----ACTTCCTTGGCCATCTGGTTCATG-CTACACTTC---
--GCGCTGCTCCACCA--------------------------------------------------------
------------CCGTAAGTTCTACCAAATCGTCCAC-CCCTTGA----GTGAGACGCCAAACGTG------
---------------------------------------GACCATCAGAAG---CATTCCT---------TG
--------ACGTTGATTTCTGCTCTTTGGGTAGCTGGTGTGGCCG-TCTACATCCCCATTTTAATTTATGCT
AGAAAATCA-GGA---CCCCTGAATACAGGAAATGATACA------GA-CCTTTTGTCTACCAG-CAGGGTT
T-----ATGTGGATTGCCT-GATTGACTTCGGGAATAAGCAAGTCGAG----------CTTTACTATGGGAA
AATATGTTTAACTC-TCATTGATGCTGTTCCTTTAGCCA-TCTTAGCCTTTGTCTGTTTCTGGATGTCTTTC
CT-CTTTGT-GGAGAAAA-AGAAGATGACATATGGTGACATCTGGATTGGAGAGGATGATTCA-----GAAA
TTGAAATCCTCAGAGGGGCCA-AGTTCAGTGTTTTATTAATGTTGCTGATCACTCCACTTT-GGATTTCTCA
CTTTATCTTAGTCTGCTTCTTGAAAGAC-TTGGCAGCGCGTGT-CTTCATTCCAGCTGTTCTCACAGCCCTC
TCGTCAGGCTTCTCT----GCTC-TCAGTCCCTTCCTGTTTATGTTGGTTAATTACAGAATGAAG------T
TG------------GTATCCTTCTGTGG-TGCCAAA-----GAGACAAAA----------------TTCACA
GCACAGTCTGCA------AATGTTACTCT------TTCTCCATATGCT------------------------
------------------------------------------------
>Talazacs_shrew_tenrec
---------------------------ATGAAGCCAACT---A-CAGATGTGCTTGAGA-TCGCCACATGT-
-GCTGT--TCTCATCGCCGTGAGCTTCATAGGAAAC--ACATGCTTATTTTACTCTACGAGGAAATGT---A
TCACCGGGCGTTTGCGGGACACC------TTTGTTCTCATCTT-CAGCCTTATATGTGTCCACCTTATTAAA
AACTTGGTGGTGAATGTCATGAAAATTG-TCTATTCTGCTGGCTTCGTG------TTGGACTCGGTGGGCTG
CAAAGTTCTGCACTTCACAGCTGCACTGACG----ACGACCTTGGCCATCTGGTTCATG-CTACACTTC---
--GCGCTGCTCCACCA--------------------------------------------------------
------------CCGTAAGTTCTACCAAGTCATTCAC-CCCTTGA----GTAAGACGCCAAACGTG------
---------------------------------------GACCATCAGAAG---CATCCCT---------TG
--------AAGTTGGTTTCTGCTCTTTGGGGAGCTTGCGTGGCAG-TCTACATCCCCATTTTAATTTATGCT
AGAAAATCA-GAA---CCCCTGAATACAGGAAATGATACA------GA-CCTCTTGTCTATGAA-CAGGGTT
T-----ACGTGGATTGCCT-GATTGACTTTGGGAATAAGCAAGTAGAG----------CTTTACTATGGGAA
AATATTTTTAACTC-TCGTTGATGCTGCTCCTTTAGCCA-TCTTAGTCTTTGTCTGTTTCTGGATGTCTTTC
CT-CTTTTT-GGAGAGAA-AGAAGATGACATATGGTGACATCTGGATTGGAGAGGATGATTCA-----GAAA
TTGAAATCCTCAGAGGGGCCA-AGTTCAGTATTTTATTAATGTTGCTGATCACTCCACTCT-GGATTTCTCA
CTTTATCTTAGTCTATTTCTTGAAAGAC-TTGGCAGCGTGTGT-CTTTATTCCAGCTGTTCTCACAGTCCTC
TCGTCAGGCTTCTCT----GCTC-TCAGTCCTTTCCTGCTTATGTTGGTTAATTACAAAATGAAG------T
TG------------GTATCCTTCTGTGG-TGCCAAA-----GAGACAAAA----------------TTCACA
GCACAGTCTGCA------AATGTTACTCT------TTCTCCATATGCT------------------------
------------------------------------------------
>Human
---------------------------ATGAAGCCCTCT---G-CAGACGTGCTTGAGA-TCATCACTTGT-
-ACCAT--CCTAATCTTCATGAGCATCGTGGGAAAC--AC--GTTTGTTTTATTCTACAAGAAGATGT---A
TCACTGGGCATTTACAGACATCC------TTTCTTCTAATTTT-CAATCTTATTTTTGTCCACCTTATTAAA
AACTTGGTGGTGAATGTTATGAAAATTG-TTTACTCTTCTGGTATCATA------TTGGATTCAGCTGGCTG
CAAAGTTCTGTGCTTTACATCAGCCCTGACA----ACTTCACTGGCCATCTGCTTCATG-TTACACTTT---
--GCATTGCTTTACCA--------------------------------------------------------
------------CTGGAAGCTTTACCAAATTGCCCAC-CCCTTGG----GTGTAAATCCAAGCCTG------
---------------------------------------GACCAACAGAAG---CATTCCT---------TG
--------AAGGTGGTTTCTGTACTTTGGGTGGCTGGTGTGGTGG-TATATATCCCAGTTTAAATTCGTACC
AGAAAACCA-GAA---TTCTCGAATGCAGGAAATGATACA------GA-TCCCTTGTCTACTAA-CAGGATG
T-----ACATGGATTGCCC-AGTTGTCTTTGGAAACAAGCAGGTAGAG----------TTTTTCTATGGGAA
AATTTTTTTCGTTC-TGATTGATATTCTTTCTTTAGCTA-TTTTAGTCTTTGTCTGTTTCTGGATGTCTTTC
CT-CCTTTC-AGAGAGAA-AGAAGATGACATATGGTGACATCTGGATTGGAGATGATGATTCA-----GAAA
TTGAAATCCTTAGAGGGGCCA-AGTTCAGTATTTTATTAATGTTGCTGATCACTCCACTTT-GGATTTCTCA
CTTTATCTTAGTCTGTTTCTTGAAAGAC-TTGGCAGCATGCAG-CTTTATTCCAGCTGTTCTTACAGCCATC
TCTTCAAGCTTCTCT----GCTC-TCAGTCCTTTCTTGCTTATGTTGGTTAATTACAAAATGAAG------T
TG------------GTGACCTTCTGTGG-TGCCAAA-----GAGGAAAAA----------------CCCACA
CCACAGCCTACA------AATGTTATTCT------TTCTCCATATGCT------------------------
------------------------------------------------
>Chimpanzee
---------------------------ATGAAGCCCTCT---G-CAGATGTGCTTGAGA-TCATCACTTGT-
-ACCAT--CCTAATCTTCATGAGCATCGTGGGAAAC--ACATGTTTGTTTTATTCTACAAGAAGATGT---A
TCACTGGGCATTTACAGACATCC------TTTCTTCTAATTTT-CAATCTTATTTTTGTCCACCTTATTAAA
AACTTGGTGGTGAATGTTATGAAAATTG-TTTACTCTTCTGGTATCATG------TTGGATTCAGCTGGCTG
CAAAGTTCTGTGCTTTACATCAGCCCTGACA----ACTTCACTGGCCATCTGCTTCATG-TTACACTTT---
--GCATTGCTTTACCA--------------------------------------------------------
------------CTGGAAGCTTTACCAAATTGCCCAC-CCCTTGG----GTGAGAATCCAAGCCTG------
---------------------------------------GACCAACAGAAG---CATTCCT---------TG
--------AAGGTGGTTTCTGTACTTTGGGTGGCTGGTGTGGTGG-TATATATCTCAGTTTAAATTCGTACC
AGAAAACCA-GAA---TTCTCGAATGCAGGAAATGATACA------GA-TCCCTTGTCTACTAA-CAGGATG
T-----ACATGGATTGCCC-AGTTGTCTTTGGAAACAAGCAGGTAGAG----------TTTTTCTATGGGAA
AATTTTTTTGGTTC-TGATTGATATTCTTTCTTTAGCTA-TTTTAGTCTTTGTCTGTTTCTGGATGTCTTTC
TG-CCTTTC-AGAGAGAA-AGAAGATGACATATGGTGACATCTGGATTGGAGATGATGATTCA-----GAAA
TTGAAATCCTTAGAGGGGCCA-AGTTCAGTATTTTATTAATGTTGCTGATCACTCCACTTT-GGATTTCTCA
CTTTATCTTAGTCTGTTTCTTGAAAGAC-TTGGCAGCATGCAG-CTTTATTCCAGCTGTTCTTACAGCCATC
TCTTCAAGCTTCTCT----GCTC-TCAGTCCTTTCTTGCTTATGTTGGTTAATTACAAAATGAAG------T
TG------------GTGACCTTCTGTGG-TGCCAAA-----GAGGAAAAA----------------CCCACA
CCACAGCCTACA------AATGTTATTCT------TTCTCCATATGCT------------------------
------------------------------------------------
>Orangutan
---------------------------ATGAAGCCCTTT---G-CAGACGTGCTTGAGA-TCATCACTTGT-
-ACCAT--CCTAATCTTCATGAGCATTGTGGGAAAC--ACATGTTTGTTTTATTCTACAAGAAGATGT---A
TCACTGGGCATTTACAGACATCC------TTTCTTCTAATTTT-CAATCTTATTTTTGTCCACCTTATTAAA
AACTTGGTGGTGAATGTTATGAAAATTG-TTTACTCTTCTGGTATCATG------TTGGATTCAGTTGGCTG
CAAAGTTCTGTGCTTTACATCAGCCCTGACG----ACTTCACTGGCCATCTGGTTCATG-TTACACTTT---
--GCATTGCTTTACCA--------------------------------------------------------
------------CTGGAAGCTTTACCAAATTGCCCAC-CCCTTGG----GTGAGAATCCAAGCCTG------
---------------------------------------GACCAACAGAAG---CATTCCT---------TG
--------AAGGTGGTTTCTGTACTTTGGGTAGCTGGTGTGGTGG-TATATATCCCAGTTTAAATTCATACT
AGAAAACCA-GAA---TTCTCGAATGCAGGAAATGATACA------GA-TCCCTTGTCTACTAA-CAGGATG
T-----ACATGGATTGCCC-AGTTGTCTTTGGAAACAAGCAGGTAGAG----------TTTTTCTATGGGAA
AATTTTTTTGGTTC-TGATTGATATTCTTCCTTTAGCTA-TTTTAGTTTTTGTCTGTTTCTGGATGTCTTTC
CT-CCTTTC-AGAGAGAA-AGAAGATGACATATGGTGACATCTGGATTGGAGATGATGATTCA-----GAAA
TTGAAATCCTTAGAGGGGCCA-AGTTCAGTATTTTATTAATGTTGCTGATCACTCCACTTT-GGATTTCTCA
CTTTATCTTAGTCTGTTTCTTGAAAGAC-TTGGCAGCATGCAG-CTTTATTCCAGCTGTTCTTACAGCCCTC
TCTTCAAGCTTCTCT----GCTC-TCAGTCCTTTCTTGCTTATGTCGGTTAATTACAAAATGAAG------T
TG------------GTGACCTTCTGTGG-TGCCAAA-----GAGGAAAAA----------------CCCACA
CCACAGCCTACA------AATGTTATTCT------TTCTCCATATGCT------------------------
------------------------------------------------
>Western_Lowland_gorilla
---------------------------ATGAAGCCCTCT---G-CAGACGTGCTTGAGA-TCATCACTTGT-
-ACCAT--CCTAATCTTCATGAGCATCGTGGGAAAC--ACATGTTTGTTTTATTCTACAAGAAGATGT---A
TCACTGGGTATTTACAGACATCC------TTTCTTCTAATTTT-CAATCTTATTTTTGTCCACCTTATTAAA
AACTTGGTGGTGAATGTTATGAAAATTG-TTTACTCTTCTGGTATCATG------TTGGATTCAGCTGGCTG
CAAAGTTCTGTGCTTTACATCAGCCCTGACA----ACTTCACTGGCCATCTGCTTCATG-TTACACTTT---
--GCGTTGCTTTACCA--------------------------------------------------------
------------CTGGAAGCTTTACCAAATTGCCCAC-CCCTTGGGTGAGTGAGAATCCAAGCCTG------
---------------------------------------GACCAACAGAAG---CATTCCT---------TG
--------AAGGTGGTTTCTGTACTTTGGGTGGCTGGTGTGGTGG-TATATATCCCAGTTTAAATTCGTACC
AGAAAACCA-GAA---TTCTCGAATGCAGGAAATGTTACA------GA-TCCCTTGTCTACTAA-CAGGATG
T-----ACATGGATTGCCC-AGTTGTCTTTGGAAACAAGCAGGTAGAG----------TTTTTCTATGGGAA
AATTTTTTTGGTTC-TGATTGATATTCTTTCTTTAGCTA-TTTTAGTCTTTGTCTGTTTCTGGATGTCTTTC
CT-CCTTTC-AGAGAGAA-AGAAGATGACATATGGTGACATCTGGATTGGAGATGATGATTCA-----GAAA
TTGAAATCCTTAGAGGGGCCA-AGTTCAGTATTTTATTAATGTTGCTGATCACTCCACTTT-GGATTTCTCA
CTTTATCTTAGTCTGTTTCTTGAAAGAC-TTGGCAGCATGCAG-CTTTATTCCAGCTGTTCTTACAGCCCTC
TCTTCAAGCTTCTCT----GCTC-TCAGTCCTTTCTTGCTTATGTTGGTTAATTACAAAATGAAG------G
TG------------GTGACCTTCTGTGG-TGCCAAA-----GAGGAAAAA----------------CCCACA
CCACAGCCTACA------AATGTTATTTT------TTCTCCATATGCT------------------------
------------------------------------------------
>Gibbon
---------------------------ATGAAGCCCTCT---G-CAGACGTGCGTGAGA-T-ATCGCTTGT-
-ACCAT--CCTAATCTTCATGAGCATCATGGGAAAC--ACATGTTTGTGTTATTCTACAAGAAGATGT---A
GCACTGGGCATTTACAGACCTCC------TTTCTTCTAATTTT-CAATCTTATTTTTGTCCACCTTATTAAA
AACTTGGTAGTGAATGTTATGAAAATTG-TTTACTCTTCTTGTATCATG------TTGTATTCAGCTGGCTG
CAAAATTCTGTGCTTTACATCAGCCCTGACA----ACTTCACTGGCCATCTGGTTCATG-TTACACTTT---
--GCACTGCTTTACCA--------------------------------------------------------
------------CTGGAAGCTTTACTAAATTGCCCAC-TCCTTGG----GTGAGAATCCAAGCCTG------
---------------------------------------GACCAAGAGAAG---CATTCCT---------TG
--------AAGGTGGTTTCTGTACTTTGGGTGGCTGGTGTGGTGG-TATATATCCCAGTTTTAATTCGTACT
AGAAAACCA-GAA---TTCTCGAATGCAAGAAATGATACA------GA-TCCCTTGTCTACTAA-CAGGATG
T-----ACATGGATTGCCC-AGTTGTCTTTGGAAACAAGCAGGTAGAG----------TTTTTCTATGGGAA
AATTTTTTTGGTTC-TGATTGATATTCTTCCTTTAGCTA-TTTTAGTCTTTGTCTGTTTCTGGATGTCTTTC
CT-CCTTTC-AGAGAGAA-GGAAGATGACATATGGTGACATCTGGATTGGAGATGATGATTCA-----GAAA
TTGAAATCCTTAGAGGGGCCA-AGTTCAGTATTTTATTAATGTTGCTGATCACTCCACTTT-GGATTTCTCA
CTTTATCTTAGTCTATTTCTTGAAAGAC-TTGGCAGCATGCAG-CTTTATTCCAGCTGTTCTTACAGCCCTC
TCTTCAAGCTTCTCT----GCTC-TCAGTCCTTTCTTGCTTATGTTGGTTAATTACAAAATGAAG------T
TG------------GTGACCTTCTGTGG-TGCCAAA-----GAGGAAAAA----------------CCCACA
CCACAGCCTACA------AATGTTATTCT------TTCTCCATATGCT------------------------
------------------------------------------------
>Drill
---------------------------ATGAAGCCCTCT---G-CAGACATGCTTGAGA-TCATCACTTGT-
-ACCAT--CCTAATCTTCGTGAACATCGTTGGAAAC--TCATGTTTGTTTTATTCTACAAGAAGATGT---A
TCACTGGGCATTTACAGACATCC------TTTCTTCTAATTTT-CAATCTTATTTTTGTCCACCTTATTAAA
AACTTGGTGGTGAATGTTATGAAAATTG-TTTACTCTTCTGGTATCATG------TTGGATTCAGCTGGCTG
CAAAGTTCTGTGCTTTACATCAGCCCTGACA----ACTTCACTGGCCATCTGGTTCATG-TTACACTTT---
--GCATTGCTTTACCA--------------------------------------------------------
------------CTGGAAGCTTTACCAAATTGCCCAC-CCTTTGG----GTGAGAATCTAAGCCTG------
---------------------------------------GACCAACAGAAG---CATTCCTTGAAGGTGGTG
--------AAGGTGGTTTCTGTACTTTGGGTGGCTGGTGTGGT-G-TATATATCCCAGTTTTAATTCGTACT
AGAAAACCA-GAA---TTCTCGAATGCAGGAGATGATACA------GA-TCCCTTGTCTACTAA-CAGGATG
T-----ACATGGATTGCCCAAGTTGTCTTTGGAAACAAGCAGGTAGAG----------TTTTTCTATGGGAA
AATTTTTTTGGTTC-TGATTGATATTCTTCCTTTAGTTA-TTTTAGTCTTTGTCTGTTTCTGGATGTCTTTC
CT-CTTTTC-GGAGAGAA-AGAAGATGACATATGGTGACATCTGGATTGGAGATGATGATTCA-----GAAA
CTGAAATCCTTAGAGGGGCCA-AGTTCAGTATTTTATTAATGTTGCTGATCACTCCACTTT-GGATTTCTCA
CTTTATCTTAGTCTATTTCTTGAAAGAC-TTGGCAGCATGCAG-CTTTATTCCAGCTGTTCTTACAGACCTC
TCTTCAAACTTCTCT----GCTC-TCAGTCCTTTCTTGCTTATGTTGGTTAATTACAAAATGAAG------T
TG------------GTGTCCTTCTGTGG-TGCCAAA-----AAGGAAAAA----------------CCCACA
CCGCAGCCTACA------AATGTTATTCT------TTCTCCATATGCT------------------------
------------------------------------------------
>Sooty_mangabey
---------------------------ATGAAGCCCTCT---G-CAGACATGCTTGAGA-TCATCACTTGT-
-ACCAT--CCTAATCTTTGTGAACATCGTTGGAAAC--TCCTGTTTGTTTTATTCTACAAGAAGATGT---A
TCACTGGGCATTTACAGACATCC------TTTCTTCTAATTTT-CAATCTTATTTTTGTCCACCTTATTAAA
AACTTGGTGGTGAATGTTATGAAAATTG-TTTACTCTTCTGGTATCATG------TTGGATTCAGCTGGCTG
CAAAGTTCTGTGCTTTACATCAGCCCTGACA----ACTTCACTGGCCATCTGGTTCATG-TTACACTTT---
--GCATTGCTTTACCA--------------------------------------------------------
------------CTGGAAGCTTTACCAAATTGCCCAC-CCTTTGG----GTGAGAATCTAAGCCTG------
---------------------------------------GACCAACAGAAG---CATTCCTTGAAGGTGGTG
--------AAGGTGGTTTCTGTACTTTGGGTGGCTGGTGTGGT-G-TATATATCCCAGTTTTAATTCGTACT
AGAAAACCA-GAA---TTCTCGAATGCAGGAGATGATACA------GA-TCCCTTGTCTACTAA-CAGGATG
T-----ACATGGATTGCCCAAGTTGTCTTTGGAAACAAGCAGGTAGAG----------TTTTTCTATGGGAA
AATTTTTTTGGTTC-TGATTGATATTCTTCCTTTAGTTA-TTTTAGTCTTTGTCTGTTTCTGGATGTCTTTC
CT-CTTTTC-GGAGAGAA-AGAAGATGACATATGGTGACATCTGGATTGGAGATGATGATTCA-----GAAA
CTGAAATCCTTAGAGGGGCCA-AGTTCAGTATTTTATTAATGTTGCTGATCACTCCACTTT-GGATTTCTCA
CTTTATCTTAGTCTATTTCTTGAAAGAC-TTGGCAGCATGCAG-CTTTATTCCAGCTGTTCTTACAGACCTC
TCTTCAAACTTCTCT----GCTC-TCAGTCCTTTCTTGCTTATGTTGGTTAATTACAAAATGAAG------T
TG------------GTGTCCTTCTGTGG-TGCCAAA-----AAGGAAAAA----------------CCCACA
CCGCAGCCTACA------AATGTTATTCT------TTCTCCATATGCT------------------------
------------------------------------------------
>Gleda
---------------------------ATGAAGCCCTCT---G-CAGACATGCTTGAGA-TCATCACTTGT-
-ACCAT--CCTAATCTTCGTGAACATCATTGGAAAC--TCATGTTTGTTTTATTCTACAAGAAGATGT---A
TCACTGGGCATTTACAGACATCC------TTTCTTCTAATTTT-CAATCTTATTTTTGTCCACGTTATTAAA
AACTTGGTGGTGAATGTTATGAAAATTG-TTTACTCTTCTGGTATCATG------TTGGATTCAGCTGGCTG
CAAAGTTCTGTGCTTTACATCAGCCCTGACA----ACTTCACTGGCCATCTGGTTCATG-TTACACTTT---
--GCATTGCTTTACCA--------------------------------------------------------
------------CTGGAAGCTTTACCAAATTGCCCAC-CCTTTGG----GTGAGAATCTAAGCCTG------
---------------------------------------GACCAACAGAAG---GATTCCTTGAAGGTGGTG
--------AAGGTGGTTTCTGTACTTTGGGTGGCTGGTGTGGT-G-TATATATCCCAGTTTTAATTCGTACT
AGAAAACCA-GAA---TTCTCGAATGCAGGAGATGATACA------GA-TCCCTTGTCTACTAA-CAGGATG
T-----ACATGGATTGCCCAAGTTGTCTTTGGAAACAAGCAGGTAGAG----------TTTTTCTATGGGAA
AATTTTTTTGGTTC-TGATTGATATTCTTCCTTTAGTTA-TTTTAGTCTTTGTCTGTTTCTGGATGTCTTTC
CT-CTTTTC-GGAGAGAA-AGAAGATGACATATGGTGACATCTGGATTGGAGATGATGATTCA-----GAAA
CTGAAATCCTTAGAGGGGCCA-AGTTCAGTATTTTATTAATGTTGCTGATCACTCCACTTT-GGATTTCTCA
CTTTATCTTAGTCTATTTCTTGAAAGAC-TTGGCAGCATGCAG-CTTTATTCCAGCTGTTCTTACAGACCTC
TCTTCAAACTTCTCT----GCTC-TCAGTCCTTTCTTGCTTATGTTGGTTAATTACAAAATGAAG------T
TG------------GTGTCCTTCTGTGG-TGCCAAA-----AAGGAAAAA----------------CCCACA
CCGCAGCCTACA------AATGTTATTCT------TTCTCCATATGCT------------------------
------------------------------------------------
>Olive_baboon
---------------------------ATGAAGCCCTCT---G-CAGACATGGTTGAGA-TCATCACTTGT-
-ACCAT--CCTAATCTTCGTGAACATCATTGGAAAC--GCATGTTTGTTTTATTCTACAAGAAGATGT---A
TCACTGGGCATTTACAGACATCC------TTTCTTCTAATTTT-CAATCTTATTTTTGTCCACGTTATTAAA
AACTTGGTGGTGAATGTTATGAAAATTG-TTTACTCTTCTGGTATCATG------TTGGATTCAGCTGGCTG
CAAAGTTCTGTGCTTTACATCAGCCCTGACA----ACTTCACTGGCCATCTGGTTCATG-TTACACTTT---
--GCATTGCTTTACCA--------------------------------------------------------
------------CTGGAAGCTTTACCAAATTGCCCAC-CCTTTGG----GTGAGAATCTAAGCCTG------
---------------------------------------GACCAACAGAAG---GATTCCTTGAAGGTGGTG
--------AAGGTGGTTTCTGTACTTTGGGTGGCTGGTGTGGT-G-TATATATCCCAGTTTTAATTCGTACT
AGAAAACCA-GAA---TTCTCGAATGCAGGAGATGATACA------GA-TCCCTTGTCTACTAA-CAGGATG
T-----ACATGGATTGCCCAAGTTGTCTTTGGAAACAAGCAGGTAGAG----------TTTTTCTATGGGAA
AATTTTTTTGGTTC-TGATTGATATTCTTCCTTTAGTTA-TTTTAGTCTTTGTCTGTTTCTGGATGTCTTTC
CT-CTTTTC-GGAGAGAA-AGAAGATGACATATGGTGACATCTGGATTGGAGATGATGATTCA-----GAAA
CTGAAATCCTTAGAGGGGCCA-AGTTCAGTATTTTATTAATGTTGCTGATCACTCCACTTT-GGATTTCTCA
CTTTATCTTAGTCTATTTCTTGAAAGAC-TTGGCAGCATGCAG-CTTTATTCCAGCTGTTCTTACAGACCTC
TCTTCAAACTTCTCT----GCTC-TCAGTCCTTTCTTGCTTATGTTGGTTAATTACAAAATGAAG------T
TG------------GTGTCCTTCTGTGG-TGCCAAA-----AAGGAAAAA----------------CCCACA
CCACAGCCTACA------AATGTTATTCT------TTCTCCATATGCT------------------------
------------------------------------------------
>Macaque
---------------------------ATGAAGCCCTCT---G-CAGACATGCTTGAGA-TCATCACTTGT-
-ACCAT--CCTTATCTTCGTGAACATTGTTGGAAAC--TCACGTTTGTTTTATTCTACAAGAAGATGT---A
TCACTGGGCATTTACAGACATCC------TTTCTTCTAATTTT-TAATCTTATTTTTGTCCACCTTATTAAA
AACTTGGTGGTGAATGTTATGAAAATTG-TTTACTCTTCTGGTATCATG------TTGGATTCAGCTGGCTG
CAAAGTTCTGTGCTTTACATCGGCCCTGACA----ACTTCACTGGCCATCTGGTTCATG-TTACACTTT---
--GCATTGCTTTACCA--------------------------------------------------------
------------CTGGAAGCTTTACCAAATTGCCCAC-CCTTTGG----GTGAGAATCTAAGCCTG------
---------------------------------------GACCAACAGAAG---CATTCCTTGAAGGTGGTG
--------AAGGTGGTTTCTGTACTTTGGGTGGCTGGTGTGGT-G-TATATATCCCAGTTTTAATTCGTACT
AGAAAACCA-GAA---TTCTCGAATGCAGGAGATGATACA------GA-TCCCTTGTCTACTAA-CAGGATG
T-----ACATGGATTGCCCAAGTTGTCTTTGGAAACAAGCAGGTAGAG----------TTTTTCTAGGGGAA
AATTTTTTTGGTTC-TGATTGATATTCTTCCTTTAGTTA-TTTTAGTCTTTGTCTGTTTCTGGATGTCTTTC
CT-CTTTTC-GGAGAGAA-AGAAGATGACATATGGTGACATCTGGACTGGAGATGATGATTCA-----GAAA
CTGAAATCCTTAGAGGGGCCA-AGTTCAGTATTTTATTAATGTTGCTGATCACTCCACTTT-GGATTTCTCA
CTTTATCTTAGTCTATTTCTTGAAAGAC-TTGGCAGCATGCAG-CTTTATTCCAGCTGTTCTTACAGACCTC
TCTTCAAACTTCTCT----GCTC-TCAGTCCTTTCTTGCTTATGTTGGTTAATTACAAAATGAAG------T
TG------------GTGTCCTTCTGTGG-TGCCAAA-----AAGGAAAAA----------------CCCACA
CCGCAGCCTACA------AATGTTATTCT------TTCTCCATATGCT------------------------
------------------------------------------------
>De_Brazza's_monkey
---------------------------ATGAAGCCCTCT---G-CAGACATGCTTGAGA-TCATCACTTGT-
-ACCAT--CCTAATCTTCGTGAGCATCTTTGGAAAC--TCATGTTTGTTTTATTCTACAAGAAGATGT---A
TCACTGGGCATTTACAGACATCC------TTTCTTCTAATTTT-CAATCTTATTTTTGTCCACCTTATTAAA
AACTTGGTGGTGAATGTTATGAAAATTG-TTTACTCTTCTGGTATCATG------TTGGATTCAGCTGGCTG
CAAAGTTTTGTGCTTTACATCAGCCCTGACA----ACTTCACTGGCCATCTGGTTCATG-TTACACTTT---
--GCATTGCTTTACCA--------------------------------------------------------
------------CTGGAAGCTTTACCAAATTGCCCAC-CCTTTGG----GTGAGAATCTAAGCCTG------
---------------------------------------GACCAACAGAAG---CATTCCTTGAAGGTGGTG
--------AAGGTGGTTTCTGTACTTTGGGTGGCTGGTGTGGT-G-TATATATCCCAGTTTTAATTCGTACT
AGAAAACCA-GAA---TTCTCAAATGCAGGAGATAATACA------GA-TCCCTTGTCTACTAA-CAGGATG
T-----ACATGGATTGCCCAAGGTGTCTTTGGAAACAAGCAGGTAGAG----------TTTTTCTATGGGAA
AATTCTTTTGGTTC-TGATTGATATTCTTCCTTTAGTTA-TTTTAGTCTTTGTCTGTTTCTGGATGTCTTTC
CT-CTTTTC-GGAGAGAA-AGAAGATGACATATGGTGACATCTGGATTGGAGATGATGATTCA-----GAAA
CTGAAATCCTTAGAGGGGCCA-AGTTCAGTATTTTATTAATGTTGCTGATCACTCCACTTT-GGATTTCTCA
CTTTATCTTAGTCTGTTTCTTGAAAGAC-TTGGCAGCATGCAG-CTTTATTCCAGCTGTTCTTTCAGACCTC
TCTTCAAGCTTCTTT----GCTC-TCAGTCCTTTCTTGCTTATGTTGGTTAATTACAAAATGAAG------T
TG------------GTGTCCTTCTGTGG-TGCCAAA-----GAGGAAAAA----------------CCCACA
CCGCAGCCTACA------AATGTTATTCT------TTCTCCATATGCT------------------------
------------------------------------------------
>Vervet_monkey
---------------------------ATGAAGCCCTCT---G-CAGACATGCTTGAGA-TCATCACTTGT-
-ACCAT--CCTAATCTTCGTGAGCATCTTTGGAAAC--TCATGTTTGTTTTATTCTACAAGAAGATGT---A
TCACTGGGCATTTACAGACATCC------TTTCTTCTAATTTT-CAATCTTATTTTTGTCTACCTTATTAAA
AACTTGGTGGTGAATGTTGTGAAAATTG-TTTACTCTTCTGGTATCATG------TTGGATTCAGCTGGCTG
CAAAGTTCTGTGCTTTACATCAGCCCTGACA----ACTTCACTGGCCATCTGGTTCA---------------
------TGCTTTACCA--------------------------------------------------------
------------CTGGAAGCTTTACCAAATTGCCCAC-CCTTTGG----GTGGGAATCTAAGCCTG------
---------------------------------------GACCAACAGAAG---CATTCCTTGAAGGTGGTG
--------AAGATGGTTTCTGTACTTTGGGTGGCTGGTGTGGT-G-TATATATCCCAATTTTAATTCGTACT
AGAAAACCA-GAA---TTCTCAAATGCAGGAGATAATACA------GA-TCCCTTGTCTACTAA-CAGGATG
T-----ACATGGATTGCCCAAGGTGTCTTTGGAAACAAGCAGGTAGAG----------TTTTTCTATGGGAA
AATTGTTTTGGTTC-TGATTGATATTCTTCCTTTAGTTA-TTTTAGTCTTTGTCTGTTTCTGGATGTCTTTC
CT-CTTTTC-GGAGAGAA-AGAAGATGACATATGGTGACATCTGGATTGGAGATGATGATTCA-----GAAA
CTGAAATCCTTAGAGGGGCCA-AGTTCAGTATTTTATTAATGTTGCTGATCACTCCACTTT-GGATTTCTCA
CTTTATCTTAGTCTATTTCTTGAAAGAC-TTGGCAGCATGCAG-CTTTATTCCAGCTGTTCTTTCAGACCTC
TCTTCAAGCTTCTCT----GCTC-TCAGTCCTTTCTTGCTTATGTTGGTTAATTACAAAATGAAG------T
TG------------GTGTCCTTCTGTGG-TGCCAAA-----GAGGAAAAA----------------CCCACA
CCGCAGCCTACA------AATGTTATTCT------TTCTCCATATGCT------------------------
------------------------------------------------
>Red_guenon
---------------------------ATGAAGCCCTCT---G-CAGACATGCTTGAGA-TCATCACTTGT-
-ACCAT--CCTAATCTTCGTGAGCATCTTTGGAAAC--TCATGTTTGTTTTATTCTACAAGAAGATGT---A
TCACTGGGCATTTACAGACATCC------TTTCTTCTAATTTT-CAATCTTATTTTTGTCCACCTTATTAAA
AACTTCGTGGTGAATGTTGTGAAAATTG-TTTACTCTTCTGGTATCATG------TTGGATTCAGCTGGCTG
CAAAGTTCTGTGCTTTACATCAGCCCTGACA----ACTTCACTGGCCATCTGGTTCA---------------
------TGCTTTACCA--------------------------------------------------------
------------CTGGAAGCTTTACCAAATTGCCCAC-CCTTTGG----GTGGGAATCTAAGCCTG------
---------------------------------------GACCAACAGAAG---CATTCCTTGAAGGTGGTG
--------AAGATGGTTTCTGTACTTTGGGTGGCTGGTGTGGT-G-TATATATCCCAATTTTAATTCGTACT
AGAAAACCA-GAA---TTCTCAAATGCAGGAGATAATACA------GA-TCCCTTGTCTACTAA-CGGGATG
T-----ACGTGGATTGCCCAAGGTGTCTTTGGAAACAAGCAGGTAGAG----------TTTTTCTATGGGAA
AATTTTTTTGGTTC-TGATTGATATTCTTCCTTTAGTTA-TTTTAGTCTTTGTCTGTTTCTGGATGTCTTTC
CT-CTTTTC-GGAGAGAA-AGAAGATGACATATGGTGACATCTGGATTGGAGATGATGATTCA-----GAAA
CTGAAATCCTTAGAGGGGCCA-AGTTCAGTATTTTATTAATGTTGCTGATCACTCCACTTT-GGATTTCTCA
CTTTATCTTAGTCTATTTCTTGAAAGAC-TTGGCAGCATGCAG-CTTTATTCCAGCTGTTCTTTCAGACCTC
TCTTCAAGCTTCTCT----GCTC-TCAGTCCTTTCTTGCTTATGTTGGTTAATTACAAAATGAAG------T
TG------------GTGTCCTTCTGTGG-TGCCAAA-----GAGGAAAAA----------------CCCACA
CCGCAGCCTACA------AATGTTATTCT------TTCTCCATATGCT------------------------
------------------------------------------------
>Ugandan_red_colobus
---------------------------ATGAAGTCCTCT---G-CAGACATGCTTGAGA-TCATCACTTGT-
-ACCAT--CCTAATCTTCGTGAGCATCACTGGAAAC--TCATGTTTGTTTTATTCTACAAGAAGATGT---A
TCACTGGGCATTTACAGACATCC------TTTCTTCTAATTTT-CAATCTTATTTTTGTCCACCTTATTAAA
AACTTGGTGGTGAATGTTATGAAAATTG-TTTACTCTTCTGGTATCATG------TTGGATTCAGCTGGCTG
AAAAATTCTGTGCTTTACATCAGCCCTGACA----ACTTCACTGGCCATCTGGTTCATG-TTACACTTT---
--GCATTGCTTTACCC--------------------------------------------------------
------------CTGGAAGCTTTACCAAATTGCCCAC-CCCTTGG----GTGAGAATCCAAGCCTG------
---------------------------------------GACCAACAGAAG---CATTCCTTGAAGGTGGTG
--------AAGGTGGTTTCTGTACTTTGGGTGGCTGATGTGGT-G-TATATATCTCAGTTTTAATTCATACT
AGAAAACCA-GAA---TTCTCGAATGCAGGAGATGATACA------GA-TCCCTTGTCTACTAA-CAGGATG
T-----ACATGGATTGCCCAAGTTGTCTTTGGAAACAAGCAGGTAGAG----------TTTTTCTATGGGAA
AATTTTTTTGGTTC-TGATTGATATTCTTCCTTTAGTTA-TTTTAGTCTTTGTCTGTTTCTGGATGTCTTTC
CT-CTTTTC-AGAGAGAA-AGAAGATGACATATGGTGACATCTGGATTGGAGATGATGATTCA-----GAAA
CTGA-ATCCTTAGAGGGGCCA-AGTTCAGTATTTTATTAATGTTGCTAATCACTCCACTTT-GGATTTCTCA
CTTTATCTTAGTCTATTTCTTGAAAGAC-TTGGCAGCATGCAG-CTTTATTCCAGCTGTTCTTACAGACCTC
TCTTCAAGCTTCTCT----GGTC-TCAGTCCTTTCTTGCTTATGTTGGTTAATTACAAAATGAAG------T
TG------------GTGTCCTTCTGTGG-TGCCAAA-----GAGGAAAAA----------------CCCACA
CCGCAGCCTACA------AATGTTATTCT------TTCTCCATATGCT------------------------
------------------------------------------------
>Golden_snub-nosed_monkey
---------------------------ATGAAGTCCTCT---G-CAGACATGCTTGAGA-TCATCACTTGT-
-ACCAT--CCTAATCTTCGTGAGCATCATTGGAAAC--TCATGTTTGTTTTATTCTACAAGAAGATGT---A
TCACTGGGCATTTACAGACATCC------TTTCTTCTAATTTT-CAATCTTATTTTTGTCCACCTTATTAAA
AACTTGGTGGTGAATGTTATGAAAATTG-TTTACTCTTCTGGTATCATG------TTGGGTTCAGCTGGCTG
CAAAGTTCTGTGCTTTACATCAGCCCTGACA----ACTTCACTGGCCATCTGGTTCATG-TTACACTTT---
--GCATTGCTTTACCC--------------------------------------------------------
------------CTGGAAGCTTTACCAAATTGCCCAC-CCCTTGG----GTGAGAATCCAAGCCTG------
---------------------------------------GACCAACAGAAG---CATTCCTTGAAGGTGGTG
--------AAGGTGGTTTCTGTACTTTGGGTGGCTGATGTGGT-G-TATATATCTCAGTTTTAATTCATACT
AGAAAACCA-GAA---TTCTCAAATGCAGGAGATGATACA------GA-TCCCTTGTCTACTAA-CAGGATG
T-----ATATGGATTGCCCAAGTTGTCTTTGGAAACAAGCAGGTAGAG----------TTTTTCTATGGGAA
AATTTTTTTGGTTC-TGATTGATATTCTTCCTTTAGTTA-TTTTAGTCTTTGTCTGTTTCTGGATGTCTTTC
CT-CTTTTC-AGAGAGAA-AGAAGATGACATATGGTGACATCTGGATTGGAGATGATTATTCA-----GAAA
CTGAAATCCTTAGAGGGGCCA-AGTTCAGTACTTTATTAATGTTGCTAATCACTCCACTTT-GGATTTCTCA
CTTTATCTTAGTCTATTTCTTGAAAGAC-TTGGCAGCATGCAG-CTTTATTCCAGCTGTTCTTACAGACCTC
TCTTCAAGCTTCTCT----GCTC-TCAGTCCTTTCTTGCTTATGTTGGTTAATTACAAAATGAAG------T
TG------------GTGTCCTTCTGTGG-TGCCAAA-----GAGGAAAAA----------------CCCACA
CCGCAGCCTACA------AATGTTATTCT------TTCTCCATATGCT------------------------
------------------------------------------------
>Hanuman_langur
---------------------------ATGAAGTCCTCT---G-CAGACATGCTTGAGA-TCATCACTTGT-
-ACCAT--CCTAATCTTTGTGAGCATCATTGGAAAC--TCATGTTTGTTTTATTCTACAAGAAGATGT---A
TCACTGGGCATTTACAGACATCC------TTTCTTCTAATTTT-CAATCTTATTTTTGTCCACCTTATTAAA
AACTTGGTGGTGAATGTTATGAAAATTG-TTTACTCTTCTGGTATCATG------TTGGGTTCAGCTGGCTG
CAAAGTTCTGTGCTTTACATCAGCCCTGACA----ACTCCACTGGCCATCTGGTTCATG-TTACACTTT---
--GTATTGCTTTACCC--------------------------------------------------------
------------CTGGAAGCTTTACCAAATTGCCCAC-CCCTTGG----GTGAGAATCCAAGCCTG------
---------------------------------------GACCAACAGAAG---CATTCCTTGAAGGTGGTG
--------AAGGTGGTTTCTGTACTTTGGGTGGCTGACGTGGT-G-TATATATCTCAGTTTTAGTTCATACT
AGAAAACCA-GAA---TTCTCGAATGCAGGAGATGATTCA------GA-TCCCTTGTCTACTAA-CAGGATG
T-----ACATGGATTGCCCAAGTTGTCTTTGGAAACAAGCAGGTAGAG----------TTTTTCTATGGGAA
AATTTTTTTGGTTT-TGATTGATATTCTTCCTTTAGTTA-TTTTAGTCTTTGTCTGTTTCTGGATGTCTTTC
CT-CTTTTC-AGAGAGAA-AGAAGATGACATATGGTGACATCTGGATTGGAGATGATGATTCA-----GAAA
CTGAAATCCTTAGAGGGGCCA-AGTTCAGTATTTTATTAATGTTGCTAATCACTCCACTTT-GGATTTCTCA
CTTTATCTTAGTCTATTTCTTGAAAGAC-TTGGCAGCATGCAG-CTTTATTCCAGCTGTTCTTACAGACCTC
TCTTCAAGCTTCTCT----GCTC-TCAGTCCTTTCTTGCTTATGTTGGTTAATTACAAAATGAAG------T
TG------------GTGTCCTTCTGTGG-TGCCAAA-----GAGGAAAAA----------------CCCACA
CCGCAGCCTACA------AATGTTATTCT------TTCTCCATATGCT------------------------
------------------------------------------------
>Red_shanked_douc_langur
---------------------------ATGAAGTCCTCT---G-CAGACATGCTTGAGA-TCATCACTTGT-
-ACCAT--CCTAATCTTCGTGAGCATCATTGGAAAC--TCATGTTTGTTTTATTCTACAAGAAGATGT---A
TCACTGGGCATTTACAGACATCC------TTTCTTCTAATTTT-CAATCTTATTTTTGTCCACCTTATTAAA
AACTTGGTGGTGACTGTTATGAAAATTG-TTTACTCTTCTGGTATCATG------TTGGGTTCAGCTGGCTG
CAAAGTTCTGTGCTTTACATCAGCCCTGACA----ACTTCACTGGCCATCTGGTTCATG-TTACACTTT---
--GCATTGCTTTACCC--------------------------------------------------------
------------CTGGAAGCTTTACCAAATTGCCCAC-CCCTTGG----GTGAGAATCCAAGCCTG------
---------------------------------------GACCAACAGAAG---CATTCCTTGAAGGTGGTG
--------AAGGTGGTTTCTGTACTTTGGGTGGCTGATGTGGT-G-TATATATCTCAGTTTTAATTCATACT
AGAAAACCA-GAA---TTATCAAATGCAGGAGATGATACA------GA-TCCCTTGTCTACTAA-CAGGATG
T-----ACATGGATTGCCCAAGTTGTCTTTGGAAACAAGCAGGTAGAG----------TTTTTCTATGGGAA
AATTTTTTTGGTTC-TGATTGATATTCTTCCTTTAGTTA-TTTTAGTCTTTGTCTGTTTCTGGATGTCTTTC
CT-CTTTTC-GGAGAGAA-AGAAGATGACATATGGTGACATCTGGATTGGAGATGATGATTCA-----GAAA
CTGACATCCTTAGAGGGGCCA-AGTTCAGTATTTTATTAATGTTGCTAATCACTCCACTTT-GGATTTCTCA
CTTTATCTTAGTCTATTTCTTGAAAGAC-TTGGCAGCATGAAG-CTTTATTCCAGCTGTTCTTACAGACCTC
TCTTCAAGCTTCTCT----GCTC-TCAGTCCTTTCTTGCTTATGTTGGTTAATTACAAAATGAAG------T
TG------------GTGTCCTTCTGTGG-TGCCAAA-----GAGGAAAAA----------------CCCACA
CCATAGCCTACA------AATGTTATTCT------TTCTCCATATGCT------------------------
------------------------------------------------
>Long-nosed_monkey
---------------------------ATGAAGTCCTTT---G-CAGACATGCTTGAGA-TCATCACTTGT-
-ACCAT--CCTAATCTTCGTGAGCATCATTGGAAAC--TCATGTTTGTTTTATTCTACAAGAAGATGT---A
TCACTGGGCATTTACAGACATCC------TTTCTTCTAATTTT-CAATCTTATTTTTGTCCACCTTATTAAA
AACTTGGTGGTGAATGTTATGAAAATTG-TTTACTCTTCTGGTATCATG------TTGGGTTCAGCTGGCTG
CAAAGTTCTGTGCTTTACATCAGCCCTGACA----ACTTCACTGGCCATCTGGTTCATG-TTACACTTT---
--GCATTGCTTTACCC--------------------------------------------------------
------------CTGGAAGCTTTACCAAATTGCCCAC-CCCTTGG----GTGAGAATCCAAGCCTG------
---------------------------------------GACCAACAGAAG---CATTCCTTGAAGGTGGTG
--------AAGGTGGTTTCTGTACTTTGGGTGGCTGATGTGGT-R-TATATATCTCAGTTTTAATTCATACT
AGAAAACCA-GAA---TTCTCGAATGCAGGAGATGATACA------GA-TCCCTTGTCTGCTAA-CAGGATG
T-----ACATGGATTGCCCAAGTTGTCTTTGGAAACAAGCAGGTAGAG----------TTTTTCTATGGGAA
AATTTTTTTGGTTC-TGATTGATATTCTTCCTTTAGTTA-TTTTAGTCTTTGTCTGTTTCTGGATGTCTTTC
CT-CTTTTC-GGAGAGAA-AGAAGATGACATATGGTGACATCTGGATTGGAGATGATGATTCA-----GAAA
CTGACATCCTTAGAGGGGCCA-AGTTCAGTATTTTATTAATGTTGCTAATCACTCCACTTT-GGATTTCTCA
CTTTATCTTAGTCTATTTCTTGAAAGAC-TTGGCAGCATGAAG-CTTTATTCCAGCTGTTCTTACAGACCTC
TCTTCAAGCTTCTCT----GCTC-TCAGTCCTTTCTTGCTTATGTTGGTTAATTACAAAATGAAG------T
TG------------GTGTCCTTCTGTGG-TGCCAAA-----GAGGAAAAA----------------CCCACA
CCGCAGCCTACA------AATGTTATTCT------TTCTCCATATGCT------------------------
------------------------------------------------
>Angola_colobus
---------------------------ATGAAGTCCTCT---G-CAGACATGCTTGAGA-TCATCACTTGT-
-ACCAT--CCTAATCTTCGTGAGCATCGTTGGAAAC--TCATGTTTGTTTTATTCTACAAGAAGATGT---A
TCGCTGGGCATTTACAGACATCC------TTTCTTCTAATTTT-CAATCTTATTTTTGTCCACCTTATTAAA
AACTTGGTGGTGAATGTTATGAAAATTG-TTTACTCTTCTGGTATCATG------TTGGGTTCAGCTGGCTG
CAAAGTTCTGTGCTTTACATCAGCCCTGACA----ACTTCACTGGCCATCTGGTTCATG-TTACACTTT---
--GCATTGCTTTACCC--------------------------------------------------------
------------CTGGAAGCTTTACCAAATTGCCCAC-CCCTTGG----GTGAGAATCCAAGCCTG------
---------------------------------------GACCAACAGAAG---CATTCCTTGAAGGTGGTG
--------AAGGTGGTTTCTGTACTTTGGGTGGCTGATGTGGT-G-TATATATCTCAGTTTTAATTCATACT
AGAAAACCA-GAA---TTCTCGAATGCAGGAGATGATACA------GA-TCCCTTGTCTACTAA-CAGGATG
T-----ACATGGATTGCCCAAGTTGTCTTTGGAAACAAGCAGGTAGAG----------TTTTTCTATGGGAA
AA-TTTTTTGGTTC-TGATTGATATTCTTCCTTTAGTTA-TTTTAGTCTTTGTCTGTTTCTGGATGTCTTTC
CG-CTTTTC-GGAGAGAA-AGAAGATGACATATGGTGACATCTGGATTGGAGATGATGATTCA-----GAAA
CTGAAATCCTTAGAGGGGCCA-AGTTCAGTATTTTATTAATGTTGCTAATCACTCCACTTT-GGATTTCTCA
CTTTATCTTAGTCTATTTCTTGAAAGAC-TTGGCAGCATGCAG-CTTTATTCCAGCTGTTCTTACAGACCTC
TCTTCAAGCTTCTCT----GCTC-TCAGTCCTTTCTTGCTTATGATGGTTAATTACAAAATGAAG------T
TG------------GTGTCCTTCTGTGG-TGCCAAA-----GAGGAAAAA----------------CCCACA
CTGCAGCCTGCA------AATGTTATTCT------TTCTCCATATGCT------------------------
------------------------------------------------
>White-faced_saki
---------------------------ATGAAGCCCTGT---G-CAGACGTGCTTGAGA-TCATCACTTGC-
-ACCAT--CCTAATCTTTGTGAGCATCGTTGGAAAC--ACATGTCTGTTTTATTCTACAAGAAGATGT---A
TCACTGGGCGTTTACAGACATCC------TTTCTTCTAGTTTT-CAATCTTATATTTGTCCACCTTATTAAA
AACTTGGTGGTGAATGTAATGAAAATTG-TTTACTCTTCTGGTATCATG------TTGGATTCAGCTGGCTG
CAAAGTTCTGTGCTTCACGTCGGCCCTGACA----ACTTCACTGACCATCTGGTTCATG-TTATATTTT---
--TCATTGCTTTACCA--------------------------------------------------------
------------CTGGAAGCTTTACCAAATTGCCCAC-CCCTTGA----GTGAGAATCCAAGCCTG------
---------------------------------------GACCAACAGAAG---TATTCCT---------TG
--------AAGGTGGTTTCTGTACTTTGGGTGGCTGGTGTGGTGG-TATACATCCCAGTTTTAATTCATACT
AGAAAACCA-GAA---TTCTCCAATGTGGGAAATGATACA------GA-TCCTTTGTCTACTAA-CAGGTTG
T-----ACATGGATTGCCT-AGTTGTCTTTCGAAATAAACAGGTAGAG----------TTTTTCTATGGGAA
AATTGTTTTGGTTC-TGATTGATGTTCTTCCTTTAGCTA-TTTTAGTCTTTGTCTGTTTCTGGATGTCTTTC
CT-CCTTTC-GGAGAGAA-AGAAGATGACATATGGTGACATCTGGATTGGAGATGATGATTCA-----GAAA
TTGAAATCCTTAGAGGGGCCA-AGTTCAGTATTTTATTAATGTTGCTGATCACTCCACTTT-GGATTTCTCA
CTTTATCTTAGTCTATTTCTTGAAAGAC-TTGGCAGCATGCAT-CTTTATTCCAGCTGTTCTCACAGCCCTC
TCTTCAAGCTTCTCT----GCTA-TCAGTCCTTTCTTGCTTATGTTGGTTAATTACAAAATGAAG------T
TG------------GTGTGCTTCTGTGG-TGCCAAA-----GAGGAAAAA----------------CCCACA
CCATAGCCTACA------AATGTTATTCT------TTCTCCATATGCT------------------------
------------------------------------------------
>Bolivian_titi
---------------------------ATGAAGCCCTGT---G-CAGACGTGCTTGAGA-TCATCACTTGT-
-ACCAT--CCTAATCTTTGTGAGCATCGTTGGAAAC--ACATGTCTGTTTTATTCTACAAGAAGATGT---A
TCACTGGGCGTTTACAGACATCC------TTTCTTCTAGTTTT-CAATCTTATATTTGTCCACCTTATTAAA
TACTTGGTGGTGAATGTAATGAAAATTG-TTTACTCTTCTGGTATCCTG------TTGGATTCAGCTGGCTG
CAAAGTTCTGCGCTTCACGTCGGCCCTGACA----ACTTCACTGACCATCTGGTTTGTG-TTATATTTT---
--TCATTGCTTTACCA--------------------------------------------------------
------------CTGGAAGCTTTATCAAATTGCCCAC-CCCTTGA----GTGAGAATCCAAGCCTG------
---------------------------------------GACCAACAGAAG---CATTCCT---------TG
--------AAGGTGTTTTCTGTACTTTGGGTGGCTGGTGTAGTGG-TATACATCCCAGTTTTAATTCATACT
AGAAAACCA-GAA---TTCTCGAATGCAGGAAATGATACA------GA-TCCTTTGTCTACTAA-CAGGTTG
T-----ACATGGATTGCCT-AGTTGTCTTTCGAAATAAACAGGTAGAA----------TTTTTCTATGGGAA
AATTGTTTTGGTTC-TGATTGATATTCTCCCTTTAGCTA-TTTTAGTGTTTGTCAGTTTCTGGATGTCTTTC
CT-CCTTTC-GGAGAGAA-AGAAGGTGACATATGGTGACATCTGGATTGGAGATGATGATTCA-----GAAA
TTGAAATCCTTAGAGGGGCCA-AGTTCAGTATTTTATTAATGTTGCTGATCACTCCACTTT-GGATTTCTCA
CTTTATCTTAGTCTATTTCTTGAAAGAC-TTGGCAGCATGCAT-CTTTATTCCAGCTGTTCTCACAGCCCTC
TCTTCAAGCTTCTCT----GCTA-TCAGTCCTTTCTTGCTTATGTTCGTTAATTACAAAATAAAG------T
TG------------GTGTGCTTCTGTGG-TGCCAAA-----GAGTAAAAA----------------CCCACA
TCACAGCCTACA------AATGTTATTCT------TTATCCATATGCT------------------------
------------------------------------------------
>Black-handed_spider_monkey
---------------------------ATGAAGCTCTCT---G-CGGACGTGCTTGAGA-TCGTCACTTGT-
-ACCAT--CCTAATCTTTGTGAGCATCGTTGGAAAC--ACTTGTCTGTTTTATTCTACAAGAAGATGT---A
TCACTGGGCGTTTACAGACATCC------TTTCTTCTAGTTTT-CAATCTTATATTTGTCCACCTTATTAAA
AACTTGGTGGTGAATGTAATGAAAATTG-TTTACTCTTCTGGTATCATG------TTGGATTCAGCTGGCTG
CAAAGTTCTGCTCTTCACATCCGCCCTAACA----ACTTCACTGACCATCTGGTTCATG-TTATATTTT---
--TCATTGCTTTACCA--------------------------------------------------------
------------CTGGAAGCTTTACCAAATCGCCCAC-CCCTTGA----GTGAGAATCCAAGCCTG------
---------------------------------------GACCAACAGAAG---CATTCCT---------TG
--------AAGGTGGTTTCTGTACTTTGGGTGGCTGGTGTGGTGG-TATACATACCAGTTTTAATTCATACT
AGAAAACCA-GAA---TTCTTGAATGCGGGAAATGATACA------GA-TCCTTTGTCTACTAA-CAGGATG
T-----ACATGGATTGCCC-AGTTGTCTTTCAAAATAAGCAGGTAGAG----------TTTTTCTATGGGAA
AATTGTTTTGGTTC-TGATTGATAGTCTTCCTTTAGCTA-TTTTAGTCTTTGTTTGTTTCTGGATGTCCTTC
CT-CCTTTC-GGAGAGAA-AGAAGATGACATATGGTGACATCTGGATTGGAGATGATGATTCA-----GAAA
TTGAAATCCTTAGAGGGGCCA-AGTTCAGTATTTTATTAATGTTGCTGATCACTCCACTTT-GGATTTCTCA
CTTTATCTTAGTCTATTTCTTGAAAGAC-TTGGCAGCATGCAT-TTTTATTCCAGCTGTTCTCACAGCCCTC
TCTTCAAGCTTCTCT----GCTA-TCAGTCCTTTCTTGCTTATGTTGGTTAATTACAAAATGAAG------T
TG------------GTGTGCTTCTGTGG-TGCCAAA-----GAGGAAAAA----------------CCCACA
CCACAGCCTACA------AATGTTATTCT------TTCTCCATATGCT------------------------
------------------------------------------------
>Mantled_howler_monkey
---------------------------ATGAAGCCCTCT---G-CAAATGTACTTGAGA-TCATCACTTGT-
-ACCAT--ACTAATCTTTGTGAGCATCATTGGAAAC--ACTTGTCTGTTTTATTCTACAAGAAGATGT---A
TCACTGGACGTTTACAGACATCC------TTTCTTCTAGTTTT-CAGTCTTATATTTGTCCACCTTATTAAA
AACTTGGTGGTGAATGTAATGAAAATTG-TTTACTCTTCTGGTATCATG------TTGGATTCAGCTGGCTG
CAAAGTTCTGCTCTTCACGTCGGCCCTAACA----ACTTCACTGACCATCTGGTTCATG-TTATATTTT---
--TCATTGCTTTACCA--------------------------------------------------------
------------CTGGAAGCTTTACCAAATTGCCCAC-CCCTTGA----ATGAGAATCCAAGCCTG------
---------------------------------------GACCAACAGAAG---CATTCCT---------TG
--------AAGGTGGTTTCTGTACTTTGGGTGGCTGGTGTGGTGG-TATACATACCACTTTTAATTCCTACT
AGAAAACCG-GAA---TTCTCGAATGCGGGAAATGATACA------GA-TCCTTTGTCTACTAA-CAGGATG
T-----ACATGGATTGCCC-AGTTGTCTTTCAAAATAAGCAGGTAGAG----------TTTTTCTATGGGAA
AATTGTTTTGGTTC-TGATTGATATTCTTCCTTTAGCTA-TTTTAGTCTTTATTTGTTTCTGGATGTCCTTC
CT-CCTTTC-GGAGAGAA-AGAAGATGACATATGGTGACATCTGGATTGGAGATGATGATTCA-----GAAA
TTGAAATCCTTAGAGGGGCCA-AGTTCAGTATTTTATTAATGTTGCTGATCACTCCACTTT-GGATTTCTCA
CTTTATCTTAGTCTATTTCTTGAAAGAC-TTGGCAGCATGCAT-TTTTATTCCAGCTGTTCTCACAGCCCTC
TCTTCAAGCTTCTCT----GCTA-TCAGTCCTTTCTTGCTTATGTTAGTTAATTACAAAATGAAG------T
TG------------GTGTGCTTCTGTGG-TGCCAAA-----GAGGAAAAA----------------CCCACA
CCACAGCCTACA------AATGTTATTCT------TTCTCCATATGCT------------------------
------------------------------------------------
>Tamarin
---------------------------ATGAAGCCTTCT---G-CAGACGTGCTTGAGA-TCATCACTTGT-
-ACCAT--CCTAATCTTTGTGAGCATCGTTGGAAAC--ACTTGTCTGTTTTATTCTACAAGAAGATGT---A
TCACTGGGCATTTACAGACATCC------TTTCTTCTAGTTTT-CAATCTTATATTTGTCCACCTTATTAAA
AACTTGGTGGTGAATGTAATGAAAATTG-TTTACTCTTCCGGTATCATG------TTGGATTCAGCTGGCTG
CAAAGTTCTGCTCTTCACGTCGGCCTTAACA----ACTTCACTGACCATCTGGTTCATG-TTATATTTT---
--TCATTGCTTTACCA--------------------------------------------------------
------------CTGGAAGCTTTACCAAATTGCCCAC-CCCTTGA----GTGAGAATCCAAGCCTG------
---------------------------------------GACCAACAGAAG---CATTCCC---------TG
--------AAGGTGGTTTCTGTACTTTGGGTGACTGGTGTGGTAG-TATACATCCCAGTTTTAATTCATACT
AGAAAACCA-GAA---TTCTTGAATGCGGGAAATGATACA------GA-TCCTTTGTCTACTAA-CAGGATG
T-----ACATGGATTGCTC-AGTTGTCTTTCAAAATAAGCAGGTAGAG----------TTTTTCTATGGGAA
AATTGTTTTGGTTC-TGATTGATATTCTTCCTTTAGCTA-TTTTAGTCTTTGTCTGTTTCTGGATGTCTTTC
CT-CCTTTC-AGAGAGAA-AGAAGATGACATATGGTGACATCTGGATTGGAGATGATGATTCA-----GAAA
TTGAAATCCTTAGAGGGGCCA-AGTTCAGTATTTTATTAATGTTACTGATCACTCCACTTT-GGATTTCTCA
CTTTATCTTAGTCTATTTCTTGAAAGAC-TTGGCAGCATGCAT-CTTTATTCCAGCTGTTCTCTCAGCTCTC
TCTTCAAGCTTCTCT----GCTA-TCAGTCCTTTCTTGCTTATGTTGGTTAATTACAAAATGAAG------T
TG------------GTGTGCTTCTGTGG-TGCCAAA-----GAGGAAAAA----------------CCTACA
CCAGAGCCTACA------AATGTTATTCT------TTCTCCATATGCT------------------------
------------------------------------------------
>Marmoset
---------------------------ATGAAGCCCTCT---G-CAGACCTGCTTGAGA-TCATCACTTGT-
-ACCAT--CCTAATCTTTGTGAGCATCGTTGGAAAC--ACTTGTCTGTTTTATTCTACAAGAAGATGT---A
TCACTGGGCATTTACAGACATCC------TTTCTTCTAGTTTT-CAATCTTATATTTGTCCACCTTATTAAA
AACTTGGTGGTGAATGTAATGAAAATTG-TTTACTCTTCCGGTATAATG------TTGGATTCAGCTGGCTG
CAAAGTTCTGCTCTTCACGTCGGCCCTAACA----ACTTCACTGACCATCTGGTTCATG-TTATATTTT---
--TCATTGCTTTACCA--------------------------------------------------------
------------CTGGAAGCTTTACCAAATTGCCCAC-CCCCTGA----GTGAGAATCCAAGCCTG------
---------------------------------------GACCAACAGAAG---CATTCCT---------TG
--------AAGGTGGTTTCTGTACTTTGGGTGACTGGTGTGGTGG-TATACATCCCAGTTTTAATTCATACT
AGAAAACCA-GAC---TTCTTGAATGCGGGTAATGATACA------GA-TCCTTTGTCTACTAA-CAGGATG
T-----ACATGGATTGCCC-CGTTGTCTTTCAAAATAAGCAGGTAGAG----------TTTTTCTATGGGAA
AATTGTTTTGGTTC-TGATTGATATTCTTCCTTTAGCTA-TTTTAGTCTTTGTCTGTTTCTGGATGTCTTTC
CT-CCTTTC-GGAGAGAA-AGAAGATGACATATGGTGACATCTGGATTGGAGATGATGATTCA-----GAAA
TTGAAATCCTTAGAGGGGCCA-AGTTCAGTATTTTATTAATGTTGTTGATCACTCCACTTT-GGATTTCTCA
CTTTATCTTAGTCTATTTCTTGAAAGAC-TTGGCAGCATTCAT-CTTTATTCCAGCTGTTCTCACAGCTCTC
TCTTCAAGCTTCTCT----GCTA-TCAGTCCTTTCTTGCTTATGTTGGTTAATTACAAAATGAAG------T
TG------------GTGTGCTTCTGTGG-TGCCAAG-----GAGGAAAAA----------------CCTACA
CCA---------------------------------------------------------------------
------------------------------------------------
>Squirrel_monkey
---------------------------ATGAAGCCCTCT---G-CAGACGTGCTTGAGA-TCATCACTTGC-
-ACCAT--CCTCATCTTTGTTAGCATCGTTGGAAAC--ACTTGTCTGTTTTATTCTACGAGAAGATGT---A
TCACTGGGCATTTACAGACATCC------TTTCTTCTAGTTTT-CAATCTTATATTTGTCCACCTTATTAAA
AACTTGGTGGTGAATGTAATGAAAATTG-TTTACTCTTCTGGTATCATG------TTGGATTCAGCTGGCTG
CAAAGTTCTGCTCTTCACATCGGCCCTAACA----ACTTCACTGACCATCTGGTTCCTG-TTATATTTT---
--TCATTGCTTTACCA--------------------------------------------------------
------------CTGGAAGCTTTACCAAATTGCCCAC-CCCTTAA----GTGAGAATCCAAGCCTG------
---------------------------------------GACCAACAGAAG---CATTCCT---------TG
--------AAGGTGGTTTCTGTACTTTGGGTGGCTGGTGTGGTGG-TATACGTCCCAGTTTTAATTCATACT
AGAAAACCA-GAA---TTCTTGAATGCGGGAAATGATACA------GA-TTCTTTGTCTACTAA-CAGAATG
T-----ACATGGATTGCCC-AATTGTCTTTCAAAATAAGCAGGTAGAG----------TTTTTCTATGGTAA
AATTGTTTTGGTTC-TGATTGATATTCTTCCTTTAGCTA-TTTTAGTCTTTGTCTGTTTCTGGATGTCTTTC
CT-CCTTTC-AGAGAGAA-AAAAGATGACATATGGTGACATCTGGATTGGAGATGATGATTCA-----GAAA
TTGAAATCCTTAGAGGGGCCA-AGTTCAGTATTTTATTAATGTTGCTGATCACTCCACTTT-GGATTTCTCA
CTTTATCTTAGTCTGTTTCTTGAAAGAC-TTGGAAGCATGCAT-CTTTATTCCAGCTGTTCTCACAGCTCTC
TCTTCAAGCTTCTCT----GCTA-TCAGTCCTTTCTTGCTTATGTTGGTTAATTACAAAATGAAG------T
TG------------GTGTGCTTCTGTGG-TGCCAAA-----GAGGAAAAA----------------CCCACA
CCACAGCCTACA------AATGTTATTCT------TTCTCCATATGCT------------------------
------------------------------------------------
>White-headed_capuchin
---------------------------ATGAAGCCCTCT---G-CAGACATGCTTGAGA-TCATCGCTTGT-
-ACCAT--CCTAATCTTTGTGAGCATCGTTGGAAAC--ACTTGTCTGTTTTATTCTACAAGAAGATGT---A
TCACTGGGCATTTACAGACATCC------TTTCTTCTAGTTTT-GAATCTTATGTTTGTCAACCTTATTAAA
AACTTGGTGGTAAATGTAATGAAAATTG-TTTACTCTTCTGGTATCATG------TTGGATTCAGCTGGCTG
CAAAGTTCTGCTCTTCACATCGGCCCTAACA----ACTTCACTGACCATCTGGTTCGTG-TTATATTTT---
--TCATTGCTTTACCA--------------------------------------------------------
------------CTGGAAGCTTTACCAAATTGTGCAC-CCCTTGA----GTGAGAATCCAAGCCTG------
---------------------------------------GACCAACAGAAG---CATTCCT---------TG
--------AAGGTGGTTTCTGTACTTTGGGTGGCTGGTGTGGTGG-TATACATTCCAGTTTTAATTCATACT
AGAAAACGA-GAA---TTCTTGAATGCGGGAAATGATACA------GA-TCCTTTGTCTACTAA-CAGGATG
T-----ACATGGATTGCCC-AGTTGTCTTTCAAAATAAGCAGGTAGAG----------TTTTTCTATGGGAA
AATTGTTTTGGTTC-TGATTGATATTCTTCCTTTAGCTA-CTTTAGTCTTTGTCTGTTTCTGGATGTCTTTC
CT-CCTTTC-GGAGAGAA-AGAAGATGACATATGGTGACATCTGGATTGGAGATGATGATTCA-----GAAA
TTGAAAGCCTTAGAGGGGCCA-AGTTCAGTATTTTATTAATGTTGCTGATCACTCCACTTT-GGATTTCTCA
CTTTATCTTAGTCTGTTTCTTGAAAGAC-TTGGCAGCATGCAT-CTTTATTCCAGCTGTTCTCACAGCCCTC
TCTTCAAGCTTCTCT----GCTA-TCAGTCCTTTCTTGCTTATGTTGGTTAATTACAAAATGAAG------T
TG------------GTGTGCTTCTGCGG-TGCCAAA-----GAGGAAAAA----------------CCCACA
CCACAGCCTACA------AATGTTATTGT------TTCTCCATATGCT------------------------
------------------------------------------------
>Owl_monkey
---------------------------ATGAAGCCCTCT---G-CAGACGTGCTCGAGA-TCATCACTTGT-
-ACCAT--CCTAACCTTT-TGAGCATCGTTGGAAAC--ACTTGTCTGTTTTATTCTACAAGAAGATGT---A
TCACTGGGCATTTACAGACATCC------TTTCTTCTAGTTTT-CAATCTTATATTTGTCCACCTTTTTAAA
AACTTGGTGGTGAATGTAATGAAAATTG-TTTACTCTTCTGGTATCATG------TTGGATTCAGCTGGCTG
CAAAGTTCTGCTCTTCACGTCGGCCCTAACA----ACTTCACTGACCATCTGGTTCATG-TTATATTTT---
--TCATTGCTTTACCA--------------------------------------------------------
------------CTGGAAGCTTTACCAAATTGCCCAC-CCCTTGA----GTGAGAATCCTAGCCTG------
---------------------------------------GACCAACAGAAG---CATTCCT---------TA
--------AAGGTGATTTCTGTACTTTGGATGGCTGGTGTGGTGG-TATACATCCCAGTTTTAATTCATACT
AGAAAATCA-GAA---TTCTTGAATGCGGGAAATGATACA------GA-TCCTTTGTCTACTAA-CAGGATG
T-----ACATGGATTGCCC-AGTTGTCTTTCAAAATAAGCAGGTAGAG----------TTTTTCTATGGGAA
AATTGTTTTGGTTC-TGATTGATACTCTTCCTTTAGCTA-TTTTAGTCTTTGTCTGTTTCTGGATGTCTTTC
CT-CCTTTC-GGAGAGAA-AGAAGATGACATATGGTGACATCTGGATTGGAGATGATGATTCA-----GAAA
TTGAAATCCTTAGAGGGGCCA-AGTTCAGTGTTTTATTAATGTGGCTGATCACTCCACTTT-GGATTTCTCA
CTTTATCTTAGTCTATTTCTTGAAAGAC-TTGGCAGCATGCAT-CTTTATTCCAGCTGTTCTCACAGCCCTC
TCTTCAAACTTCTCT----GCTA-TCAGTCCTTTCTTGCTTATGTTGGTTAATTACAAAATGAAG------T
TG------------GTGTGCTTCTGTGG-TGCCAAG-----GAGGAAAAA----------------CCGACA
CCACAGCCTACA------AATGTTATTCT------TTCTCTATATGCT------------------------
------------------------------------------------
>Black_lemur
---------------------------ATGAAGCCCTCT---G-CGGACGTGCTGGAGA-TCATCGCCTGT-
-ACTGT--TCTAATCCTCGTGAGTGTTGTTGGAAAC--ACGTGTTTATTTTATTCTACAAGGAAGTGT---A
TCACCGGACGTTTACAGACATCC------TTTCTTCTAATTTT-CAGTCTTATATTGGTCCACCTTATTAAA
AACTTGGTGGTGAATGTCATGAAAATTG-TTTACTCTTCTGGTATCATG------TTGGATTCAGCTGGCTG
CAAAGTTCTGCACTTCACAGCAGCCCTGACA----ACTTCACTGGCCATCTGGCTCACG-TTATATTTT---
--GCATTGCTCTACCC--------------------------------------------------------
------------CTGGAAGCTTTACCAAATTGTGCAC-CCCTTGA----GTGAGGATCCACACCTG------
---------------------------------------GACCAACAGAAA---CATTCCT---------TG
--------AAGGTGGTTTCTGCACTTTGGGTGTCTGGTGTGGCAG-TGTACATCCCCGTTTTAATTTATACT
AGAAAACTG-GAA---TTCCTCAATGCAGGAAATGATACA------GA-CCCCTTGTCTACTAA-CAGGATT
T-----ACATGGATTGCCT-AATGGACTTTGGAAACAAGCAGGTAGAG----------TTTTACTATGGGAA
ATTTTTTTTAGTTC-TGATTGATATTCTTCCCTTAGCCA-CGTTAGTCTTTGTCTGTTTCTGGATCTCTTTC
CT-CCTTTC-GGAGAGAA-AGAAGATGACATATGGTGACATCTGGATTGGAGATGATGATTCA-----GAAA
TTGAAATCCTTAGAGGGGCCA-AGTTCAGTGTTTTATTAATGTTGCTGATCACTCCACTTT-GGATTTCTCA
CTTTATCTTAGTCTATTTCTTAAAAGAC-TTGGCAGCATGTAT-TTTTATTCCAGCTGTTCTCACAGCCCTC
TCTTCAGGCTTCTCT----GCTC-TCAGTCCTTTCCTGCTTATTTTAGTTAATTACAAAATGGAA------T
TG------------GTGTCCTTCTGTGG-TACCAAA-----GAGGAAAAA----------------CCCACA
CCACAGCCTACG------AATGTTGTTCT------TTCTCCATATGCT------------------------
------------------------------------------------
>Greater_bamboo_lemur
---------------------------ATGAAGCCCTCT---G-CGGACGTGCTGGAGA-TCATCGCCTGT-
-GCCGT--CCTAATGCTCGTGAGTGTTGTCGGAAAC--ACGTGTTTATTTTATTCTACAAGGAAGTGT---A
TCACTGGACGTTTACAGACATCC------TTTCTTCTAATTTT-CAGTCTCATATTTGTCCACCTTATTAAA
AACTTGATGGTGAATGTCATGAAAATTG-TTTACTCTTCTGGTATCATG------TTGGATTCAGCTGGCTG
CAAGGTTCTGCACTTCACAGCAGCCCTGACA----ACTTCACTGGCCATCTGGTTCACG-TTATACTTT---
--GCATTGCTCTACCT--------------------------------------------------------
------------CTGGAAGCTTTACCGAATTGTCCAC-CCCTTGA----GTGAGGATCCAAACCTG------
---------------------------------------GACCAACAAAAA---CATTCCT---------TG
--------AAGGTGGTTTCTGCACTTTGGGTGTCTGGTGTGGCAG-TGGACATCCCCGTTTTAATTTATACT
AGAAAACTG-GAA---TTCCTCAATGCAGGAAATGATACA------GA-CCCCTTGTCTACTAA-CAAGATT
T-----ACATGGATTGCCT-AATGGACTTTGGAAACAAGCAGGTAGAG----------TTTTACTATGGGAA
ATTTTTTTTAGTTC-TGATTGATATTCTTCCCTTAGCCA-CTTTAGTCTTTGTCTGTTTCTGGATGTCTTTC
CT-CCTTTC-GGAGAGAA-AGAAGATGACATACGGTGACATCTGGATTGGAGACGATGATTCA-----GAAA
TTGAAATCCTTAGAGGGGCCA-AGTTCAGTATTTTATTAATGTTGCTGATCACTCCACTTT-GGATTTCTCA
CTTTATCTTAGTCTATTTCTTAAAAGAC-TTGGCAGCATGTAT-TTTTATTCCAGCTGTTCTCACAGCCCTC
TCTTCAGGCTTCTCT----GCTC-TCAGTCCTTTCCTGCTTATTTTAGTTAATTACAAAATGGAA------T
TG------------GTGTCCTTCTGTGG-TACCAAA-----GAGGAAAAA----------------CCCACA
CCACAGCCTACA------AATGTTGTTCT------TTCTCCATGTGCT------------------------
------------------------------------------------
>Ring-tailed_lemur
---------------------------ATGAAGCCCTCT---G-CGGACATGCTGGAGA-TCATCGCCTGT-
-ACCGT--CCTAATCCTCGTGAGTGTTGTCGGAAAC--ACGTGTTTATTTTATTCCACAAGGAAGTGT---A
TCACTGGACGTTTACAGACATCC------TTTCTTCTAATTTT-CAGTCTTATATTTGTCCACCTTATTAGA
AACTTGGTGGTGAATGTCATGAAAATTG-TTTACTCTTCTGGTATCACG------TTGGATTCAGCTGGCTG
CAAAGTTCTGCACTTCACAGCAGCCCTGACG----GCTTCACTGGCCATCTGGTTCACC-TTACACTTT---
--GCATTGCTCTACCT--------------------------------------------------------
------------CTGGAGGCTTTACCGAACTGTCCAC-CCCTTGA----GTGAGGACCCAGGCCTG------
---------------------------------------GACCAACAGAAA---CATTCCT---------TG
--------AAGGGGGTTTCTGCACTCTGGGTGTCTGGTGTGGCAG-TGGACATCCCCGTTTTAATTTATACT
AGAAAACTG-GAA---TTCGTCAATGCAGGAAATGATACA------GA-CCCCTTGTCTACTAA-CAAGATT
T-----ACATGGATTGCCT-AATGGACTTTGGAAACAAGCAGGTAGAG----------TTTTACTATGGGAA
ATTTGTTTTAGTTC-TGATTGATATTCTTCCCTTAGCCA-CTTTAGTCTTTGTCTGTTTCTGGATGTCTTTC
CT-CCTTTC-GGAGAGAA-AGAAGATGACATATGGTGACATCTGGATTGGAGATGATGATTCA-----GAAA
TTGAAATCCTTAGAGGGGCCA-AGTTCAGTATTTTATTAATGTTGCTGATCACTCCACTTT-GGATTTCTCA
CTTTATCTTAGTCTATTTCTTAAAAGAC-TTGGCAGCATGTAT-TTTTATTCCAGCTGTTCTCACAGCCCTC
TCTTCAGGCTTCTCT----GCTC-TCAGTCCTTTCCTGCTTATTTTAGTTAATTACAAAATGGAA------T
TG------------GTGTTCTTCTGTGG-CACCAAA-----GAGGAAAAA----------------CCCACA
CCACAGCCTACG------AATGTTGCTCT------TTCTCCATATGCT------------------------
------------------------------------------------
>Lesser_dwarf_lemur
---------------------------ATGAAGCCCTCT---G-CAGACGTGCTTGAGA-TCATTGCCTGT-
-GCCGT--TCTGATCCTTGTGAGTGTGGTTGGAAAC--ATGTGTTTGTTTTATTCTACAAGGAAGTGT---A
TCACTGGACGTTTACAGACATCC------TTTATTCTAATTTT-CAGTCTTGTATTTGTCCACCTTATTAAA
AACTTGGTGGTGAATGTCATGAAAATTG-TTTACTCTTCTGGTATCAAG------TTGGATTCAGCTGGCTG
CAAAGTTCTGCACTTCACAGCGGCCCTGACG----ACTTCACTGGCCATCTGGTTCATG-TTATGCTTT---
--GCATTGCTGTACTA--------------------------------------------------------
------------CCGGAAGCTTTACCAAATTGTCCAC-CCCTTGA----GTGAGGATCCAAGCCTG------
---------------------------------------GACCAACAGAAG---CATTCCT---------TG
--------AAGGTGGTTTCTGCACTTTGGGTGGCTGGTGTGGCAG-TGTACATCCCGGTTTTAATTTATGCT
AGAAAACTG-GAA---TTCCTGAATGCAGGAAATGATACA------GA-CCCCTTGTCTACTAA-CAGGATT
T-----ACATGGATTGCCT-AATTGACTTTGGAAACAAGCAGGTAGAG----------TTTTACTATGGGAA
AATATTTTTAGTTC-TGATTGATATTCTTCCCTTAGCCA-CTTTAGTCTTTGTCTGTTTCTGGATGTCGTTC
CT-CCTTTC-GGAGAGAA-AGAAGATGACATATGGTGACATCTGGATTGGAGATGATGATTCA-----GAAA
TTGAAGTCCTTAGAGGGTCCA-AGTTCAGTATTTTATTAATGTTGCTGATCACTCCACTTT-GGATTTCTCA
CTTTATCTTAGTCTATTTCTTAAAAGAC-TTGGCAGCATGTGT-TTTTATTCCAGCTGTTCTCACAGCTCTC
TCTTCGGGCTTCTCT----GCTC-TCAGTCCTTTCCTGCTTATCTTAGTTAATTACAAGATGGAA------C
TG------------GTGTCTTTTTGTGG-TACCAAA-----GAGGAAAAA----------------CCCACA
CCACAGCCTACG------AATGTTGTTCT------TTCTCCATATGCT------------------------
------------------------------------------------
>Coquerel's_mouse_lemur
---------------------------ATGAAGCCCTCT---G-CAGACGTGCTTGAGA-TCATCGCCTGC-
-ACCAT--TCTGATCCTTGTGAGTGTGGTTGGAAAC--ATGTGTTTGTTTTATTCTACACGGAAGTGT---C
TCACTGGACGTTTACAGACATCC------TTTATTCTAATTTT-CAGTCTTGTATTTGTCCACCTTATTAAA
AACTTGGTGGTGAATGTCTTGAAAATTG-TTTACTCTTCTGGTATCGTG------TTGGATTCAGCTGGCTG
CAAAGTCCTGCACTTCACAGCGGCCCTGACA----ACTTCACTGGCCATCTGGTTCATG-TTGTGCTTT---
--GCATTGCTGTACCA--------------------------------------------------------
------------CCGGAAACTTTACCAAATTGTCCAC-CCCTTGA----GTGAGGATCCAAGCCTG------
---------------------------------------GACCAACAGAAG---CATTCCT---------TG
--------AAGGTGGTTTCTGCACTTTGGGTGGCTGGCGTGGCAG-TGTACCTCCCAGTTTTAATTTATGCT
AGAAAACTG-GAA---TTCCTGAATGCAGGAAATGATACA------GA-GCCCTTGTCTAGTAA-CAGGATT
T-----ACATGAATTGCCT-AACTGACTTTGGAAACAAGCAGGTAGAG----------TTTTACTATGGGAA
AATATTTTTAATTC-TGATTGATATTCTTCCCTTAGCCA-CTTTAGTCTTTGTCTGTTTCTGGATGTCTTTC
CT-CCTTTC-GGAGAGAA-AGAAGATGACATATGGTGATATCTGGATTGGAGATGATGATTCA-----GAAA
TTGAAATCCTTAGAGGGGCCA-AGTTCAGTATTTTATTAATGTTGCTCATCACTCCACTTT-GGGTTTCTCA
CTTTATCTTAGTCTATTTCGTTAAAGAC-TTGGCAGCATGTAT-TTTTATTCCAGCTGTTCTCACAGCCCTC
TCTTCGGGCTTCTCT----GCTC-TTAGTCCTTTCCTGCTTATTTTAGTTAATTACAAGATGGAA------T
TG------------GTGTCTTTCTGTGG-AACCAAA-----GAGGAAAAG----------------CCCACA
CCACAGCCTACG------AATGTTGTTCT------TTCTCCATATGCT------------------------
------------------------------------------------
>Mouse_lemur
---------------------------ATGAAGCCCTCT---G-CAGACGTGCTTGAGA-TCGCCGCCTGC-
-ACTGC--TCTGATCCTCGTGAGTGTGGTTGGGAAC--GTGTGTTTGTTTTATTCCACAAGGAAGTGT---A
TCACTGGACGTTTACAGACATCC------TTTATTCTGATGTT-CAGTCTTGTATTTGTCCACCTTATTAAA
AACTTGGTGGTGAATGTCTTGAAAATTG-TTTACTCTTCCGGTATCGTG------TTGGATTCAGCTGGCTG
CAAAGTCCTGCACTTCACAGCGGCCCTGACA----ACTTCACTGGCCATCTGGTTCATG-CTGTGCTTT---
--GCATTGCTGTACCA--------------------------------------------------------
------------CCGGAAGCTTTACCAAATTGCCCAC-CCCTTGA----GTGAGGATCCAAGCCTG------
---------------------------------------GACCAACAGAAG---CATTCCT---------TG
--------AAGGTGGTTTCTGCACTTTGGGTGGCTGGCGTGGCAG-TGTACATCCCGGTTTTAATTTATGCT
AGAAAACTG-GAA---TTCCTGAATGCAGGAAATGATACA------GG-GCCCTTGTCTAGTAA-CAGGATT
T-----ACACGAATTGCCT-AACTGACTTTGGAAACAAGCAGGTAGAG----------TTTTACTATGGGAA
AATATTCTTAGTTC-TGATTGATATTCTTCCCTTAGCCA-CTTTAGTCTTTGTCTGTTTCTGGATGTCTTTC
CT-CCTTTC-GGAGAGAA-AGAAGATGACATATGGTGACATCTGGATTGGAGATGATGATTCA-----GAAA
TCGAAATCCTTAGAGGGGCCA-AGTTCAGTATTTTATTAATGTTGCTCATCACTCCACTTT-GGGTTTCTCA
CTTTATCTTAGTCTATTTCTTTAAAGAC-TTGGCAGCATGTAT-TTTTATTCCAGCTGTTCTCACAGCCCTC
TCTTCAGGCTTCTCT----GCTC-TCAGTCCTTTCCTGCTTATTTTAGTTAATTACAAGATGGAA------T
TG------------GTGTCTTTCTGTGG-TACCAAA-----GAGGAAAAG----------------CCCACA
CCACAGCCTACG------AATGTTGTTCT------TTCTCCATATGCT------------------------
------------------------------------------------
>Coquerel's_sifaka
---------------------------ATGAAGCCCTCT---G-CAGACGTGCTCGAGA-TCATCGCCTGT-
-ACTGT--CCTAATCCTTGTGAGTGTTGTGGGAAAC--ATGTGTTTATTTTATTCTACAAGGAAGTGT---A
TCACTGGACGTTTACAGACATCC------TTTCTTCTAATTTT-CAGTCTTATATTGGTCAACCTTATTAAA
AACTTGGTGGTAAACGTCATGAAAATTG-TTTACTCTTCTGGTATCTCG------TTGGATTCAGCTGGCTG
CAAAGTTGTGCACTTCACAGCAGCCCTGACG----ACTTCACTGCCCATCTGGCTCATG-TTATACTTT---
--GCATTGCTGTACCA--------------------------------------------------------
------------CTGGAAGCTTTACCAAATCATCCAC-CCCTTGA----GTGAGGATCCAAGCCTG------
---------------------------------------GACCAACAGAAG---CATTCCT---------TG
--------AAGGTGCTTTCTGCACTTTGGGTGGCTGGTGTGGCAG-TGTACATCCCGGTTTTAGTTTATACT
AGAAAACTG-GAA---TTCCTGAATGCAGGGAATGATACA------GA-CCCCTTGTCTACTAA-CAGGATT
T-----ACATGGATTGCCT-AACTGGCTTTGGAAACAAGCAGGTAGAG----------TTGTACTATGGGAA
AATATTTTTAGGTC-TGATTGATATTCTTCCCTTAGCCA-CGTTAGTCTTTGTCTGTTTCTGGATGTCTTTC
CT-CCTTTC-AGAGAGAA-AGAGGATGACATATGGTGACATCTGGATTGGAGATGATGATTCA-----GAAA
TTGAAATCCTTAGAGGGGCCA-AGTTCAGTATTTTATTAATGTTGCTGATCACTCCACTTT-GGATTTCTCA
CTTTATCTTAGTCTATTTCTTAAAAGAC-TTGGCAGCATGTAT-TTTCATTCCAGCTGTTCTCACAGCCCTC
TCTTCGGGCTTCTCT----GCTC-TCAGTCCTTTCCTGCTTATTTTAGTTAATTACAAAATGCAA------T
TG------------GTGTCCTTCTGTGG-TACCGAA-----GAGGAAAAG----------------CCCACA
CCACAGCCCACG------AATGCTGTTGT------TTCTCCATATGCT------------------------
------------------------------------------------
>Indri
---------------------------ATGAAGCCCTCT---G-CAGACGTGCTCGAGA-TCATCGCCTGT-
-ACCGT--CCTAATCCTTGTGAGTGTTGCGGGAAAC--ATGTGTTTATTTTATTCTACAAGGAAGTGT---G
TCACTGGACGTTTACAGACATCC------TTTCTTCTAATTTT-CAGTCTTATATTGGTCAACCTTATTAAA
AACTTGGTGGTGAACGTCATGAAAATTG-TTTACTCTTCTGGTATCACG------TTGGATTCAGCTGGCTG
CAAAGTTGTGCACTTCTCAGCAGCCCTGACG----ACTTCACTGGCCATCTGGCTCATG-CTATACTTT---
--GCATTGCTGTACCA--------------------------------------------------------
------------CTGGAAGCTTTACCAAATCATCCAC-GCCTTGA----GTGAGGATCCAAGCCTG------
---------------------------------------GACCAACAGAAG---CATTCCT---------TG
--------AAGGTGGTTTCTGCACTTTGGGTGGCTGGCGTGGCAG-TGTACATCCCGGTTTTAGTTTATACT
AGAAAACTG-GAA---TTCCTGAATGCAGGGAATGATACA------GA-CCCCTTGTCTACTAA-CAGGATT
T-----ACATGGATTGCCT-AACTGGCTTTGGAAACAAGCAGGTAGAG----------TTTTACTATGGGAA
AATATTTTTAGGTC-TGATTGATATTCTTCCCTTAGCCA-CGTTAGTCTTTGTCTGTTTCTGGATGTCTTTC
CT-CCTTTC-GGAGAGAA-AGAGGATGACATATGGTGACATCTGGATTGGAGATGATGATTCA-----GAAA
TTGAAATCCTTAGAGGGGTCA-AGTTCAGTATTTTATTAATGTTGCTGATCACTCCACTTT-GGATTTCTCA
CTTTATCTTAGTCTATTTCTTAAAAGAC-TTGGCAGCATGTAT-TTTCATTCCAGCTGTCCTCACAGCCCTC
TCTTCGGGCTTCTCT----GCTC-TCAGTCCTTTTCTGCTTATTTTAGTTAATTACAAAATGGAA------T
TG------------GTGTCCTTCTGTGG-TACCGAA-----GAGGAAAAG----------------CCCACA
CCACAGCCTACG------AATGTTGCTCT------TTCTCCATATGCT------------------------
------------------------------------------------
>Aye-aye
---------------------------ATGAAGCCCTCT---G-CAGACGTGCTTGAGA-TCATCGCCTGT-
-GCCGT--TCTCATCCTTGTGAGTGTTGTTGGAAAC--ATGTGTTTATTTTATTCTACAAGGAAGTGT---A
TCAATGGACGTTTACAGACATCC------TTTCTTCTAGTTTT-CAGTCTTATATTTGTCCACCTTATTAAA
AACTTGGTGGTGAACGTCATGAAAATTG-TTTACTCTTCTGGTATCATG------TTGGATTCAGCTGGCTG
CAAAGTTCTGCACTTCACAGCAGCCCTGACA----ACTTCACTGGCCATCTGGTTCATG-CTATACTTT---
--GCATTGCTCTACCA--------------------------------------------------------
------------CTGGAAGCTTTACCAAATTGTCCAC-CCCTTGA----GTGAGGATCCAAGCCTG------
---------------------------------------GACCAACAGAAT---CATTCCT---------TG
--------AAGGTGGTTTCTGCACTTTGGGTGGCTGGTGTGGCAG-TGTACATCCCAGTTTTAATTTCTACT
AGAAAACTG-GAA---TTCCTGAACACAGGAAATGATACA------GA-CCCCTTGACTACTAA-CAGTGTT
T-----ACATGGATTGCCT-AACTGGCTTTGGAAACAAGCAGGTAGAG----------TTTTACTATGGAAA
AATATTTTTAGTTC-TGATTGATATACTTCCTTTAGCCA-TTTTAGTCTTTGTCTGTTTCTGGATGTCTTTC
CT-CCTTTC-AGAGAGAA-AGAAGATGACATATGGTGACATCTGGATTGGAGACAATGATTCA-----GAAA
TTGAAATCCTCAGAGGGGCCA-AGTTCAGTATTTTATTAATGTTACTGATCACTCCACTTT-GGATTTCTCA
CTTTATCTTAGTCTATTTCTTAAAAGAC-TTGGCAGCATGTAT-TTTTATTCCAGCTGTTCTCACAGCCCTG
TCTTCAGGCTTCTCT----GCTC-TCAGTCCTTTCCTGCTTATTTTGGTTAATTACAAAATGAAA------T
TA------------GTGTCCTTCTGTGG-CACCAAT-----GAGGAAAAA----------------CCCACA
CCACAGCCTACG------AATGTTATTCT------TTCTCCATACGCT------------------------
------------------------------------------------
>Bushbaby
---------------------------ATGAAGCCCTCT---G-AAGACGTGCTTGAGA-TCACCGCCTGT-
-GCCGT--TCTCATCCTTGTGAGTGTTACTGGAAAC--GTCTGTTTATTTCATTCTACGAGGAAGTGT---G
TCACTGGACGTTTACAGACGTCC------TTTCTTTTAATTTT-CAGCCTCATAGTTGTCCACCTTCTGAAA
AACTTGGTGGTGAATGTCATGAAAATTG-TTTACTCTTCTGGTATCGTG------CTGGATTCAGCTGGCTG
CAAAGTCCTGCACTTCACAGCGGCCCTGACG----ACTTCCCTGGCCATCTGGTTCATG-TTATACTTG---
--GCCTTGCTCTACCA--------------------------------------------------------
------------CTGGAAGCTTTACCGAATCGTCCAC-CCCTCGA----GCGAGGAGCCACGCCCA------
---------------------------------------GACCAGCAGAAG---CATTCCT---------TC
--------AAGGTGGTTTCTGCGCTTTGGGTGGCTGGCGTGGCGG-TGTACATCCCACTTTTAATTTATACT
AGAAAACTG-GAA---TTCCTGCGTGCAGGAAATGATACA------GA-CCCCTCGTCTACTAA-CAGGATT
T-----ACATGGATTGCCT-AGTTGGCTTTGGAAACAAACAGGTAGAG----------TTTTACTATGGAAA
AATCTTTTTAGTTC-TGATTGATATTCTCCCTTTAGCCA-TTTTAGTCTTTGTCTGTTTCTCGATGTCTCTC
CT-CCTTTC-AGAGAGAA-AGAAGATGACATATGGTGACATCTGGATTGGAGATGATGATTCA-----GAAG
TCGAAATCCTTAGAGGGGCCA-AGTTCAGTATTTTATTAATGTTGTTGATCACTCCACTTT-GGATTTCTCA
CTTTATCTTAGTCTGTTTCTTAAAGGAC-TTGGCAGCACGTAC-TTTCACTCCAGCTGTTCTCACAGCCCTC
TCTTCAGGCTTCTCA----GCTC-TCAGTCCTTTCCTGCTTATTTTGGTTAATTACAGAATGAAA------T
TG------------GTGTCTTTCTGTGG-TACCAAA-----GAGGAAAAG----------------CCCACA
CCACAGCCTACG------GATGCTACTCT------TTCTCCATATGCT------------------------
------------------------------------------------
>Slow_loris
---------------------------ATGAAGCCCTCT---G-AAGACATGCTTGAGA-TCATCGCCTGT-
-GCCGT--TCTAATCCTTGTGAGTGTTACTGGAAAC--GTCTGTTTATTTCATTCTACAAGGAAGTGT---G
TCACTGGACGTTTACAGACATCC------TTTCTTCTAATTTT-CAGCCTTATATTTGTCCACCTTCTTAAA
AACTTGGTGGTGAATGTCATGAAAATTG-TTTACTCTTCTGGTATCATG------TTGGATTCAGCTGGCTG
CAAAGTTCTGCACTTCACAGCGGCCCTGACG----ACTTCCCTGGCCATCTGGTTCCTG-TTATACTTT---
--GCCTTGCTCTACCA--------------------------------------------------------
------------CTGGAAGCTTTACCAAATCGTTCAC-CCCTCGA----GTGAGGAGCTACACCCG------
---------------------------------------GACCGGCAGACC---CATTCCT---------TC
--------AAGGTGGTTTCTGCTCTCTGGGTGGCTGGCGTGGCAG-TGTACATCCCACTTTTAATTTACACT
AGAAAACTG-GAA---TTCCTGAATGCAGGAAATGATACC------AA-CCCCTCGTCTACTAA-CAGGATT
T-----ACATGGATTGCCT-AGTTGGCTTTGGAAACCAACAGGTAGAG----------TTTTACTATGGAAA
AATATTTTTAGTTT-TAATTGATATTCTCCCTTTAGCCA-TTTTAGTCTTTGTCTGTTTCTGGATGTCTCTC
CT-CCTTTC-AGAAAGAA-AGAAGATGACATATGGTGACATCTGGATTGGAGATGATGATGCA-----GAAG
TCGAAATCCTTCGAGGGGCCA-AGTTCAGTATTTTATTAATGTTGTTGATCACTCCACTTT-GGATTTCTCA
CTTTATCTTAGTTTGTTTCTTAAAGGAC-TTGGCAGCACATAC-TTTCACTCCAGCTGTTCTCACAGCCCTC
TCCTCAGGCTTCTCG----GCTC-TCAGTCCTTTCCTGCTTATTTTGGTGAATTACAGAATGAAA------T
TG------------GTGTCCTTCTGTGG-TACCAAA-----GAGGAAAAG----------------CCCACA
CCACAGCTTACA------AATGCTACTCT------TTCTCCATATGCT------------------------
------------------------------------------------
>Woodland_dormouse
---------------------------ATGAAGCTCTCT---G-CAGACACACTTGAGA-TCATTGCTTGC-
-ACCAT--TCTGATCTTTGTGAGCTTTGTGGGAAAC--ACGTGTTTATTTTATTCTACAAGGAGATGT---A
TCAGCGGACGTTTACAGACCTCA------TTTCTCCTCATTTT-CAGCCTTATATCTGTCCACCTTATTAAA
AACTTGGTGGTGAATGTTATGAAGATTG-TTTATTCTTCTGGTATCGTG------TTGGATTCCGCTGGCTG
CAAAGTTCTACACTTCACAGCAGCCCTGACC----ACCTCCTTGACCATCTGGTTCATG-TTACTCTTT---
--GCACTGTTCTACCT--------------------------------------------------------
------------CCGGACGCTCTACCACATTGTCTAC-CCCTTGG----GTGAGGCTGCAAACCTG------
---------------------------------------GACCAACAGAAA---CACTCCT---------TG
--------AAGGGGATTTCTGCACTTTGGGTGGCTGGTGTGGCGG-TATATATCCCAGTTTTAATTTATACT
AGAAAACCA-GAA---TCTCTGAATACAGGAAATGACACA------GA-CGCCTTGTCTACTAA-CAGGATT
T-----ACATGGATTGCTT-AATTGGCTTTGGAAACAAGCAGGTAGAG----------CTTTACTATGGGAA
AATATTTTTAGTTC-TGATTGATATTTTGCCTTTAGCAA-TCTTAGTCTTTGTCTGCTTCTGGATGTCTTTC
CT-CCTTTC-AGAGAAAA-AGAAGATGACATACGGTGACATCTGGATTGGAGGTGATGATTCA-----GAAA
CTGAAATCCTTAGAGGGGCCA-AGTTCAGTATTTTATTAGTGTTGCTGATCACTCCACTTT-GGATTTCTCA
CTTTATCTTAGTCTATTTCTTGAAAGAC-TTGGCAGCATATGT-CTTTATTCCAGCTGTTCTCACAGCCCTC
TCTTCAGGCTTCTCT----GCTC-TCAGCCCATTCTTGCTTATGTTGGTTAATTACAAAATGAAG------T
TG------------GTGTCTTTCTGTGA-TGCCAAA-----GAGAAAAAA----------------CCCACA
ACACAGCCTGCA------AATGTTATTGT------TTCTCCATACGCT------------------------
------------------------------------------------
>Fat_dormouse
---------------------------ATGAAGCTCTCT---G-CCGACACACTTGAGA-TCATCGCTTGC-
-ACCGT--TCTGATCCTTGTGAGCTTTGTGGGAAAC--GCGTGTTTATTTTACTCTACAAGGAGGTGT---A
TCGGCGGACGTTTACAGACCTCA------TTTCTTCTCATTTT-CAGCCTCATATGTGTCCACCTGATTAAA
AACTTGGTGGTGAATGTCATGAAGATTG-TTTATTCTTCAGGTATCTTG------TTGGACTCCACCGGCTG
CAAAGTTCTGCACTTCACAGCGGCCCTGACC----ACCTCCCTGGCCATCTGGTTCATG-TTACACTTC---
--GCACTCTTCTACCT--------------------------------------------------------
------------CCGGAAGCTCTACCACGTTGTCTAC-CCCTTGG----GCGAGGCTGCAAACCTG------
---------------------------------------GACCAACAGAAA---CATTCCT---------TG
--------AAGGGGATTTCTGCACTTTGGGTGGCTGGTGTGGCGG-TGTATATCCCAGTTTTAATTTATACT
AGAAAACCA-GAA---TACCTGAATGCAGGAAATGACACA------GA-CTCCTTGTCTACTAA-CAGGATT
T-----ACATGGATTGCTT-AATTGGCTTTGGGAACAAGCAGGTAGAG----------CTTTACTATGGGAA
AATATTTTTAGTTC-TGATTGATATTCTTCCTTTAGCCA-TCTTAGTCTTTGTCTGCTTCTGGATGTCTTTC
CT-CCTTTC-AGAGAAAA-AGAAGATGACATATGGTGACATCTGGATTGGAGGTGATGATTCA-----GAAA
CTGAAATCCTTAGAGGGGCCA-AGTTCAGTATTTTATTAATGTTGCTGATCACTCCACTTT-GGATTTCTCA
CTTTATCTTAGTCCATTTCTTGAAAGAC-TTGGCAGCATATGT-CTTTATTCCAGCTGTTCTCACGGCCCTC
TCTTCAGGCTTCTCT----GCTC-TCAGCCCATTCCTGCTTATGTTGGTTAATTACAAAATGAAG------T
TG------------GTGTCTTTCTGTGA-TGCCAGA-----GAGGAAAAG----------------CCCACA
ACACAGCCTGCG------AATGTTATTGT------TTCTCCATACGCT------------------------
------------------------------------------------
>Hazel_dormouse
---------------------------ATGAAAATTTCT---G-CAGACACACTGGAGA-TCATCGCTTGT-
-GCCAT--TCTGATCCTCGTGAGCTTTGTGGGAAAC--ATGTGTTTATTTTATTCTACAAAGAGGTGT---A
TCAGTGGACGTTTACAGACCTCA------TTTCTTCTCATTTT-CAGCCTTGTATCTGTCCACCTTATTAAA
AACTTGGTGGTTAATGTCATGAAGATTG-TTTATTCCTCTGGTATCATT------TTGGATTCAGTCGGCTG
CAAAGTTCTGCACTTCACAGCGGCCCTGACC----ACCTCCCTGGCCATCTGGTTCACG-TTACACTTT---
--GCACTGTTCTACTT--------------------------------------------------------
------------CCAGAAGCTCCACCACATTGTCTAC-CCCTTGG----AAGAGGCTGCAAACCGG------
---------------------------------------GACCAACAGAAA---CATTCCT---------TG
--------AAGGGGATATCTGCACTTTGGGTGGCTGGTGTGGCAG-TGTATATCCCAGTTTTAATTTATACT
AGAAAAGCA-GAT---TACCTGAATACAGGAAATGACACA------GA-CTCCTTGTCTACGAA-CAGGGTT
T-----ACATGGATTGCTT-AATTGGCTTTGGGAACAATCAGGTAGAG----------CTTTACTATGGGAA
GATATTTTTAGTTC-TGATTGATATTCTTCCTTTAGCCA-TCTTGGTTTTTGTCTGCTTCTGGATGTCTTTC
CT-CCTTTC-AGAGAAAA-AGGAGATGACATATGGTGACATCTGGATTGGAGGTGATGATTCA-----GAGA
CTGAAATCCTTAGAGGGGCCA-AGTTCAGTATTTTATTAATGCTGCTGATCACTCCACTTT-GGATTTCTCA
CTTTATCTTAGTCTATTTCTTGAAAGAC-TTGGCAGCATATGT-CTTTATTCCAGCTGTTCTCACTGCCCTC
TCCTCAGGCTTCTCT----GCTC-TCAGCCCATTCCTGCTTATGTTGGTTAATTACAAAATGAAG------T
TG------------GTGTCTTTCTGTGA-TGCCAAA-----GAGGAAAAA----------------CCCACA
ACACAGCCTGCG------AATGTTATTGT------TTCTCCGTACGCT------------------------
------------------------------------------------
>South_African_ground_squirrel
---------------------------ATGAAGCTCTCT---G-CAGATGTGCTTGAGA-TCATCGCTTGT-
-GCCGT--TCTAATCCTTGTGAGCTTTGTGGGAAAT--GTGTGTTTATTTTTTTCTACAAGGAAGTGT---A
TCTCTGGACGTTTGCAGACATCA------TTTCTTCTCATTTT-CAGTCTTGTATTTGTCCACCTTATTAAA
AACTTGGTGGTCAATGTCATGAAAATTG-TTTATTCTTCTGGTATCATG------CTGGATTCAGCTGGCTG
CAAAGTTCTGCACTTCACCGCGGCCCTGACA----ACTTCACTGGCCATCTGGTTCCTG-TTACACTTT---
--GCATTGTTCTACCA--------------------------------------------------------
------------CCGGAAGCTCTACCACATTGTCTAC-CCCTCCA----GCAAGGCTGCAAACCTG------
---------------------------------------GACCAACAGAAA---CATTCCC---------TG
--------AAGCCAATCTCTGCACTTTGGGTGGCTGGTGTGGCAG-TGTACATCCCAGTTTTAATTTATACT
AGAAAATCA-GAA---TACCTGAACACAGGAAATGATACA------GA-CTCCTTGTCTACTAA-CAGGATT
T-----ACATGGATTGCTT-AATTGGCTTTGGAAACAAGCAGGTAGAG----------TTTTACTATGGGAA
AATATTTTTAGTTC-TGATTGATATTCTTCCTTTAGCTA-TCTTAGTCTTTGTCTGTTTCTGGATGTCTTTC
CT-CCTTTC-AGAGAAAA-AGAAGATGACATATGGTGACATCTGGATTGGAGATGATGATTCA-----GAAA
CTGAAATCTTTAGAGGGGCCA-AGTTCAGTATTTTATTAATGTTACTGATCACTCCACTTT-GGATTTCTCA
CTTTATCTTAGTCTATTTCTTGAAAGAC-TTGGCAACATATGT-CTTTATTCCAGCTGTTCTCACAGCCCTC
TCTTCAGGCTTCTCT----GCTC-TCAGTCCTTTCCTGCTTATGTTGGTTAATTACAAAATGAAG------T
TG------------GTGTCTTTCTGTAA-TGCCAAG-----GAGGAAAAA----------------CCCACA
CCACAGTCTGCG------AATGTTATTCT------TTCTCCATACGTG------------------------
------------------------------------------------
>Daurian_ground_squirrel
---------------------------ATGAAGCTCTCT---G-CAGACGTGCTTGAGA-TCATCGCTTGT-
-GCCAT--TCTAATCCTTGTCAGCTTTGTGGGAAAC--ACTTGTTTATTTTATTCTACAAGGAAGTGC---A
TCTCTGGATGTTTGAAGACATCA------TTTCTTCTCATTTT-CAGTCTTATATTTGTCCACCTTATAAAA
AACTTGGTGGTCAATGTCATGAAAATTG-TGTATTCTTCTGGTATCATG------CTGGATTCAGCTGGCTG
CAAAGTTCTGCACTTCACTGCAGCCCTGACA----ACTTCACTGGCCATCTGGTTCCTG-TTACACTTT---
--GCATTGTTCTACCA--------------------------------------------------------
------------CCGGAAGCTCTACCACATTGTCTAC-TGCTCCA----GTGAGGCTGCAAACCTG------
---------------------------------------GACCAACAGAAA---CATTCCC---------TG
--------AAGCGGGTCTCTGCACTTTGGGTGGCTGGTGTGGCAG-TGTACATCCCAGTTTTAATTTATACT
AGAAAATCA-GAA---TACCTGAACACAGGAAACGATACA------GA-CTCCTTGTCGACTAA-CAGGATT
T-----ACATGGATTGCTT-AATTGGCTTTGGAAACAAGCAGGTAGAG----------TTTTACTATGGGAA
GATATTTTTAGTTC-TGATTGATATTCTTCCCTTAGCTA-TCTTAGTCTTTGTCTGTTTCTGGATGTCTTTC
CT-TCTCTC-AGAGAAAA-AGAAGATGACATATGGTGACATCTGGATTGGAGATGATGATTCA-----GAAA
CTGAAATTCTTAGAGGGGCCA-AGTTCAGTATTTTATTAATGTTGCTGATCACTCCACTTT-GGATTTCTCA
CTTTATCTTAGTCTATTTCTTGAAAGAC-TTGGCAGCCTATGT-CTTTATTCCAGCTGTTCTCACAGCCCTC
TCTTCAGGCTTCTCT----GCTC-TCAGTCCTTTCCTGCTTATGTTGGTTAATTATAAAATGAAG------T
TG------------GTGTCTTTCTGTAA-TGCCAAG-----GAGGAAACA----------------CCCGCA
CCACAGTCTGTG------AATGTTACTCT------TTCTCCATATGCT------------------------
------------------------------------------------
>Squirrel
---------------------------ATGAAGCTCTCT---G-CAGACGTGCTTGAGA-TCATCGCTTGT-
-GCCAT--TCTCATCCTTGTCAGCTTTGTGGGAAAC--ACTTGTTTATTTTATTCTACAAGGAAGTGC---A
TCTCTGGATGTTTGAAGACATCA------TTTCTTCTCATTTT-CAGTCTTGTATTTGTCCACCTTATAAAA
AACTTGGTGGTCAATGTCATGAAAATTG-TGTATTCTTCTGGTATCGTG------CTGGATTCAGCTGGCTG
CAAAGTTCTGCACTTCACTGCAGCCCTGACA----ACTTCACTGGCCATCTGGTTCCTG-TTACACTTT---
--GCATTGTTCTACCA--------------------------------------------------------
------------CCGGAAGCTCTACCACATTGTCTAC-TGCTCCA----GTGAGGCTGCAAACCTG------
---------------------------------------GACCAACAGAAA---CATTCCC---------TG
--------AAGCGGGTCTCTGCACTTTGGGTGGCTGGTGTGGCAG-TGTACATCCCAGTTTTAATTTATACT
AGGAAATCA-GAA---TACCTGAACACAGGAAACGATACA------GA-CTCCTTGTCGACTAA-CAGGATT
T-----ACATGGATTGCTT-AATTGGCTTTGGAAACAAGCAGGTAGAG----------TTTTACTATGGGAA
AATATTTTTAGTTC-TGATTGATATTCTTCCCTTAGCTA-TCTTAGTCTTTGTCTGTTTCTGGATGTCTTTC
CT-CCTCTC-AGAGAAAA-AGAAGATGACATATGGTGACATCTGGATTGGAGATGATGATTCA-----GAAA
CTGAAATTCTTAGAGGGGCCA-AGTTCAGTATTTTATTAATGTTGCTGATCACTCCACTTT-GGATTTCTCA
CTTTGTCTTAGTCTATTTCTTGAAAGAC-TTGGCAGCCTATGT-CTTTATTCCAGCTGTTCTCACAGCCCTC
TCTTCAGGCTTCTCT----GCTC-TCAGTCCTTTCCTGCTTATGTTGGTTAATTATAAAATGAAG------T
TG------------GTGTCTTTCTGTAA-CGCCAAG-----GAGGAAACA----------------CCCGCA
CCACAGTCTGTG------AATGTTACTCT------TTCTCCATATGCT------------------------
------------------------------------------------
>Arctic_ground_squirrel
---------------------------ATGAAGCTCTCT---G-CAGACGTGCTTGAGA-TCATCGCTTGT-
-GCCAT--TCTCATCCTTGTCAGCTTTGTGGGAAAC--AYTTGTTTATTTTATTCTACAAGGAAGTGC---A
TCTCTGGATGTTTGAAGACATCA------TTTCTTCTCATTTT-CAGTCTTGTATTTGTCCATCTTATAAAA
AACTTGGTGGTCAATGTCATGAAAATTG-TGTATTCTTCTGGTATCGTG------CTGGATTCAGCTGGCTG
CAAAGTTCTGCACTTCACTGCAGCCCTGACA----ACTTCACTGGCCATCTGGTTCCTG-TTACACTTT---
--GCATTGTTCTACCA--------------------------------------------------------
------------CCGGAAGCTCTACCACATTGTCTAC-TGCTCCA----GTGAGGCTGCAAACCTG------
---------------------------------------GACCAACAGAAA---CATTCCC---------TG
--------AAGCGGGTCTCTGCACTTTGGGTGGCTGGTGTGGCAG-TGTACATCCCAGTTTTAATTTATACC
AGGAAATCA-GAA---TACCTGAACACAGGAAACGATACA------GA-CTCCTTGTCGACTAA-CAGGATT
T-----ACATGGATTGCTT-AATTGGCTTTGGAAACAAGCAGGTAGAG----------TTTTACTATGGGAA
AATATTTTTAGTTC-TGATTGATATTCTTCCCTTAGCTA-TCTTAGTCTTTGTCTGTTTCTGGATGTCTTTC
CT-CCTCTC-AGAGAAAA-AGAAGATGACATATGGTGACATCTGGATTGGAGATGATGATTCA-----GAAA
CTGAAATTCTTAGAGGGGCCA-AGTTCAGTATTTTATTAATGTTGCTGATCACTCCACTTT-GGATTTCTCA
CTTTGTCTTASTCTATTTCTTGAAAGAC-TTGGCAGCTTATGT-CTTTATTCCAGCTGTTCTCACAGCCCTC
TCTTCAGGCTTCTCT----GCTC-TCAGTCCTTTCCTGCTTATGTTGGTTAATTATAAAATGAAG------T
TG------------GTGTCTTTCTGTAA-CGCCAAG-----GAGGAAACA----------------CCCRCA
CCACAGTCTGTG------AATGTTACTCT------TTCTCCATATGCT------------------------
------------------------------------------------
>Marmot
---------------------------ATGAAGCTCTCT---G-CAGACGTGCTTGAGA-TCATCGCTTGT-
-GCCAT--GCTAATCCTTGTCAGCTTTGTGGGAAAC--ACTTGTTTATTTTATTCTACAAGGAAGTGC---A
TCTCTGGATGTTTGAAGACATCA------TTTCTTCTCACTTT-CAGTCTTGTATTTGTCCACCTTATAAAA
AACTTGGTAGTCAATGTCATGAAAATTG-TGTATTCTTCTGGTATCGTG------CTGGATTCGGCTGGTTG
CAAAGTTCTGCACTTCACTGCAGCCCTGACA----ACTTCACTGGCCATCTGGTTCCTG-TTACACTTT---
--GCATTGTTCTACCA--------------------------------------------------------
------------CCGGAAGCTCTACCACATTGTCTAC-TGCTCCA----GTGAGGCTGCAAACCTG------
---------------------------------------GACCAACAGAAA---CATTCCC---------TG
--------AAGCGGGTCTCTGCACTTTGGGTGGCTGGTGTGGCAG-TGTACATCCCAGTTTTAATTTATACT
AGAAAATCA-GAA---TACCTGAACACAGGAAACGATACA------GA-CTCCTTGTCTACTAA-CAGGATT
T-----ACATGGATTGCTT-AATTGGCTTTGGAAACAAGCAGGTAGAG----------TTTTACTATGGGAA
AATATTTTTAGTTC-TGATTGATATTCTTCCCTTAGCTA-TCTTAGTCTTTGTCTGTTTCTGGATGTCTTTC
CT-CCTCTC-AGAGAAAA-AGAAGATGACATATGGTGACATCTGGATTGGAGATGATGATTCA-----GAAA
CTGAAATTCTTAGAGGGGCCA-AGTTCAGTATTTTATTAATGTTGTTGATCACTCCACTTT-GGATTTCTCA
CTTTATCTTAGTCTATTTCTTGAAAGAC-TTGGCAGCCTATGT-CTTTATTCCAGCTGTTCTCACAGCCCTC
TCTTCAGGCTTCTCT----GCTC-TCAGTCCTTTCCTGCTTATGTTGGTTAATTATAAAATGAAG------T
TG------------GTGTCTTTCTGTAA-TGCCAAG-----GAGGAAACA----------------CCCGCA
CCACAGTCTGTG------AATGTTACTCT------TTCTCCATATGCT------------------------
------------------------------------------------
>Mountain_beaver
---------------------------ATGAAGCTCTCT---G-CAGATGTGCTTGACA-TCATCGCTTGT-
-GCCAT--TCTAATCCTTGTGAGCTTTGTGGGAAAC--ACGTGTTTATTTTATTCTACAAGGAAGTGT---G
TCACTGGACGTTTGCAGACATCA------TTTCTTCTCATTTT-CAGTCTTGTATTTGTCCACCTTATTAAA
AACTTGGTGGTCAATGTCATGAAAATTG-TTTATTCTTCTGGTATCGGG------CTGGATTCAGCTGGCTG
CAAGGTTTTGCACTTCACAGCAGCCCTGACC----ACTTCGCTGGCCATCTGGTTCTTG-TTACACTTT---
--GCATTGTTCTACAG--------------------------------------------------------
------------CCGGAAGCTCTACCACATTGTCTAC-CCCTCCA----GCGAGGCTGCAAACCTG------
---------------------------------------GACCAACAGAAA---CATTCCC---------TG
--------AAGCAGGTCTCTGCACTTTGGGTGGCTGGTGTGGCAG-TGTACATTCCAGTTTTAATTTATACT
AGAAAGCCA-GAA---TACCCTAATGCAGGAAATGATACA------GA-CTCCTTGTCTACTAA-CGGGATT
C-----ACATGGATTGCTT-GACTGGCTTTGGAAACAAGAAGGTAGAG----------TTTTACTATGGGAA
AATATTTTTAGTTC-TGATTGATATTCTTCCCTTAGCTA-TCTTAGTCTTTGTCTGTTTCTGGATGTCTTTC
CT-CCTTTC-AGAGAAGA-AGAAGATGACATATGGTGACATCTGGATTGGAGATGATGATTCA-----GAAA
TTGAAATCCTTAGAGGGGCCA-AGTTCAGTATTTTATTAATGTTGCTGATCACTCCACTTT-GGATTTCTCA
CTTTATCTTAGTCTATTTCTTGAAAGAC-TTGGCAGCATATGT-CTTTATTCCAGCTGTTCTCACAGCCCTC
TCTTCAGGCTTCTCT----GCTC-TAAGTCCTTTCGTGCTTATGTTGGTTAATTACAAAATGAAA------T
TG------------GTGTCTTTCTGTAA-TGCCAAA-----GAGGAAAAA----------------CCCCCA
CCACAGTTTCCA------AATGTTATTTT------TTCTCCGTACACT------------------------
------------------------------------------------
>North_American_beaver
---------------------------ATGAAGTACTCT---G-CAGACGTGCTTGAGA-TCACCGCTTGT-
-GTCAT--TCTAATCCTTGTGAGCTTTGTGGGAAAC--ATGTGTTTATTTTATTCTACGAGGAAGTGT---A
TCACTGGGCGTTTACAAACATCA------TTTCTTCTAATTTT-CAGTCTTATACTTGTCCACCTTATTAAA
AACTTGGTAGTGAACGTCATGAAAATTG-TTTATTCTTCTGGTATCATG------TTGGATACAGCTGGCTG
CAAAGTTTTGCGCTTCACAGCAGCCCTGACA----ACTTCACTGGCCATCTGGTTCATG-TTACACTTT---
--GCATTGCTTTACCA--------------------------------------------------------
------------TCGGAAGCTTTACCGAATTGTCTAC-ACCTTGA----GTGAGGCTGCAAACCTG------
---------------------------------------GACCAACAAAAA---CATCCCT---------TG
--------ATGGGGATTTCTGCACTTTGGGGTGCTGGTGTGGCTG-TGTACATCCCAGTTTTAATTTATACT
AGAAAGCCA-GAA---TACCTGAATGCAGGAAATGATACA------GA-CTCCTTGCCTACTAA-CAGGATT
T-----ACGTGGATTGCTT-AATTGACTTTGGAGACAAGCAGGTAGAA----------TTTTACTATGGGAA
AATATTTTTAGTTC-TGATTGATAGTCTCCCTTTAGCCA-TCTTAGTCTTTGTCTGTTTCTGGATGTCTTTC
CT-CCTCAC-AGAGAAAA-AGAAGATGACATATGGCGACATCTGGATTGGAGATGATGATTCA-----GAAA
CTGAAATCCTTAGAGGGGCCA-AGTTCAGTGTTTTGTTAATGTTCCTGATCACCCCACTTT-GGATTTCTCA
CTTTATCTTAGTCTATTTCTTCAAAGAC-TTGGCAGCACAGGT-CTTCATCCCAGCTGTTCTCACAGCCCTT
TCTTCAGGCTTCTCT----GCTC-TCAGTCCTTTCCTGCTCATGTTGGTTAATTACAAGATGAAG------C
TG------------GTGTCCCTTTGTGG-TGCTAAA-----GAGGAAAAA----------------TCCACA
CCACAGCCTGCA------AATGTTATTCT------TTCTCCATATGCA------------------------
------------------------------------------------
>Naked_mole-rat
---------------------------ATGAAGCTCTCT---G-CAGACCTGCTTGAGA-TCATCACCTGT-
-GCCAT--TCTAATCCTTCTGAGCTTTATAGGAAAT--GTATGTTTGTTTTATTCTACAAGGAAGTGT---A
TCACTGGACGTTTACAGACATCG------TTTTTTCTAATTTT-CAGTCTTGTGTTTGTCCACCTTATTAAG
AACTTGGTGGTAAATGTCATGAAAATTG-TTTATTCTTCTGGTATCATG------TTGGATTCAGTCACCTG
CAAAGTTCTGCACTTCATGGCAGCCCTGACA----ACTTCGCTGGCCATCTGGTTCATG-TTACACTTT---
--GCAGTGTTCTTCCA--------------------------------------------------------
------------TCTGAAACTGTACCATATTGTCTAC-CCCTTGA----GTGATGCTTCGAACTTG------
---------------------------------------GACCAACAGAAA---CATTCCT---------TG
--------AAGGGGATCTCTGCACTTTGGGTGGCTGGTGTGGCTG-TGTACATACCAGTTTTAATTTATACT
AGAAAACCA-GAA---AACCTGAATGCAGGAAATGATACA------GA-CTCCTTGTCTACGAA-GAGGATT
T-----ACATGGATTGCTT-AATTGGCTTTGGAAACAAGCAGGTAGAG----------TTTTACTATGGGAA
AATATTTTTAGTTC-TGATTGATATTCTTCCTTTAGCCA-TCTTAGTCTTTGTCTGTTTTTGGATGTCTTTC
CT-CCTTTC-AGCAAAAA-AGAAGATGACATATGGTGACATCTGGATTGGAGATGATGATTCA-----GAAA
TTGAAATCCTTAGAGGAGCCA-AGTTCAGTATTTTATTAATGTTGCTGATCACTCCACTTT-GGATTTCTCA
CTTTATCTTAGTCTGTTTCTTGAACGAC-TTGGCAGCATATGT-CTTCATTCCAGCTATTCTCACAGCCCTC
TCTTCGGGCTTCTCT----GCTC-TCAGTCCTTTCCTGCTTATGCTGGTTAATTACAAAGTGAAG------T
TG------------GTGTCGTTCTGTGG-TGCCAAA-----GAGGAAAAA----------------TCCACA
CCACAGCCTACA------AATATCATTCT------TTCTCCATATGCT------------------------
------------------------------------------------
>Crested_porcupine
---------------------------ATGAAGCTCTCC---G-CAGACCTGCTTGAGA-TCATCACCTGT-
-GCCAT--TCTAATCCTGGTGAGCTTCGTAGGAAAC--GTGTGTTTATTTTATTCTACAAGGAAGTGT---A
TTACTGGATGTTTACATACATCA------TTTCTTCTAATTTT-CAGTCTTGTGTTTGTCCACCTTATTAAG
AACTTGGTGGTAAATGTCCTGAAAATTG-TTTATTCTTCTGGTATCATG------TTGGATTCCACTGGCTG
CAAAGTCCTGCACTTCACAGAAGCCCTGACA----ACTTCCCTGGCCATCTGGTTCATG-TTACACTTT---
--GCATTGTTCTGTCA--------------------------------------------------------
------------CCTGAGACTTTACCACATTGTCTAC-CCCTTGA----GTGACGCTGCAAACCTG------
---------------------------------------GACCAACAGAGA---CATTCCT---------TG
--------AAGGGGATTTCTGCACTTTGGCTGGCTGGTGTGGCTG-TGTATATACCAGTTTTAATTTATACT
AGAACACCA-GAA---CACCTGAATGCAGGAAATGATACA------GA-CTCCTTGTCTGCGAA-GAGGATT
T-----ACATGGATTGCTT-AATTGGCTTTGGAAACAAGCAGGTAGAG----------TTTTACTATGGGAA
AATATTTTTAGTTC-TGATTGATATTCTTCCTTTAGCCA-TCTTAGTCTTTGTCTGTTTCTGGATGTCTTTC
CT-CCTTTC-AACAAAAA-AGAAGATGACATATGGTGACATCTGGATTGGAGAGGATGATTCA-----GAAA
TTGAAATCCTTAGAGGGGCCA-AGTTCAGTATTTTATTAATGTTGCTGATCACTCCACTTT-GGATTTCTCA
CTTTATCATAGTCTGCTTCTTGAAAGAC-TTGGCAGCGTATGT-CTTCATTCCAGCTGTTCTCACAGCCCTC
TCCTCGGGCTTCTCT----GCTC-TCAGTCCTTTCCTGCTTATGCTGGTTAATTACAAAGTGAAG------T
TG------------GTGTCATTCTGTGG-TGCCAGA-----GAGGAAAAA----------------CCCACA
CCACAGCCTACA------GATGTTATTCT------TTCTCCATATGCT------------------------
------------------------------------------------
>Greater_cane_rat
---------------------------ATGAAGCTCTCT---G-CAGACCTGCTTGAGA-TCATCGCTTGT-
-GCCAT--TCTAATCCTTGTGAGCTTTGTAGGAAAC--ATATGTTTATTTTATTCCACACGGAAGTGT---A
CCACGGGACGTTTACAGACATCA------TTTCTTCTAATTTT-CAGCCTTGTGTTCGTCCACCTTATTAAG
AACCTGGTGGTGAATGTCATGAAAATTG-TTTATTCTTCTGGTATCATG------CTGGATTCAGCCAGCTG
CAAAGTGCTGCACTTCACAGCAGCCCTAACG----ACCTCGCTGGCCATCTGGTTCCTG-TTACATTTT---
--GCGCTGTTCTACCA--------------------------------------------------------
------------CCTGAAACTCTACCAAATCGTCTAC-CCCTCCA----GTGATGCTTCGAGCTTG------
---------------------------------------AACCAACAGAAA---CATTCCT---------TG
--------AAGGGGATTTCTGCACTTTGGGTGGCTGGTGTGGCTG-TGTACACACCGGTTTTAATTTATACT
AAAAAACCA-GAA---ACCCTGAGTGCAGGAAATGATACA------GA-CTCCTTGTCTATAAA-GAGGATT
T-----ACGTGGATTGCTT-AATTGGCTTTGGAAACAAGCAGGTAGAG----------TTTTACTATGGGAA
AATATTTTTGGTTC-TGATTGATATTCTTCCTTTAGCCA-TCTTAGTCTTTGTCTGTCTCTGGATGTCTTTC
CT-CCTTTC-AACAAAAA-AGAAGATGACATATGGTGACATCTGGATTGGAGACGATAATTCA-----GAAA
CTGAAATCCTTAGAGGGGCCA-AGTTCAGTATTTTATTAATGTTGCTGATCACTCCACTTT-GGATTTCTCA
CTTTATCTTAGTCTGTTTCTTGAACAAG-TTGGCAGCGTGCGT-CTTCATTCCAGCTGTTCTCACAGCCCTC
TCCTCCGGCTTCTCT----GCTC-TCAGTCCTTTCCTGCTTATGCTGGTTAATTACAAACTGAAG------C
TG------------GTGTCATTCTGCCG-TGCCAAA-----AAAGAAAAA----------------TCCACA
CCACAAGCTACA------AATGTCATTCT------TTCTCCATATGCT------------------------
------------------------------------------------
>Damaraland_mole-rat
---------------------------ATGAAGCTCTCT---G-CAGACCTGCTAGAGA-TCATCACCTGT-
-GCCAT--TCTAATCCTCGTGAGCTTTGTAGGAAAC--ATATGCTTATTTTGTTCTACAAGGAAGTGT---A
TCACTGGACGTTTACAGACATCA------TTTTTTCTAATTTT-CAGCCTTGTGTTTGCCCACCTTATTAAG
AACTTGGTGGTAAATGTCATGAAAATTG-TTTATTCTTCTGGTATCATG------TTGGATTCAGCAGGCTG
CAAAGTTCTGCACTTCTTGGCAGCCCTGACA----ACTTCCCTGGCCATCTGGTTCATG-TTATACTTT---
--GCGTTGTTCTATCA--------------------------------------------------------
------------CCTGAGACTGTACCAACTTGTCTAC-CCCCAGA----GCGATGCTGCGAACGTT------
---------------------------------------GACCGTCAGAAG---CATTCCT---------TG
--------AAGGGGATTTCTGCACTTTGGGTGGCTGGTGTGGCTG-TGTACATACCAGTTTTAATTTATACT
AGAAAACCA-GAA---AACCTGAATGCAGGAAATGATACA------GA-CGCCTTGTCTGCAAC-GAGGATT
T-----ACATGGATTGCTT-AATTGTCTTTGGAAACCAGCAGGTAGAG----------TTTTACTATGGGAA
AATATTTTTAGTTC-TGATTGATATTCTTCCTTTAGCCA-TCTTAGTCTTTGTCTGTTTCTGGATGTCTTTC
CT-CCTTTC-AACAAAAA-AGAAGATGACATATGGTGACGTCTGGATTGGCGATGGTGATTCA-----GAAG
TTGAGGTCCTTAGAGGAGCCA-AGTTCAGTATTTTATTAGTGCTGCTGATCACCCCCCTGT-GGATCTCCCA
CTTTGTCTTAGTCTGTTTCTTGAATGAC-TTGGCAGCATGGGT-CTTCGTTCCAGCCGTGCTCACAGCCCTC
TCTTCAGGCTTTTCT----GCTC-TCAGTCCTTTCCTGCTTCTGCTGGTTAATTACAAAGTGAAG------T
TG------------GTGTCATTCTGTGG-TGCCAAA-----GAGGGAAAA----------------TCCACA
CCACAGCCTACA------AATGCCATTCT------TTCTCCATATGCT------------------------
------------------------------------------------
>Punctate_agouti
---------------------------ATGAAGCTCTCT---G-CAGACCTGCTTGAGA-TCATCACTTGT-
-GCCAT--CCTAATCCTTGTGAGCTTTGTAGGAAAT--GTATGTTTATTTTATTCTACAAGGAAGTGT---A
TCACTGGACGTTTACAGACATCA------TTTCTTCTAATTTT-CAGCCTTGTGTTTGTCCACCTTATTAAG
AACTTGGTGGTAAATGTCATGAAAATTG-TTTATTCTTCTGGTATCATG------TTGGATTCAGCTGGCTG
CAAAGTTCTGCACTTCATGGCCGCCCTGACA----ACATCACTGGCCATCTGGTTCATG-TTACACTTA---
--GCATTGTTCTACCA--------------------------------------------------------
------------CCTGAGACTTTACCAGGTTGTCTAC-CCCTTGA----GTGATGCTGCAAACCTA------
---------------------------------------GACCAACAGAAA---CATTCCT---------TG
--------AAGGGGATTTCTGCTCTTTGGGTGGCTGGTGTGGCTG-TGTACATACCAGTTTTAATTTATACT
AGAAAACCA-GAA---TACCTGAAAGCAGGAAATGATACA------GA-CTCCTTGTCTACGAA-GAGGATT
T-----ACAAAGATTGCCT-TATTGTCTTTGGAAACAAGCAGGTAGAG----------TTTTACTATGGGGA
AATATTTTTAGCTC-TGGTTGATATTCTCCCCTTAGCCA-TCTTAGTCTTTGTCTGTTTCTGGATGTCTTCC
CT-TCTTTC-AACCAAAA-AGAAGATGACATATGGTGACATCTGGATTGGAGATGATGATTCA-----GAAA
TTGAAGTCCTCAGAGGGGCCA-AGTTTAGTATTTTGTTAGCGTTGCTGATCACTCTGCTGT-GGGTTTCTCA
CTTTGTCTTAGTCTGTTTCTTGAGCCGC-TTGGCGGCATATGT-CTTCGTCCCGGCTGTCCTCACAGCCCTG
TCCTCCGGCTTCTCT----GCTC-TCAGTCCTTTCCTGCTGATGCTGGTTAATTATAGAGTAAAG------T
TG------------GTATCACTCTGTGG-TGCCAAA-----GAGAAAAAA----------------CCCATA
CCACAGCCGACA------AATATTATTTT------TTCTCCATACGCT------------------------
------------------------------------------------
>Capybara
---------------------------ATGAAGCTCTCT---G-CAGACCTGCTTGAGA-TCATCTCTTGT-
-GCCAT--CCTAATCCTTGTGAGCTTTGTAGGAAAT--GTATGTTTATTTTATTCTACAAGGAAATGC---A
TCACTGGACGTTTACAGACATCG------TTTCTTCTGATTTT-CAGCCTTGTGTTTGTCCACCTTATTAAG
AACTTCGTGGTAAATGTCATGAAAATTG-TTTATTCTTCTGGTATCATG------TTGGATTCAGCTGGCTG
CAAAGTTCTACACTTCACAGCAGCCCTGACA----ACATCACTGGCCATCTGGTTCATG-TTATCCTTA---
--GCATTGTTCTACCA--------------------------------------------------------
------------CCTGAAACTTTACCATGTTGTCTAC-CCCTTGA----GTGAGACTGCAAACCCA------
---------------------------------------GACCAACAGAAA---CATTCTT---------TG
--------AAGGGGATTTCTGCTCTTTGGGTGGCTGGCATGGCTG-TGTACATACCAGTTTTAATTTGTACT
ACAAAACCA-GAA---TACCTGAAAGCAGGAAATGATACA------GG-CTCCTTGTCTATGAA-GAGAATT
T-----ACAAAGACTGCTT-GATTATCTTTGGAAACAAGCAGGTAGAG----------TTTTACTATGGGAA
AATATTTTTAATTC-TGATTGATATTCTTCCCTTAGCCA-TCTTAGTCTTTGTCTGTTTCTGGATGTCTTTC
CT-TCTTTC-AGCAAAAA-AGAAGATGACATATGGTGACATCTGGATTGGAGATGATGATTCA-----GAAA
TTGAGGTCCTTAGAGGGGCCA-AGTTCAGTATTTTATTAACGCTGCTGATCACTCTGCTCT-GGGTTTCTCA
TTTTGTCTTAGTCTATTTCTTGAGCAGC-TTGGCAGCATATGT-TTTCATCCCGGCTGTCCTCACAGCCCTG
TCCTCTGGCTTCTCT----GCTC-TCAGTCCTTTCCTGCTGATGCTGGTTAATTACAGAGTGAAG------C
TG------------GTATCACTCTGTGG-TGCCAAA-----GAGGAAAAA----------------CCCATA
CCACAGGCGACA------GATACTATTTT------TTCTCCATATGCT------------------------
------------------------------------------------
>Patagonian_cavy
---------------------------ATGAAGCTCTCT---G-CAGACCTGCTTGAGA-TCATCTCCTGT-
-GCCAT--CCTAATCCTTGTGAGCTTTGTAGGAAAT--GTATGTTTATTTTATTCTACAAGGAAGTGC---A
TCACTGGACGTTTACAGACATCA------TTTCTTCTGATTTT-CAGCCTTGTGTTTGTCCACCTTATTAAG
AACTTCGTGGTAAATGTCATGAAAATTG-TTTATTCTTCTGGTGTCATG------TTGGATTCAGCCGGCTG
CAAAGTTCTGCACTTCACAGCAGCCCTGACA----ACATCACTGGCCATCTGGTTCATG-TTACGCTTA---
--GCATTGTTCTACCA--------------------------------------------------------
------------CCTGAAACTTTACCAAGTTGTCTAC-CCCTTGA----GGGATGCTGCAAACCTA------
---------------------------------------GACCAACAGAAA---CATTCTT---------TG
--------AAGGGGATTTCTGCTCTTTGGGTGGCTGGCGTGGCTG-TGTACATACCAGTTTTAATTTATACT
ACAAAACCA-GAA---TACCTGAAAGCAGGAAATGATACA------GA-ATCCTTGTCTACGAA-GATAATT
T-----ACAAAGATTGCTT-AATTATCTTTGGAAATAAGCAGGTAGAC----------TTTTACTATGGGAA
AATATTTTTAATTC-TGATTGATATTCTTCCCTTAGCCA-TCTTAATCTTTGTGTGTTTCTGGATGTCTTCT
CT-TCTTTC-AACAAAAA-AGAAGATGACGTATGGTGATATCTGGATTGGAGATGATGCGTCA-----GAAA
TTGAAGTCCTTAGAGGGGCCA-AGTTCAGCATTTTATTAACGTTGCTGATCACTCTGCTCT-GGGTTTCTCA
CTTTGTCTTAGTCTATTTCTGGAGCAGC-TTGGCGGCATATGT-CTTCACCCCGGCTGTCCTCACAGCCCTG
TCCTCCGGCTTCTCT----GCTC-TCAGTCCTTTCCTGCTGATGCTGGTTAATTACAGAGTGAAG------T
TG------------GTATCACTCTGTGG-TGCCAAA-----AAGGAAAAA----------------CCCATA
CCACAGGCCACA------AATACTATTTT------TTCTCCATATGCT------------------------
------------------------------------------------
>Lowland_paca
---------------------------ATGAAGCTCTCT---G-CAGACTTGCTTGAGA-TCATCACTTGT-
-ACCAT--CCTAATCCTTCTGAGTTTGGTAGGAAAT--GTATGTTTATTTTATTCTACGAGGAAGTGT---A
TCACTGGACGTTTGCAGACATCG------TTTCTTCTAATTTT-CAGCCTGGTGTTTGTTCATCTTATTAAG
AACTTGGTGGTAAATGTCATGAAAATTG-TTTATTCTTCTGGTATCATG------TTGGATTCAGCCGGCTG
CAAAGTTCTGCACTTCACGGCAGCCCTGACA----ACATCACTGGCCATCTGGTTCATG-TTACACTTA---
--GCGTTGTTCTACCA--------------------------------------------------------
------------CCTGAAACTTTACCAGGTTGTCTAC-CCCTTGA----ATGATACTGCAAACCTA------
---------------------------------------GGCCAACAGAAA---CCTTCCT---------TG
--------AAGGGGATTTCTGCTCTTTGGATTGTTGGTGTGGCTG-TGTACATACCAGTTTTAATTTATACT
AGAAAACCA-GAA---TACCTGAAAGCAGGAAATGATACA------GA-CTCCTTGTCTACGAA-GAGGATT
T-----ACAAAGATTGCTT-AATTGGCTTTGGAAACAAGCAGGTAGAG----------TTTTACTATGGGAA
AATATTTTTAGTGC-TGATTGATATTCTTCCCTTAGCCA-TCTTAGTCTTTGTCTGTTTCTGGATGTTTTCC
CT-CCTTTC-AACAAAAA-AGAAGATGACATATGGTGACATCTGGATTGGAGATGATGATTCG-----GAAA
TTGAAGTCCTTAGAGGGTCCA-AGTTCAGTATTGTGTTAACGTTGCTGATCACTCTGTTCT-GGGTCTCTCA
CTTTGTCTTAGTCCATTTCTTGAGCGGC-TTGGCGGCCTGTGT-CTTCATCCCGGCTGTCCTCACAGCCCTG
TCATCTGGCTTCTCT----GCTC-TCAGTCCTTTCTTGCTGATGCTGGTTAATTACAGAGTGAAG------T
TG------------GAGTCACTCTGTAG-AGCCAAA-----GAGGAAAAA----------------CGCATA
CCACAGCCGACA------AATATTATTTT------TTCTCCATATGCT------------------------
------------------------------------------------
>Guinea_pig
---------------------------ATGAAGCTCTCG---G-AAGACCTGCTTGAGA-TCATCTCTTGT-
-GCCAT--CCTAATCTTTGTGAGCTTTGTAGGAAAT--GTATGTTTATTTTATTCTACAAGGAAGTGC---A
TCGCTGGACGCTTACAGACATCA------TTTCTTCTGATTTT-CAGCCTTGTGTTCGTCCACCTTATTAAG
AACTTTGTGGTAAATGTCATGAAAATTG-TTTATTCTTCTGGTATCACG------TTGGATTCAGCCGGTTG
CAAAGTTCTGCACTTCACAGCAGCCCTGACA----ACGTCACTGGCCATCTGGTTCACG-TTGCACTTA---
--GCACTGTTCTACCA--------------------------------------------------------
------------CCTGAAACTTTACCAAGTTGTCTAC-CCCTCGG----ATAATGCTGCAAGCCTA------
---------------------------------------GACCAACAGAAA---CATTCTT---------TG
--------AAGGGGATTTCTGCTCTTTGGGTGGCTGCCGTGGCTG-TGTACGTACCAGTTTTAATTTATACT
ACAAAACCA-GAA---TACCTGAAAGCAGGAAATGATACA------GA-TGCCTTGTCTACGAA-GAGAATT
T-----ACAAAGATTGCTT-AATTATCTTCAGAAACAAGCAGGTAGAG----------TTTTACTATGGGAA
AATCTTTTTAATGC-TGATTGATATTCTTCCCTTAGCCA-TCTTAGTCTTTGTCTGTTTCTGGATGTCTTCC
CT-TCTTTC-AGCAAAAA-AGAAGATGACATATGGTGACATCTGGATTGGAGATGATGATTCA-----GAAA
TTGAAGTCCTGAGAGGGGCCA-AGTGCAGCATAGTATTAACGCTGCTGATCACTCTGCTCT-GGGTGTCCCA
CTCTGTCTTGGTCTATTTCTGGAGCAGC-GTGGCAGCCTGTGT-CTTCCTCCCCGCTGTCCTCACAGCACTG
TCCTCCGGCTTCTCT----GCTC-TCAGCCCTTTCCTGCTGATGCTGGTTAATTACAGAGTGAAG------T
TG------------GTATCACTTTGTGG-TGCCAAA-----GAGGAAAAC----------------TCCATA
CCACAGGCGACA------AATACTATTTT------TTCTCCATATGCT------------------------
------------------------------------------------
>Long-tailed_chinchilla
---------------------------ATGAAGCTCTCT---G-CAGACCTGCTTGAGA-TCATCACTTGT-
-GCCAT--CCTGATCCTTGTGAGCTTTGTAGGAAAT--GTATGTTTATTTTATTCTACAAGGAAGTGT---A
TCACTGGACGTTTACAGACATCG------TTTCTTCTAATTTT-CAGCCTTGTGTTTGTCCACCTTATTAAG
AACTTGGTGGTAAATGTCATGAAAATTG-TTTATTCTTCTGGCATCATG------GTGGATTCAGCCGGCTG
CAAAGTTCTGCACTTCACGGCAGCCCTGACA----ACATCACTGGCCATCTGGTTCATG-TTATACTTC---
--GCATTGTTCTACCA--------------------------------------------------------
------------CCTGAAACTTTACCAAACTGTCTAC-CCCTTGA----GAGGTGCTGCAAACCTA------
---------------------------------------GACCAGCAGAAA---CATTGCT---------TG
--------AAGGGAATTTCTGCTCTTTGGGTGGCTGCTGTGGCTG-TGTACATACCAGTTTTAATTTATACT
AGAAAACCA-GAA---TACCTGAATGCAGGAAATGATACA------GA-CTCCTTGTCTACGAA-GAGGATT
T-----ACATAGATTGCAT-AATTGGCTTTGGAAACAAGCAGGTAGAG----------TTTTACTATGGGAA
AATATTTTTAGTTC-TGATTGATGTTCTTCCCTTAGCCG-TCTTAGTCTTTGTCTGTTTCTGGATGTCTTTA
CT-CCTTTC-ATCAAAGA-AGAAGATGACATATGGTGACATCTGGATTGGAGATGATGATTCA-----GAAG
TTGAAATCCTTAGAGGGGCCA-GGTTCAGTATTTTATTAATGTTACTGATCACTCCACTTT-GGATTTCTCA
CTTTATCTTAGTCTGTTTCTTGAGCAGC-GTGGCCACGTGCAT-GTTTATCCCAGCTGTGCTCACAGCCCTG
TCGTCGGGCTTCTCT----GCTC-TCAGTCCTGTGCTGCTGATGCTAGTTCACTACAGAGTGAGG------C
TG------------GTGTCATTCTGTGG-TGCCAAA-----GTGGAAAAT----------------CCCACA
CCACAGCCAACC------AATGTTATTCT------TTCTCCATATGCT------------------------
------------------------------------------------
>Pacarana
---------------------------ATGACCCTCTCT---G-CAGACCTGCTTGAGA-TCATCACTTGT-
-GCCAT--CCTGATCCTTGTGAGCTTCGTAGGAAAT--ATATGTTTATTTTATTCTACAAGGAAGTGT---A
TCACTGGACGTTCACAGACATCA------TTTCTTCTAATTTT-CAGCCTTGTATTTGTCCACCTTATTAAG
AACTTGGTGGTAAATGTCATGAAAATTG-TTTATTCTTCGGGTATCATG------TTGGATTCAACCGGCTG
CAAAGTTCTACACTTCACGGCAGCCCTGACA----ACATCACTGGCCATCTGGTTCACG-TTACACTTC---
--GCATTATTCTACCA--------------------------------------------------------
------------CCTGAAACTTTACCAAATTGTCCAC-CCCTTGA----GTGATGCTGCAAACCTA------
---------------------------------------GACCAACAGAAA---CATTCCT---------TG
--------AAGGGGATTTCTGCTCTTTGGGTGGCTGGTGCGGCTG-TGTACACACCAGTTTTAATTTATACT
AGAAAACCA-GAA---TACCTGAATGCAGGAAATGGTACA------GA-CTCCTTGTCTGTGAA-GAGGATT
T-----ACATGGATTGCGT-AATTGGCTTTGGAAACAAGCAGGTAGAG----------TTTTACTATGGGAA
AATATTTTTAGTTC-TGATTGATATTCTTCCCTTAGTCA-TCTTAGTCTTTGTCTGTTTCTGGATGTCTTCC
CT-CCTTTC-AGCAAAAA-AGAAGATGACATATGGTGACGTCTGGATTGGAGATGATGATTCA-----GAAG
TTGAAATCCTCAGAGGGGCCA-AGTTCAGTATTTTATTAATGTTACTAATCACCCCACTTT-GGATTTCTCA
CTTTCTCTTAGTCTGTTTCCTGAGCAGT-GTGGCCACGTGCAT-CTTTGGCCCAGCTGTCCTCACAGCCCTG
TCATCTGGCTTCTCT----GCTC-TCAGTCCTGTGCCGCTGATACTGGTTCACTACAGAGTGAGG------C
TG------------GTGTCATTCTGCGG-TGCCAAA-----GTGGGAGAT----------------ACCACA
CCACAGCCGACA------AATGTTATTCT------TTCTCCATATGCT------------------------
------------------------------------------------
>Viscacha_rat
---------------------------ATGAAGCTCTCT---G-CAGACCTGCTTGAGA-TCATCACTTGT-
-GCCAT--CCTAATCCTTGTGAGCTTTGTAGGAAAT--GTATGTTTATTTTATTCTACAAAGAAGTGT---A
TGACTGGCCGTTTACAGACATCA------TTTCTTCTGATTTT-CAGCCTTGTGTTTGTCCATCTTATTAAG
AACTTGGTGGTAAATGCCATGAAAATTG-TTTATTCTTCTGGTGTCATT------TTAGATTCAGCTGGCTG
CAAAGTTCTGCACTTCACAGCGTCCCTGACA----ACATCACTGGCCATCTGGTTCGTG-TTACACTTT---
--GCAGTGTTCTACCA--------------------------------------------------------
------------CCGGAAACTTTACCAAGTTGTCTAC-CCGCTGA----GTGACGCTGCAAACCTG------
---------------------------------------CACCAACAGAAT---CATTCCT---------TG
--------AAGGGGATTTGTGCTCTTTGGGTGGCTGGTGTGGCTG-TGTACATACCAGTTTTAATTTATACT
AGAAAACTG-GAA---TACCTGAATGCAGGAAATGACACA------GA-CTCTTTGTCTATGAA-GAGGATT
T-----ATATAGATTGCCT-AACTGACTTTGGAAATAAGCAGGTAGAG----------TTTTACTATGGGAA
AATATTTTTAGTTT-TGATTGATGTTCTTCCCTTAGCCA-CCTTAGTCTTTGTCTGTTTCTGGATGTTTTTC
CT-CCTTTC-AACAAAAA-GGAAGATGACATATGGTGACATATGGATTGGAGATGATGATTCA-----GAAA
TGGAAATCCTTAGAGGGGCCA-AGTTCAGTATTTTATTAATGTTGCTGATCACTCCACTTT-GGGTTTCTCA
CTTCACCTTAGTCTGTTTCCTGAACAGC-TTGGCCATGTGCAT-CTTCATCCCGGCTGTCCTCACAGCCCTG
TCATCCGGCTTCTCT----GCTC-TCAGTCCTGTTCTGCTTATGCTGGTTCATTACAAAGTAAAG------C
TG------------GTGTCATTCTGTGG-TGCCAAA-----GAGGAAAAG----------------CCCACA
CCACAGCTGACA------GGTATTACTCT------TTCTCCATATGCA------------------------
------------------------------------------------
>Golden_Vizcacha_rat
---------------------------ATGAAGCTCTCT---G-CAGGCCTGCTTGAGA-TCATCACTTGT-
-GCCAT--CCTAATCCTTGTGAGCTTTGTAGGAAAT--GTATGTTTATTTTATTCTACAAGGAAGTGT---A
TGACTGGCCGTTTACAGACATCA------TTTCTTCTGATTTT-CAGCCTTGTGTTTGTCCACCTTATTAAG
AACTTGGTGGTAAATGCCATGAAAATTG-TTTATTCTTCTGGTGTCATT------TTAGATTCAGCTGGCTG
CAAAGTTCTACACTTCACAGCGTCCCTGACA----ACATCACTGGCCATCTGGTTCATG-TTACACTTC---
--GCAGTGTTCTACCA--------------------------------------------------------
------------CCGGAAACTTTACCAAGTTGTCTAC-CCGCTGC----GTGACGCTGCAAACCTA------
---------------------------------------CACCAACAGAAT---CATTCCT---------TG
--------AAGGGGATTTGTGCTCTTTGGGTGGCTGGTGTGGCTG-TGTACATACCAGTTTTAATTTATACT
AGAAAACCG-GAA---TACCTGAATGTAGGAAATGACACA------GA-CTCTTGGTCTATGAA-GAGGATT
T-----ATATAGATTGCCT-AACTGACTTTGGAAATAAGCAGGTAGAG----------TTTTACTATGGGAA
AATATTTTTAGTTT-TGGTTGATGTTCTTCCCTTAGCCA-CCTTAGTCTTTGTCTGTTTCTGGATGTTTTTC
CT-CCTCTC-AACAAAAA-GGAAGATGACATATGGTGACATATGGATTGGAGATGATGATTCA-----GAAA
TGGAAATCCTTAGAGGGGCCA-AGTTCAGTATTTTATTAATGTTGCTGATCACTCCACTTT-GGGTTTCTCA
CTTCACCTTAGTCTGTTTCCTGAACAGC-TTGGCCATGTGCAT-CTTCATCCCGGCTGTCCTCACAGCCCTG
TCATCTGGCTTCTCT----GCTC-TCAGTCCTGTTCTGCTTATGCTGGTTCATTACAGAGTAAAG------C
TG------------GTGTCATTCTGTGG-TGCCAAA-----GAGGAAAAG----------------CCCATA
CCACAGCTGACA------GGTATTACTCT------TTCTCCATATGCA------------------------
------------------------------------------------
>Degu
---------------------------ATGAAGCTCTCT---G-CAGACCTGCTTGAGA-TTATCACTTGT-
-GCCGT--CCTAATCCTTGTGAGCTTTGTAGGAAAT--GTATGTTTATTTTATTCTACAAGGAAGTGT---A
TGACTGGCCGTTTACAGACATCA------TTTCTTCTGATTTT-CAGCCTTGTGTTTGTCCACCTTATTAAG
AACTTGGTGGTAAATGCCATGAAAATTG-TTTATTCTTCTGGTGTCATT------TTAGATTCAGCTGGCTG
CAAAGTTCTACACTTCACAGCCTCCCTGACA----ACATCACTGGCCATCTGGTTCGTG-TTACACCTC---
--GCAGTGTTCTACCA--------------------------------------------------------
------------CCGGAAACTTTACCAAGTTGTCTAC-CCACTGA----GTGACGCTGCAAACCTA------
---------------------------------------CACCAACAGAAT---CATTCCT---------TG
--------AAGGGGATTTGTGCTCTTTGGGTGGCTGGTGTGGCTG-TGTACATACCAGTTTTAATTTATACT
AGAAAACCG-GAA---TACCTGAACGCAGGAAATGACACA------GA-CTCTTTGTCTATGAA-GAGGATT
T-----ATATAGATTGCCT-AACTGACTTTGGAAATAAGCAGGTAGAG----------TTTTACTATGGGAA
AATATTTTTAGTTT-TGATTGATGTTCTTCCCTTAGCCA-CCTTAGTCTTTGTCTGTTTCTGGATGTTTTTC
CT-CCTTTC-AACAAAAA-GGAAGATGACATATGGTGACATATGGATTGGAGATGATGATTCA-----GAAA
TTGAAATCCTTAGAGGGGCCA-AGTTCAGTATTTTATTAATGTTGCTGATCACTCCACTTT-GGGTTTCTCA
CTTCACCTTAGTCTGTTTCCTGAACAGC-CTGGCCATGTGCAT-CTTCATCCCGGCTGTCCTCACAGCCCTG
TCATCCGGCTTCTCT----GCTG-TCAGTCCTGTTCTGCTTATGCTGGTTCATTACAGAGTAAAG------C
TG------------GTGTCATTCTGTGG-TGCCAAA-----GAGGAAAAG----------------CCTACA
CCACAGCTGACA------GGTATTACTCT------TTCTCCATATGCG------------------------
------------------------------------------------
>Social_tuco-tuco
---------------------------ATGAAGCGCTCT---G-CAGACCTGCCCGAGA-TCATCGCTTGC-
-GCCAT--CCTAATCCTTGTGAGCTTTGTCGGAAAT--GTATGTTTATTTTACTCTACAAGGAAGTGT---A
TGACTGGGCGCTCACAGACATCA------TTTCTTCTGATTTT-CAGCCTTGTGTTTGTCCACCTTATTAAG
AACTTGGTGGTAAATGCCATGAAAATTG-TTTATTCTTCTGGTATCATT------TTAGATTCAGCTGGCTG
CAAAATTCTACACTTCACAGCACCCCTGACA----ATGTCACTGGCCATCTGGTTCGTG-TTACACTTC---
--GCAGTGTTCTACCA--------------------------------------------------------
------------CCTGAAACTTTACCAAATTGTCTGC-CCACTGA----GTGATGCTGCAAACCTA------
---------------------------------------CACCAACAGAAG---CATTCCT---------TG
--------AAGGGGATTTGTGCTCTTTGGGTGGCTGGTGTGGCTG-TGTACATGCCAGTTTTAATTTATACT
AGAAAACCG-GAA---TACCTGAATGCAGGAAATGATACT------GG-CTCCTTGTCTATGAA-GAGGATT
T-----ATATGGATTGCCT-AATTGACTTTGGAAATAAGCAGGTAGAG----------TTTTACTATGGGAA
AATATTTTTAGTTT-TGATTGATGTTCTTCCTTTAGCCA-CCTTGGTCTTTGTCTGTTTCTGGATGTTTTTC
CT-CCTTTC-AACAAAAA-GGAAGATGACATACGGTGACATATGGATCGGAGATGATGATTCA-----GAAA
TCGAAGTCCTTAGAGGGGCCA-AGTTCAGTATTTTACTGATGTTGCTGCTCGCTCCACTCT-GGGTTTCTCA
CTTCATCTTAGTCTGTTTCCTGAACAGC-TTGGCCATGTACAC-CTTCATCCCGGCCGTCCTCACAGCCCTG
TCGTCCGGCTTCTCC----GCTC-TCAGTCCTGTCCTGCTTATGCTGGTTCATTACAGAGTGAAG------C
TT------------GTATCATTCTGTGG-TTCCAAA-----GAGGAAAAA----------------CCCATG
CCACAGCTAACA------AACGTTACTCT------TTCTCCATATGCT------------------------
------------------------------------------------
>Desmarests_hutia
---------------------------ATGAAGCTCTCT---G-CAGACCTGCTTGAGA-TCATCACTTGT-
-GCCGT--CCTCATCCTTGTGAGCTTTGTGGGAAAT--GTATGTTTATTTTATTCTACAAGGAAGTGC---A
TCACTGGGCGTTTACAGACATCG------TTTCTTCTGATTTT-CAGCCTTGTGTTTGTCCACCTTATTAAG
AACTTGGTGGTAAATGCCATGAAAGTTG-TTTATTCTTCTGGTATCATT------TTAGATTCAGCCGGCTG
CAAAGTTCTCCACTTCACAGCATCCCTGACA----ACATCACTGGCCATCTGGTTTGTG-TTACACTTT---
--GCAGTGTTCTACCA--------------------------------------------------------
------------CCTGGAACTTTACCAAATTGTCTAC-CCCTTGA----GTGACGCTGCAAACCGA------
---------------------------------------CACCAACCGAAA---CGTTCCT---------TG
--------AAGGGGATTTGTGCTCTTTGGGTGGCTGGTGTGGCTG-TGTACATACCAGTTTTAATTTATACT
AGAAAACCT-GAA---TTCCTGAATGCAGGCAATGATACA------GA-CTCCTTGTCTATGAA-GAGCATT
T-----ACATAGATTGCCT-AATTGACTTTGGAAACAAGCAGGTAGAG----------TTTTACTATGGGAA
AATATTTTTAGTTT-TGATTGATGTTCTTCCCTTAGCCA-CCTTAGTCTTTGTCTGTTTCTGGTTGTTATTC
CT-GCTTTC-AACAAAAA-GGAAGATGACATATGGTGACATATGGATTGGAGATGATGATTCA-----GAAA
CTGAAATCCTTAGAGGGGCCA-AGTTCAGTATTTTATTAACATTGCTGATCACTCCTCTTT-GGGTTTCTCA
CTTCATCTTAGTCTGTTTCCTGGACAGC-TTGGCCATGTGCAT-CTTTGTGCCTGCTGTCCTCACAGCCCTG
TCGTCTGGCTTCTCT----GCTC-TCAGTCCTGTCTTGCTTATGCTGGTTCATTACAGAGTGAAG------C
TG------------GTATCATTCTGTGG-TGCCAAA-----GAGAAAAAA----------------CCCACA
CCACAGCTGACA------AATGTTACCCT------TTCTCCTTATGCT------------------------
------------------------------------------------
>Nutria
---------------------------ATGAAGCTCTCT---G-CAGACCTGCTTGAGA-TCGTCACTTGT-
-GCCGT--CCTCATCCTTGTGAGCTTTGTAGGAAAT--GTATGTTTATTTTATTCTACAAGGAAGTGT---A
TGACTGGGCGCTTACAGACATCA------TTTCTTTTGATTTT-CAGCCTTGTGTTTGTCCACCTTATTAAG
AACTTGGTGGTAAATGCCATGAAAATTG-TTTATTCTTCTGGTATCATT------TTAGATTCAGCTGGCTG
CAAAGTTCTCCACTTCACAGCATCCCTGACA----ACATCTCTGGCCATCTGGTTTGTG-TTACACTTC---
--GCAGTGTTCTACCA--------------------------------------------------------
------------CCTGGAACTTTACCAAGTTGTCTAC-CCCTTGA----GTGACGCTGCAAACCTA------
---------------------------------------CACCAACAGAAA---CGTTCCT---------TG
--------AAGGGGATTTGTGCACTTTGGGTGGCTGGTGTGGCTG-TGTACATACCAGTTTTAATCTATACT
AGAAAGCCA-GAA---TACCTGAGTGCAGGCAATGCTACA------GA-CTCCTTGTCTACGAA-GAGGATT
T-----ACATAGATTGCCT-AATTGACTTTGGAAACGAGCAGGTAGAG----------TTTTACTATGGGAA
AATATTTTTAGTTT-TGATTGATGTGCTTCCCTTAGCCA-CCTTAGTCTTTGTCTGTTTCTGGTCATTATTC
CT-TCTTTC-AACAAAAA-GGAAGATGACATATGGTGACATATGGATTGGAGATGATGATTCA-----GAAA
CTGAAATCCTCAGAGGGGCCA-AGTTCAGTATTTTATTAACATTACTGATCACTCCACTTT-GGGTTTCTCA
CTTCATCTTAGTCTGTTTCCTGAACAGC-GTGGCCACGTGCGT-CTTCATCCCGGCTGTCCTCACAGCCCTG
TCTTCCGGCTTCTCT----GCTC-TCAGCCCTGTCTTGCTTATGCTGGTTCATTACAGAGTGAAG------C
TG------------GTGTCATTTTGTGG-TGCCAAA-----GAGAAAAAA----------------CCCACA
TCACAGCTGACA------AATGTTACTCT------TTCTCCTTATGCT------------------------
------------------------------------------------
>Sunda_flying_lemur
---------------------------ATGACGCACTCT---G-CAGATGCGCTGGAGA-TCATCGCTTGT-
-GCCGT--TCTAATCCTTGTGAGCTTTGTTGGAAAC--GTGTGTTTATTTTATTCTACAAGGAAGTGT---A
CCACTGGACGTTTTCAAACATCC------TTTCTTCTAATTTT-CAGTCTTATCACTGTCCACCTTATTAAA
AATTTGGTGGTGAATGTCATGAAAATTG-TTTATTCTTCTGGTGTCATG------TTGGATTCAGCTGGCTG
CAAAGTTCTGCATTTCACGGCAGCTCTGACT----ACCTCACTGGCCATCTGGTTCATG-TTACACTTT---
--GCATTGTTCTACCA--------------------------------------------------------
------------CTGGAGGCTCTACCAAATTGTCCAT-ACCTTAA----ATGAGGCTCCAAACCTG------
------------------------------------------GAAGAGAAG---CATTCCT---------TA
--------AAGGTAGTTTCTGCACTTTGGGTGGCTGGTATGGTGG-TATATACCCCAGTTTTAATTTATACT
AGAAAACCA-GAA---TACCTGATTGCAGGAAATGGTACA------GA-CCCCTTGTCTACTAA-CAGGATT
T-----ACGTGGACTGCCT-AATTGGCTTTGGAAACAAGCAGGTTGAA----------TTTTACTATGGGAA
AATATTTTTAGTTC-TGATTGATATTCTTCCTTTAGCCG-TTTTAGTCTTTGTCTGTTTCTGGATGTCTTTC
CT-CCTTTC-AGAGAGAA-AGAAGTTGACATATGGTGACATCTGGATTGGAGAGGATGATTCA-----GAAA
TTGAAATCCTTAGAGGGGCCA-AGTTCAGTATTTTATTAATGTTGCTGATCACTCCACTTT-GGGTTTCTCA
CTTTATCTTAGTCTATTTCTTGAAGGAC-TTGGCAGCATATGT-CTTTATTCCAGCTGTTCTCACAGCCCTC
TCTTCAGGCTTCTCT----GCTG-TCAGTCCTCTCCTGCTTATGTTGGTTAATTACAAAATAAAG------T
TG------------GTGTCTTTCTGTGG-TGCCAAA-----GAGGAAAAA----------------CCCACA
CCACAGCCTGTA------AATGTTGTTCT------TTCTCCATATGCT------------------------
------------------------------------------------
>Dassie-rat
---------------------------ATGAAGCTGTCT---G-CAGACCTGCTTGAGA-TCATTGCCTGT-
-GCCAT--TCTAATCCTTGTGAGCTTTGTGGGAAAC--ACATGTTTATTTTATTCTACACGGAAGTGT---A
TCACAGGACGTTTGCAGACGTCG------TTTCTTCTAATTTT-CAGTCTTGTGTTTGTTCACCTTATTAAG
AACTTGGTGGTGAATGTCATGAAGATTG-TTTATTCTTCTGGTATCATG------TTGGATTCAGCTGGCTG
CAAAGTGCTGCACTTCACGGCAGCCCTGACA----ACTTCGCTGGCCATTTGGTTCCTG-TTACACTTT---
--GCATTGTTCTACCA--------------------------------------------------------
------------CCTGAAACTCTACCAAATTGTCTAT-CCCTCAA----GTGATACTTCAAGCTTG------
---------------------------------------GACCAGCAGAAA---CATTCCT---------TG
--------AAGGGGATTTCTGCACTTTGGGTGGCTGGTGTGGCTG-TGTACATACCAGTTTTAATTTATAGT
AGAAAACCA-GAA---AACCTGAACACAGGAAACGGTACA------GA-CTCCTTGTCTACGCA-TAGGATT
T-----ACATGGATTGCTT-AATTGGCTTTGGAAATAAGCAGGTAGAG----------TTTTACTATGGGAA
AATATTTTTGGTTC-TGATTGATATTCTTCCTTTAGCCA-TTTTAGTCTTTGTCTGTCTTTGGATGTCTTTC
CT-CCTTTC-AGCAAAAA-AGAAGATGACGTACGGTGACATCTGGATTGGAGACGATGATTCC-----GAAG
TGGAAATCCTGAGAGGAGCCA-AGCTCAGTATTTTGTTAATGCTGCTGATCACCCCACTCT-GGGTCTCTCA
CTTTCTCTTGGTCCACTTCCTGAACAAG-CTGGCGGCACGTGT-CTTCCTCCCAGCTGTCCTCACGGCCCTC
TCCTCGGGCTTCTCA----GCTC-TCAGTCCCTTCCTGCTCATGCTGGTTAATTACAAACTGAAG------T
TG------------GTGTGGTTCTGCGG-TGCCAAA-----GAGGACAAA----------------TCCACA
CCACAGATGATA------AATGTCATTCT------TTCTCCGTATGCG------------------------
------------------------------------------------
>Hippopotamus
---------------------------ATGAAGCCCTCT---G-TGGATGTGCTTGAGA-TCGTCACTTGC-
-ACCCT--TCTCATCCTCATGAGCTTTGTTGGAAAC--ATGTGTTTATTTTATGCTACAAGGAAATGT---A
TGACTGGGCGTTTACAGACATCC------TTTCTGCTGATTTT-CAGTCTTATATGTGTCCACCTCATTAAA
AACTTGGTGGTGAATGTCATGAAAATTG-TTTATTCTTCTGGTTTCATG------TTGGATTCAGCTGGCTG
CAAAGTTCTGCACTTCACGGCATCCCTGACG----ACTTCCCTGGCCATCTGGTTCATG-TTACACTTT---
--GCATTGCTCTACCA--------------------------------------------------------
------------CCAGAAACTTTACCAGACTGTCCAC-CCCTTGA----GTGAGCCTGCAAACCCG------
---------------------------------------GACCATCAGAAG---TATTCCT---------TG
--------AAGGTAGTTTCTGCACTTTGGCTGGCTGGCGTGGCTG-TGTACCTCCCAGTTTTACTTTATACT
AGAAAATCA-GAA---TACCTGAATGCAAAAAATGATACA------GA-CCCCTTGTCTACGAA-TAGGATT
C-----ACATGAATTGCCT-AATTAATTTTGGAAACAAGCAAGTAGAG----------CTTTACTATGGGAA
AGTATTTTTGGTCC-TGATTGATATTCTTCCTTTAGCCA-TCTTAGTCTTTTTCTGTGTCTGGATGTCTTTT
CT-GCTTTC-GGAAAGAA-AGAAGATGACATATGGCGACATCTGGATCGGAGATGATGATTCA-----GAAA
TTGAAATCCTTCGAGGGGCCA-AGTTTAGTATTTTATTAACGTGGCTGATCACTCCACTTT-GGATTTCTCA
CTTTATCTTAGTCTATTTCTTGAAAGAC-TTGGCAGTCTGTGT-CTTTTTTCCAGCTGTTCTCACAGCCCTC
TCTTCAGGCTTCTCT----GCTC-TCAGTCCTTTCCTGCTTATGCTGGTGAATTACAAAATGAAG------C
TG------------GTATCCTTCTGTAG-TGCCAGA-----GAGGAAAAA----------------CCCACA
CCACAGCCTGCA------AATGTTATTCT------CTCTCCATACGCT------------------------
------------------------------------------------
>Goat
---------------------------ATGAAGTCCTCT---G-TGGATGTGCTTGAAA-TCATCACTTGC-
-ATCCT--TCTAATCCTTGTAAGCTTTGTTGGAAAC--CTGTGTTTATTTTATTCTACAAGGAAGTGT---A
TGACTGGGCGTCTAGAGACATCC------TTTCTTCTGATTTT-CAGTCTTATATTTGTCCACCTCATTAAG
AACCTGGTGGTGAATGTCATGAAAATTG-TTTATTCTTCTGGTTGCACG------TTGGATTCAGCTGGCTG
CAAAGTTCTGCGCTTCACGGGAGCCCTGACG----ACATCCCTGGCCATCTGGTTCATG-TTACACTTT---
--GCATTGCTCTACCA--------------------------------------------------------
------------CCAGAAGCTGTACCAGACTGTCCAC-CCCTTGA----GTGAGCCTCCAAACCCG------
---------------------------------------GACCATCAGAAG---CATTCCT---------TA
--------AAGGTGGTTTCTGCACTTTGGGTGACAGGCATGGCAG-TATACCTCCCAGTTTTACTCTATACT
AGAAAATCA-GAA---TACCTGAATGCAGAAAATGATACA------GA-CCCTTTGTCAACAAA-CAGGATT
C-----ACATGGATTGCCT-AACTGACTTTGGAAACAAGCAAGTAGAG----------TTTTTCTATGGGGA
AGTGTTTTTGGTTC-TGATTGATGTTCTTCCTTTAGCCA-CCTTAGTCTTTGTCTGTTTCTGGATGTCTTTT
CT-GCTTTC-AGAGAGAA-AGAAGATGGCATATGGTGACATCTGGATTGGAGATGATGATTCA-----GAAA
TTGAAATCCTTAGAGGGGCCA-AGTTTAGTATTTTATTAATGTGGCTGATCACTCCACTTT-GGATTTCTCA
TTTTATCTTAGTCTATTTCTTGAAAGGC-TTGGCAGCCTGTGT-CTTTTTTCCAGCTGTTCTCACAGCCCTC
TCTTCAGGCTTCTCT----GCGC-TCAGTCCTTTCCTGCTTATGCTGGTGAACTACAGAATGAAG------T
TG------------GTGTCCTTCTGTGA-TGCCAAA-----GAGAAAAAA----------------CCCACA
CCACAGCCTGCA------AATGTTATTCT------CTCTCCATATGCT------------------------
------------------------------------------------
>Sheep
---------------------------ATGAAGTCCTCT---G-TGGATGTGCTTGAAA-TCATCACTTGC-
-ATCCT--TCTAATCCTTGTAAGCTTTGTTGGAAAC--CTGTGTTTATTTTATTCTACAAGGAAGTGT---A
TGACTGGGCGTCTAGAGACATCC------TTTCTTCTGATTTT-CAGTCTTATATTTGTCCACCTCATTAAG
AACCTGGTGGTGAATGTCATGAAAATTG-TTTATTCTTCTGGTTGCATG------TTGGATTCAGCTGGCTG
CAAAGTTCTGCGCTTCACGGGAGCCCTGACG----ACATCCCTGGCCATCTGGTTCATG-TTACACTTT---
--GCATTGCTCTACCA--------------------------------------------------------
------------CCAGAAGCTGTACCAGACTGTCCAC-CCCTTGA----GTGAGCCTCCAAACCCG------
---------------------------------------GACCATCAGAAG---CATTCCT---------TA
--------AAGGTGGTTTCTGCACTTTGGGTGACAGGCATGGCAG-TATACCTCCCAGTTTTACTCTATACT
AGAAAATCA-GAA---TACCTGAATGCAGAAAATGATACA------AA-CCCTTTGTCAACAAA-CAGGATT
C-----ACATGGATTGCCT-AACTGACTTTGGAAACAAGCAAGTAGAG----------TTTTTCTATGGGGA
AGTGTTTTTGGTTC-TGATTGATGTTCTTCCTTTAGCCA-CCTTAGTCTTTGTCTGTTTCTGGATGTCTTTT
CT-GCTTTC-AGAGAGAA-AGAAGATGGCATATGGTGACATCTGGATTGGAGATGATGATTCA-----GAAA
TTGAAATCCTTAGAGGGGCCA-AGTTTAGTATTTTATTAATGTGGCTGATCACTCCACTTT-GGATTTCTCA
TTTTATCTTAGTCTATTTCTTGAAAGGC-TTGGCAGCCTGTGT-CTTTTTTCCAGCTGTTCTCACAGCCCTC
TCTTCAGGCTTCTCT----GCGC-TCAGTCCTTTCCTGCTTATGCTGGTGAACTACAGAATGAAG------T
TG------------GTGTCCTTCTGTGA-TGCCAAA-----GAGAAAAAA----------------CCCACA
CCACAGCCTGCA------GATGTTATTCT------CTCTCCATATGCT------------------------
------------------------------------------------
>Nilgiri_tahr
---------------------------ATGAAGTCCTCT---G-TGGATGTGCTTGAAA-TCATCACTTGC-
-GTCCT--TCTAATCCTTGTAAGCTTTGTTGGAAAC--CTGTGTTTATTTTATTCTACAAGGAAGTGT---A
TGACTGGGCGTCTAGAGACATCC------TTTCTTCTGATTTT-CAGTCTTATATTTGTCCACCTCATTAAG
AACCTGGTGGTGAATGTCATGAAAATTG-TTTATTCTTCTGGTTGCACG------TTGGATTCAGCTGGCTG
CAAAGTTCTGCGCTTCACGGGAGCCCTGACG----ACATCCCTGGCCATCTGGTTCATG-TTACACTTT---
--GCATTGCTCTACCA--------------------------------------------------------
------------CCAGAAGCTGTACCAGACTGTCCAC-CCCTTGA----GTGAGCCTCCAAACCCG------
---------------------------------------GACCATCAGAAG---CATTCCT---------TA
--------AAGGTGGTTTCTGCACTTTGGGTGACAGGCATGGCAG-TATACCTCCCAGTTTTACTCTATACT
AGAAAATCA-GAA---TACCTGAATGCAGAAAATGATACA------GA-CCCTTTGTCAACAAA-CAGGATT
C-----ACATGGATTGCCT-AACTGACTTTGGGAACAAGCAAGTAGAG----------TTTTTCTATGGGGA
AGTGTTTTTGGTTC-TGATTGATGTTCTTCCTTTAGCCA-CCTTAGTCTTTGTCTGTTTCTGGATGTCTTTT
CT-GCTTTC-AGAGAGAA-AGAAGATGGCATATGGTGACATCTGGATTGGAGATGATGATTCA-----GAAA
TTGAAATCCTTAGAGGGGCCA-AGTTTAGTATTTTATTAATGTGGCTGATCACTCCACTTT-GGATTTCTCA
TTTTATCTTAGTCTATTTCTTGAAAGGC-TTGGCAGCCTGTGT-CTTTTTTCCAGCTGTTCTCACAGCCCTC
TCTTCAGGCTTCTCT----GCGC-TCAGTCCTTTCCTGCTTATGCTGGTGAACTACAGAATGAAG------T
TG------------GTGTCCTTCTGTGA-TGCCAAA-----GAGAAAAAA----------------CCCACA
CCACAGCCTGCA------GATGTTATTCT------CTCTCCATATGCT------------------------
------------------------------------------------
>Chiru
---------------------------ATGAAGTCCTCT---G-TGAATGTGCTTGAAA-TCATCACTTGC-
-ATCCT--TCTAATCCTTGTAAGCTTTGTTGGAAAC--CTGTGTTTATTTTATTCTACAAGGAAGTGT---A
TGACTGGGCGTCTAGAGACATCC------TTTCTTCTGATTTT-CAGTCTTATATTTGTCCACCTCATTAAG
AACCTGGTGGTGAATGTCATGAAAATTG-TTTATTCTTCTGGTTGCACG------TTGGATTCAGCTGGCTG
CAAAGTTCTGCGCTTCACGGGAGCCCTGACG----ACATCCCTGGCCATCTGGTTCATG-TTACACTTT---
--GCATTGCTCTACCA--------------------------------------------------------
------------CCAGAAGCTGTACCAGACTGTCCAC-CCCTTGA----GTGAGCCTCCAAACCCG------
---------------------------------------GACCATCAGAAG---CATTCCT---------TA
--------AAGGTGGTTTCTGCACTTTGGGTGACAGGCATGGCAG-TATACCTCCCAGTTTTACTCTATACT
AGAAAATCA-GAA---TACCTGAATGCAGAAAATGATACA------GA-CCCGTTGTCAACAAA-CAGGATT
C-----ACATGGATTGCCT-AACTGACTTTGGAAACAAGCAAGTAGAG----------TTTTTCTATGGGGA
AGTGTTTTTGGTTC-TGATTGATGTTCTTCCTTTAGCCA-CCTTAGTCTTTGTCTGTTTCTGGATGTCTTTT
CT-GCTTTC-AGAGAGAA-AGAAGATGGCATATGGTGACATCTGGATTGGAGATGATGAATCA-----GAAA
TTGAAATCCTTAGAGGGGCCA-AGTTTAGTATTTTATTAATGTGGCTGATCACTCCACTTT-GGATTTCTCA
TTTTATCTTAGTCTATTTCTTGAAAGGC-TTGGCAGCCTGTGT-CTTTTTTCCAGCTGTTCTCACAGCCCTC
TCTTCAGGCTTCTCT----GCGC-TCAGTCCTTTCCTGCTTATGCTGGTGAACTACAGAATGAAG------T
TG------------GTGTCCTTCTGTGA-TGCCAAA-----GAGAAAAAA----------------CCCACA
CCACAGCCTGCA------AATGTTATTCT------CTCTCCATATGCT------------------------
------------------------------------------------
>Barbary_sheep
---------------------------ATGAAGTCCTCT---G-TGGATGTGCTTGAAA-TCATCACTTGC-
-ATCCT--TCTAATCCTCATAAGCTTTGTTGGAAAC--CTGTGTTTATTTTATTCTACAAGGAAGTGT---A
TGACTGGGCGTCTAGAGACATCC------TTTCTTCTGATTTT-CAGTCTTATATTTGTCCACCTCATTAAG
AACCTGGTGGTGAATGTCATGAAAATTG-TTTATTCTTCTGGTTGCACA------TTGGATTCAGCTGGCTG
CAAAGTTCTGCGCTTCACAGGAGCCCTGACG----ACATCCCTGGCCATCTGGTTCTTG-TTACACTTT---
--GCATTGCTCTACCA--------------------------------------------------------
------------CCAGAAGCTGTACCAGACTGTCCAC-CCCTTGA----GTGAGCCTCCAAACCCG------
---------------------------------------GACCATCAGAAG---CATTCCT---------TA
--------AAGGTGGTTTCTGCACTTTGGGTGACAGGCATGGCAG-TATACCTCCCAGTTTTACTCTATACT
AGAAAATCA-GAA---TACCTGAATGCAGAAAATGATACA------GA-CCCTTTGTCAACAAA-CAGGATT
C-----ACATGGATTGCCT-AACTGACTTTGGGAACAAGCAAGTAGAG----------TTTTTCTATGGGGA
AGTGTTTTTGGTTC-TGATTGATGTTCTTCCTTTAGCCA-CCTTAGTCTTTGTCTGTTTCTGGATGTCTTTT
CT-GCTTTC-AGAGAGAA-AGAAGATGGCATATGGTGACATCTGGATTGGAGATGATGATTCA-----GAAA
TTGAAATCCTTAGAGGGGCCA-AGTTTAGTATTTTATTAATGTGGCTGATCACTCCACTTT-GGATTTCTCA
TTTTATCTTAGTCTATTTCTTGAAAGGC-TTGGCAGCCTGTGT-CTTTTTTCCAGCTGTTCTCACAGCCCTC
TCTTCAGGCTTCTCT----GCAC-TCAGTCCTTTCCTGCTTATGCTGGTGAACTACAGAATGAAG------T
TG------------GTGTCCTTCTGTGA-TGCCAAA-----GAGAAAAAA----------------CCCACA
CCACAGCCTGCA------AATGTTATTCT------CTCTCCATATGCT------------------------
------------------------------------------------
>Bharal
---------------------------ATGAAGTCCTCT---G-TGGATGTGCTTGAAA-TCATCACTTGC-
-ATCCT--TCTAATCCTTGTAAGCTTTGTTGGAAAC--CTGTGTTTATTTTATTCTACAAGGAAGTGT---A
TGACTGGGCGTCTAGAGACATCC------TTTCTTCTGATTTT-CAGTCTTATATTTGTCCACCTCATTAAG
AACCTGGTGGTGAATGTCATGAAAATTG-TTTATTCTTCTGGTTACACA------TTGGATTCAGCTGGCTG
CAAAGTTCTGCGCTTCACGGGAGCCCTGACG----ACATCCCTGGCCATCTGGTTCATG-TTATACTTT---
--GCATTGCTCTACCA--------------------------------------------------------
------------CCAGAAGCTGTACCAGACTGTCCAC-CCCTTGA----GTGAGCCTCCAAACCCG------
---------------------------------------GACCATCAGAAG---CATTCCT---------TA
--------AAAGTGGTTTCTGCACTTTGGGTGACAGGCATGGCAG-TATACCTCCCAGTTTTACTCTATACT
AGAAAATCA-GAA---TACCTGAATGCAGAAAATGATACA------GA-CCCTTTGTCAACAAA-CAGGATT
C-----ACATGGATTGCCT-AACTGACTTGGGGAACAAGCAAGTAGAC----------TTTTTCTATGGGGA
AGTGTTTTTGGTTC-TGATTGATGTTCTTCCTTTAGCCA-CCTTAGTCTTTGTCTGTTTCTGGATGTCCTTT
CT-GCTTTC-AGAGAGAA-AGAAGATGGCATATGGTGACATCTGGATTGGAGATGATGATTCA-----GAAA
TTGAAATCCTTAGAGGGGCCA-AGTTTAGTATTTTATTAATGTGGCTGATCACTCCACTTT-GGATTTCTCA
TTTTATCTTAGTCTATTTCTTGAAAGGC-TTGGCAGCCTGTGT-CTTTTTTCCAGCTGTTCTCACAGCCCTC
TCTTCAGGCTTCTCT----GCGC-TCAGTCCTTTCCTGCTTATGCTGGTGAACTACAGAATGAAG------T
TG------------GTGTCCTTCTGTGA-TGCCAAA-----GAGAAAAAA----------------CCCACA
CCACAGTCTGCA------AATGTTATTCT------CTCTCCATATGCT------------------------
------------------------------------------------
>Gemsbok
---------------------------ATGAAGTCCTCT---G-TGGATGTGCTTGAAA-TCATCACTTGC-
-ATCCT--TCTAATCCTTGTAAGCTTTGTTGGAAAC--CTGTGTTTATTTTATTCTACAAGGAAGTGT---A
TGACTGGGCGTCGAGAGACATCC------TTTCTTCTGATTTT-CAGTCTTATATTTGTCCACCTCATTAAG
AACCTGGTGGTGAATGTCATGAAAATTG-TTTATTCTTCTGGTTGCACG------TTGGATTCAGCTGGCTG
CAAAGTTCTGTGCTTCACGGGGGCCCTGACG----ACATCCCTGGCCATCTGGTTCATG-TTATACTTT---
--GCATTGCTCTACCA--------------------------------------------------------
------------CCAGAAGCTGTACCAGACTGTCCAC-CCCTTGA----GTGAGCCTCCAAACCCA------
---------------------------------------GACCATCAGAAG---CATTCCA---------TA
--------AAGGTGGTTTCTGCACTTTGGGTGACAGGCATGGCAG-TATACCTCCCAGTTTTACTCTATACT
AGAAAATCA-GAA---TACCTGAATGCAGGAAATGATACA------GA-CCCTTTGTCAACAAA-CAGGATT
C-----ACATGGATTGCCT-AACTGACTTTGGAAACAAGCAAGTAGAG----------TTTTTCTATGGGGA
AGTGTTTTTGGTTC-TGATTGATATTCTTCCTTTAGCCA-CCTTAGTCTTTGTCTGTTTCTGGATGTCTTTT
CT-GCTTTC-AGAGAGAA-AGAAGATGACATATGGTGACATCTGGATTGGAGATGATGATTCA-----GAAA
TTGAAATCCTTAGAGGGGCCA-AGTTTAGTATTTTATTAATGTGGCTGATCACTCCACTTT-GGATTTCTCA
TTTTATCTTAGTCTATTTCTTGAAAGGC-TTGGCAGCCTGTGT-CTTTTTTCCAGCTGTTCTCACAGCCCTC
TCTTCAGGTTTCTCT----GTGC-TCAGTCCTTTCCTGCTTATGCTGGTGAACTACAGAATGAAG------T
TG------------GTGTCCTTCTGTGA-TGCCAAA-----GAGAAAAAA----------------CCCACA
CCACAGCCTGCA------AATGTTATTCT------CTCTCCATATGCT------------------------
------------------------------------------------
>Gerenuk
---------------------------ATGAAGTTCTCT---G-TGGATGTGCTTGAAA-TCATCACTTGC-
-ATCCT--TCTAATCCTTGTGAGCTTTGTTGGAAAC--CTATGTTTATTTTATTCTACAAGGAAGTGT---A
TGACTGGGCGTCTAGAGACATCC------TTTCTTCTGATTTT-CAGTCTTATATTTGTCCACCTCATTAAG
AATATGGTGGTGAATGTCATGAAAATTG-TTTATTCTTCTGGTTGCACG------TTGGATTCAGCTGGCTG
CAAAGTTCTGCGCTTCACGGGAGCCCTGACG----ACATCCCTGGCCATCTGGTTCATG-TTACACTTT---
--GCATTGCTCTACCA--------------------------------------------------------
------------CCAGAAGCTGTACCAGACTGTCCAC-CCCTTGA----GTGAGCCTCCAAACCTG------
---------------------------------------GACCATCAGAAG---CATTCCT---------TA
--------AAGGTGGTTTCTGTACTTTGGGTGACAGGCACGGCAG-TATACCTCCCAGTTTTACTCTATACT
AGAAAATCA-GAA---TACCTGAATGCAGGAAATGATACA------GG-CCTTTTGTCAACAAA-CAGGATT
C-----ACATGGATTGCCT-AACTGACTTTGGAAACAAGCAAGTAGAG----------TTTTTCTATGGGGA
AGTGTTTTTGGTTC-TGATTGATATTCTTCCTTTAGCCA-CCTTAGTCTTTGTCTGTTTCTGGATGTCTTTT
CT-GCTTTC-AGAGAAAA-AGAAGATGACATATGGTGACATCTGGATTGGAGACGATGATTCA-----GAAA
TTGAAATCCTTAGAGGGGCCA-AGTTTAGTATTTTATTAATGTGGCTGATCACTCCACTTT-GGATTTCTCA
TTTTATCTTAGTCTATTTCTTGAAAGGC-TTGGCAGCCTGTGT-CTTTTTTCCAGCTGTTCTCACAGCCCTC
TCTTCAGGCTTCTCT----GCGC-TCAGTCCTTTCCTGCTTATGCTGGTGAATTACAGAATGAAG------T
TG------------GTGTCCTTCTGTGA-TACCAAA-----GAGAAAAAA----------------CCCACA
CCACAGCCTGCA------AATGTTATTCT------CTCTCCATATGCT------------------------
------------------------------------------------
>Grants_gazelle
---------------------------ATGAAGTCCTCT---G-TGGATGTGCTTGAAA-TCATCACTTGT-
-ACCCT--TCTAATCCTTGTGAGCTTTGTTGGAAAC--CTGTGTTTATTTTATTCTACAAGGAAGTGT---A
TGACTGGGCGTCTAGAGACATCC------TTTCTTCTGATTTT-CAGTCTTATATTTGTCCACCTCATTAAG
AATCTGGTGGTGAATGTCATGAAAATTG-TTTATTCTTCTGGTTGCACG------TTGGATTCAGCTGGCTG
CAAAGTTCTGCGCTTCACGGGAGCCCTGACG----ACATCCCTGGCCATCTGGTTCATG-TTACATTTC---
--GCATTGCTCTACCA--------------------------------------------------------
------------CCAGAAGCTGTACCAGACTGTCCAC-CCCTTGA----GTGAGCCTCCAAACCTG------
---------------------------------------GACCATCAGAAA---CATTCCT---------TA
--------AAGGTGGTTTCTGCACTTTGGGTGACAGGCACAGCAG-TATACCTCCCAGTTTTACTCTATACT
AGAAAATCA-GAA---TACCTGAATGCAGGAAATGATACA------GG-CCCTTTGTCAACAAA-CAGGATT
C-----ACATGGATTGCCT-AACTGACTTTGGAAACAAGCAAGTAGAG----------TTTTTCTATGGGGA
AGTGTTTTTGGTTC-TGATTGATATTCTTCCTTTAGCTA-CCTTAGTCTTTGTCTGTTTCTGGATGTCTTTT
CT-GCTTTC-AGAGAGAA-AGAAGATGACATATGGTGACATCTGGATTGGAGACGATGATTCA-----GAAA
TTGAAATCCTTAGAGGGGCCA-AGTTTAGTATTTTATTAATGTGGCTGATCACTCCACTTT-GGATTTCTCA
TTTTATCTTAGTCTATTTCTTGAAAGGC-TTGGCAGCCTGTGT-CTTTTTTCCAGCTGTTCTCACAGCCCTC
TCTTCAGGCTTCTCT----GCGC-TCAGTCCTTTCCTGCTTATGCTGGTGAATTACAGAATGAAG------T
TG------------GTGTCCTTCTGTGA-TACCAAA-----GAGAAAAAA----------------CCCACA
CCACAGCCTGCA------AATGTTATTCT------GTCTCCATATGCT------------------------
------------------------------------------------
>Thomsons_gazelle
---------------------------ATGAAGTCCTCT---G-TGGATGTGCTTGAAA-TCATCACTTGC-
-ACCCT--TCTAATCCTTGTGAGCTTTGTTGGAAAC--CTGTGTTTATTTTATTCTACAAGGAAGTGT---A
TGACTGGGCGTCTAGAGACATCC------TTTCTTCTGATTTT-CAGTCTTATATTTGTCCACCTCATTAAG
AATCTGGTGGTGAATGTCATGAAAATTG-TTTATTCTTCTGGTTGCACG------TTGGATTCAGCTGGCTG
CAAAGTTCTGCGCTTCACGGGAGCCCTGACA----ACATCCCTGGCCATCTGGTTCATG-TTACACTTT---
--GCATTGCTCTACCA--------------------------------------------------------
------------CCAGAAGCTGTACCAGACTGTCCAC-CCCTTGA----GTGAGCCTCCAAACCTG------
---------------------------------------GACCATCAGAAG---CATTCCT---------TA
--------AAGGTGGTTTCTGCACTTTGGGTGACAGGCACAGCAG-TATACCTCCCAGTTTTACTCTATACT
AGAAAATCA-GAA---TACCTGAATGCAGGAAATGATACA------GG-CCCTTTGTCAACAAA-CAGGATT
C-----ACATGGATTGCCT-AACTGACTTTGGAAACAAGCAAGTAGAG----------TTTTTCTATGGGGA
AGTGTTTTTGGTTC-TGATTGATATTCTTCCTTTAGCTA-CCTTAGTCTTTGTCTGTTTCTGGATGTCTTTT
CT-GCTTTC-AGAGAGAA-AGAAGATGACATATGGTGACATCTGGATTGGAGACGATGATTCA-----GAAA
TTGAAATCCTTAGAGGGGCCA-AGTTTAGTATTTTATTAATGTGGCTGATCACTCCACTTT-GGATTTCTCA
TTTTATCTTAGTCTATTTCTTGAAAGGC-TTGGCAGCCTGTGT-CTTTTTTCCAGCTGTTCTCACAGCCCTC
TCTTCAGGCTTCTCT----GCGC-TCAGTCCTTTCCTGCTTATGCTGGTGAATTACAGAATGAAG------T
TG------------GTGTCCTTCTGTGA-TACCAAA-----GAGAAAAAA----------------CCCACA
CCACAGCCTGCA------AATGTTATTCT------GTCTCCATATGCT------------------------
------------------------------------------------
>Springbok
---------------------------ATGAAGTCCTCT---G-TGGATGTGCTTGAAA-TCATCACTTGC-
-ATCCT--TCTAATCCTTGTGAGCTTTGTTGGAAAC--CTGTGTTTATTTTATTCTACAAGGAAGTGT---A
TGACTGGGCGTCTAGAGACATCC------TTTCTTCTGATTTT-CAGTCTTATATTTGTCCACCTCATTAAG
AATCTGGTGGTGAATGTCATGAAAATTG-TTTATTCTTCTGGTTGCACG------TTGGATTCAGCTGGCTG
CAAAGTTCTGCGCTTCACGGGAGCCCTGACG----ACATCCCTGGCCATCTGGTTCATG-TTACACTTT---
--GCATTGCTCTACCA--------------------------------------------------------
------------CCAGAAGCTGTACCAGACTGTCCAC-CCCTTGA----GTGAGCCTCCAAACCCG------
---------------------------------------GACCATCAGAAG---CATTCCT---------TA
--------AAGGTGGTTTCTGCACTTTGGGTGACAGGCACAGCAG-TATACCTCCCAGTTTTACTCTATACT
AGAAAATCA-GAA---TACCTGAATGCAGGAAATGATACA------GG-CCCTTTGTCAACAAA-CAGGATT
C-----ACATGGATTGCCT-AACTGACTTTGGAAACAAGCAAGTAGAG----------TTTTTCTATGGGGA
AGTGTTTTTGGTTC-TGATTGATATTCTTCCTTTAGCCA-CCTTAGTCTTTGTCTGTTTCTGGATGTCTTTT
CT-GCTTTC-AGAGAGAA-AGAAGATGACATATGGTGACATCTGGGTTGGAGACGATGATTCA-----GAAA
TTGAAATCCTTAGAGGGGCCA-AGTTTAGTATTTTATTAATGTGGCTGATCACTCCACTTT-GGATTTCTCA
TTTTATCTTAGTCTATTTCTTGAAAGGC-TTGGCAGCCTGTGT-CTTTCTTCCAGCTGTTCTCACAGCCCTC
TCTTCAGGCTTCTCT----GCGC-TCAGTCCTTTCCTGCTTATGCTGGTGAATTACAGAATGAAG------T
TG------------GTGTCCTTCTGTGA-TACCAAA-----GAGAAAAAA----------------CCCACA
CCACAGCCTGCA------AATGTTATTCT------CTCTCCATATGCT------------------------
------------------------------------------------
>Przewalskis_gazelle
---------------------------ATGAAGTCCTCT---G-TGGATGTGCTTGAAA-TCATCACTTGC-
-ATCCT--TCTAATCCTTGTGAGCTTTGTTGGAAAC--CTGTGTTTATTTTATTCTACAAGGAAGTGT---A
TGACTGGGCGTCTAGAGACATCC------TTTCTTCTGATTTT-CAGTCTTATATTTGTCCACCTCATTAAG
AATCTGGTGGTGAATGTCATGAAAATTG-TTTATTCTTCTGGTTGCACG------TTGGATTCAGCTGGCTG
CAAAGTTCTGCGCTTCACGGGAGCCCTGACG----ACATCCCTGGCCATCTGGTTCATG-TTACACTTT---
--GCATTGCTCTACCA--------------------------------------------------------
------------CCAGAAGCTGTACCAGACTGTCCAC-CCCTTGA----GTGAGCCTCCAAACCCG------
---------------------------------------GACCATCAGAAG---CATTCCT---------TA
--------AAGGTGGTTTCTGCACTTTGGGTGACAGGCACGGCAG-TATACCTCCCAGTTTTACTCTATACT
AGAAAATCA-GAA---TACCTGAATGCAGGAAATGATACA------GG-CCCTTCGTCAACAAA-CAGGATT
C-----ACATGGATTGCCT-AACTGACTTTGGAAACAAGCAAGTAGAG----------TTTTTCTATGGGGA
AGTGTTTTTGGTTC-TGATTGATACTCTTCCTTTAGCCA-CCTTAGTCTTTGTCTGTTTCTGGATGTCTTTT
CT-GCTTTC-AGAGAGAA-AGAAGATGACATATGGTGACATCTGGATTGGAGACGATGATTCA-----GAAA
TTGAAATCCTTAGAGGGGCCA-AGTTTAGTATTTTATTAATGTGGCTCATCACTCCACTTT-GGATTTCTCA
TTTTATCTTAGTCTATTTCTTGAAAGGC-TTGGCAGCCTGTGT-CTTTTTTCCAGCTGTTCTCACAGCCCTC
TCTTCAGGCTTCTCT----GCGC-TCAGTCCTTTCCTGCTTATGCTGGTGAATTACAGAATGAAG------T
TG------------GTGTCCTTCTGTGA-TACCAAA-----GAGAAAAAA----------------CCCACA
CCACAGCCTGCA------AATGTTACTGT------CTCTCCATATGCT------------------------
------------------------------------------------
>Steenbok
---------------------------ATGAAGTCCTCT---G-TGGATGTGCTTGAAA-TCATCACTTGC-
-ATCCT--TCTAATCCTTGTGAGCTTTGTTGGAAAC--CTGTGTTTATTTTATTCTACAAGGAAGTGT---A
TGACTGGGCGTCTAGAGACATCC------TTTCTTCTGATTTT-CAGTCTTATATTTGTCCACCTCATTAAG
AATCTGGTGGTGAATGTCATGAAAATTG-TTTATTCTTCTGGTTGTACG------TTGGATTCAGCTGGCTG
CAAAGTTCTGCGCTTCACGGGAGCCCTGACG----ACATCCCTGGCCATCTGGTTCATG-TTACACTTT---
--GCATTGCTCTACCA--------------------------------------------------------
------------CCAGAAGCTGTACCAGACTGTCCAC-CCCTTGA----GTGAGCCTCCAAACCCG------
---------------------------------------GACCATCAGAAG---CATTCCT---------TA
--------AAGGTGGTTTCTGCACTTTGGGTGACAGGCGTGGCAG-TATACCTCCCAGTTTTACTCTATACT
AGAAAATCA-GAA---TACCTGAATGCAGGAAATGATACA------GG-CCCTTTGTCAACAAA-CAGGATT
C-----ACATGGATTGCCT-AACTGACTTTGGAAACAAGCAAGTAGAG----------TTTTTCTATGGGGA
AGTGTTTTTGGTTC-TGATTGATATTCTTCCTTTAGCCA-CCTTAGTCTTTGTCTGTTTCTGGATGTCTTTT
CT-GCTTTC-AGAGAGAA-AGAAGATGACATATGGTGACATCTGGATTGGAGACGATGATTCA-----GAAA
TTGAAGTCCTTAGAGGGGCCA-AGTTTAGTATTTTATTAATGTGGCTGATCACTCCACTTT-GGATTTCTCA
TTTTATCTTAGTCTATTTCTTGAAAGGC-TTGGCAGCCTGTGT-CTTTTTTCCAGCTGTTCTCACAGCTCTC
TCTTCAGGCTTCTCT----GCGC-TCAGTCCTTTCCTGCTTATGCTGGTGAATTACAGAATGAAG------T
TG------------GTGTCCTTCTGTGA-TACCCAA-----AAGAAAAAA----------------CCCACA
CCACAGCCTACA------AATCTTATTCT------CTCTCCATATGCT------------------------
------------------------------------------------
>Oribi
---------------------------ATGAAGTCCTCT---G-TGGATGTGCTTGAAA-TCATCACTTGC-
-ATCCT--TCTAATCCTTGTGAGCTTTGTTGGAAAC--CTGTGTTTATTTTATTCTACAAGGAAGTGT---A
TGACTGGGCGTCTAGAGACATCC------TTTCTTCTGATTTT-CAGTCTTATATTTGTCCACCTCATTAAG
AATCTGGTGGTGAATGTCATGAAAATTG-TGTATTCTTCTGGTTGCACG------TTGGATTCAGCTGGCTG
CAAAGTTCTGCGCTTCACGGGAGCCCTGACG----ACATCCCTGGCCATCTGGTTCATG-TTACACTTT---
--GCATTGCTCTACCA--------------------------------------------------------
------------CCAGAAGCTGCACCAGACTGTCCAC-CCCTTGA----GTGAGCCTCCAAACCCG------
---------------------------------------GACCATCGGAAG---CATTCCT---------TA
--------AAGGTAGTTTCTGCACTTTGGGTGACAGGCACGGCAG-TATACCTCCCAGTTTTACTCTATACT
AGAAAATCA-GAA---TACCTGAATGCAGGAAATGATACA------GG-CCCTTTGTCAGCAAA-CAGGATT
C-----ACATGGATTGCCT-AACTGACTTTGGAAACAAGCAAGTAGAG----------TTTTTCTATGGGGA
AGTGTTTTTGGTTC-TGATAGATATTCTTCCTTTAGCCA-CCTTAGTCTTTGTCTGTTTCTGGATGTCTTTT
CT-GCTTTC-AGAGAGAA-AGAAGATGACATATGGTGACATCTGGATTGGAGACAATGATTCA-----GAAA
TTGAAATCCTTAGAGGGGCCA-AGTTTAGTATTTTATTAATGTGGCTGATCACTCCACTTT-GGATTTCTCA
TTTTATCTTAGTCTATTTCTTGAAAGGC-TTGGCAGCCTGTGT-CTTTTTCCCAGCTATTCTCACAGCCCTC
TCTTCAGGCTTCTCT----GCGC-TCAGTCCTTTCCTGCTTATGCTGGTGAATTACAGAATGAAG------T
TG------------GTGTCCTTCTGTGA-TACCAAA-----GAGAAAAAA----------------CCCACA
CCACAGCCTGCA------AATGTTATTCT------CTCTCCATATGCT------------------------
------------------------------------------------
>Kirks_dik-dik
---------------------------ATGAAGTCCTCT---G-TGGATGTGCTTGAAA-TCATCACTTGC-
-ATCCT--TCTAATCCTTGTGAGTTTTGTTGGAAAC--CTGTGTTTATTTTATTCTACAAGGAAGTGT---A
TGACTGGGCGTCTAGAGACATCC------TTTCTTCTGATTTT-CAGTCTTATATTCGTCCACCTCATTAAG
AATCTGGTGGTGAATGTCATGAAAATTG-TTTATTCTTCTGGTTGTACG------TTGGATTCAGCTGGCTG
CAAAGTTCTGCGCTTCACGGGAGCCCTGACG----ACATCCCTGGCCATCTGGTTCATG-TTACACTTT---
--GCATTGCTCTACCA--------------------------------------------------------
------------CCAGAAGCTGTACCAGACTGTCCAC-CCCTTGA----ATGAGCCTCCAAACCCG------
---------------------------------------GACCATCAGAAG---CATTCCT---------TA
--------AAGGTGGTTTCTGCACTTTGGGTGACAGGCACGGCAG-TACACCTCCCAGTTTTACTCTATACT
AGAAAATCA-GAA---TACCTGAATGCAGGAAATGATACA------GG-CCCTTTGTCAACAAA-CAGGATT
C-----ACATGGATTGCCT-AACAGACTTTGGAAACAACCAAGTAGAG----------TTTTTCTATGGGGA
AGTGTTTTTGGTTC-TGATTGATATTCTTCCTTTAGCCA-CCTTGGTCTTTGTCTGTTTCTGGATGTCTTTT
CT-GCTTTC-AGAGAGAA-AGAAGATGACATATGGTGACATCTGGATTGGAGACGATGATTCA-----GAAA
TTGAAATCCTTAGAGGGGCCA-AGTTTAGTATTTTATTAATGTGGCTGATCACTCCACTTT-GGATTTCTCA
TTTTATCTTAGTCTATTTCTTGAAAGGC-TTGGCAGCCTGTGT-CTTTTTTCCAGCTGTTCTCACAGCCCTC
TCTTCAGGCTTCTCT----GCGC-TCAGTCCTTTCCTGCTTATGCTGGTGAATTACAGAATGAAG------T
TG------------GTGTCCTTCTGTGA-TACCAAA-----GAGAAAAAA----------------CTCACA
CCACAGCCTGCA------AATGTTATTCT------TTCTCCATATGCT------------------------
------------------------------------------------
>Bohar_reedbuck
---------------------------ATGAAGTCCTCT---G-TGGATGTGCTTGAAA-TCATCACTTGC-
-ATCCT--TCTAATCCTTGTAAGCTTTGTTGGAAAC--CTGTGTTTGTTTTATTCTACAAGGAAGTGT---A
TGACTGGGCGTCTAGAGACATCC------TTTCTTCTGATTTT-CAGTCTTATATTTGTCCACCTCATTAAG
AACCTGGTGGTGAATGCCATGAAAATTG-TTTATTCTTTTGGTTGCACG------TTGGATTCAGCTGGCTG
CAAAGTTCTGCGCTTCACGGGAGCCCTGACG----ACATCCCTGTCCATCTGGTTCATG-TTACACTTT---
--GCATTGCTCTACCA--------------------------------------------------------
------------CCAGAAGCTGTACCAGACTGTCCAC-CCCTTGA----GTGAGCCTCCAAACCCG------
---------------------------------------GACCATCAGAAG---CATTCCT---------TA
--------AAGGTGGTTTCTGCGCTCTGGGTGACAGGCATGGCAG-TATACCTCCCAGTTTTACTCTATACT
AGAAAATCA-GAA---TACCTGAATGCAGGAAATGATACA------GA-CCCTTTGTCCACAAA-CAGGATT
C-----ACATGGATTGCCT-AACTGACTTTGGAAACAAGCAAGTAGAG----------TTTTTCTATGGGGA
AGTGTTTTTGGTTC-TGATTGATATTCTTCCTTTAGCCA-CCTTAGTCTTTGTCTGTTTCTGGATGTCTTTT
CT-GCTTTC-AGAGAGAA-AGAAGATGACATATGGTGACATCTGGATTGGAGACGATGATTCA-----GAAA
TTGAAATCCTTAGAGGGGCCA-AGTTTAGTATTTTATTAATGTGGCTGATCACTCCACTTT-GGATTTCTCA
TTTTATCTTAGTCTATTTCTTGAAAGGC-TTGGCAGCCTGTGT-CTTTTTTCCAGCTGTTCTCACAGCCCTC
TCTTCAGGCTTCTCT----GTGC-TCAGTCCTTTCCTGCTTATGCTGGTGAATTACAGAATGAAG------T
TG------------GTGTCCTTCTGTGA-TGCCAAA-----GAGAAAAAA----------------CCCACA
CCACAGCCTGCA------AATGTTATTCT------CTCTCCATATGCT------------------------
------------------------------------------------
>Waterbuck
---------------------------ATGAAGTCCTCT---G-TGGATGTGCTTGAAA-TCATCACTTGC-
-ATCCT--TCTAATCCTTGTAAGCTTTGTTGGAAAC--CTGTGTTTATTTTATTCTACAAGGAAGTGT---A
TGACTGGGCGTCTAGAGACATCC------TTTCTTCTGATTTT-CAGTCTTATATTTGTCCACCTCATTAAG
AACCTGGTGGTGAATGCCATGAAAATTG-TTTATTCTTTTGGTTGCACG------TTGGATTCAGCTGGCTG
CAAAGTTCTGCGCTTTGCGGGAGCCCTGACG----ACATCCCTGTCCATCTGGTTCATG-TTACACTTT---
--GCATTGCTCTACCA--------------------------------------------------------
------------CCAGAAGCTGTACCAGACTGTCCAC-CCCTTGA----GTGAGCCTCCAAACCCG------
---------------------------------------GACCATCAGAAG---CATTCCT---------TA
--------AAGGTGGTTTCTGCGCTTTGGGTGACAGGCATGGCAG-TATACCTCCCAGTTTTACTCTATACT
AGAAAATCA-GAA---TACCTGAATGCAGGAAATGATACA------GA-CCCTTTGTCCACAAA-CAGGATT
C-----ACATGGATTGCCT-AACTGACTTTGGAAACAAGCAAGTAGAG----------TTTTTCTATGGGGA
AGTGTTTTTGGTTC-TGATTGATATTCTTCCTTTAGCCA-CCTTAGTCTTTGTCTGTTTCTGGATGTCTTTT
CT-GCTTTC-AGAGAGAA-AGAAGATGACATATGGTGACATCTGGATTGGAGACGATGATTCA-----GAAG
TTGAAATCCTTAGAGGGGCCA-AGTTTAGTATTTTATTAATGTGGCTGATCACTCCACTTT-GGATTTCTCA
TTTTATCTTAGTCTATTTCTTGAAAGGC-TTGGCAGCCTCTGT-CTTTTTTCCAGCTGTTCTCACAGCCCTC
TCTTCAGGCTTCTCT----GTGC-TCAGTCCTTTCCTGCTTATGCTGGTGAATTACAGAATGAAG------T
TG------------GTGTCCTTCTGTGA-TGCCAAA-----GAGAAAAAA----------------CCCACA
CCACAGCCTGCA------AATGTTATTCT------CTCTCCATATGCT------------------------
------------------------------------------------
>Hirola
---------------------------ATGAAGTCCTCT---G-TGGATGTGCTTGAAA-TCATCACTTGC-
-ATCCT--TCTAATCCTTGTAAGCTTTGTTGGAAAC--CTGTGTTTATTTTATTCTACAAGGAAGTGT---A
TGACTGGGCGTCTAGAGACATCC------TTTCTTCTGATTTT-CAGTCTTATATTTGTCCACCTCATTAAG
AACCTGGTGGTGAATGTCATGAAAATTG-TTTATTCTTCTGGTTGCACG------TTGGATTCAGCTGGCTG
CAAAGTTCTGCGCTTCACGGGAGCCCTGACA----ACATCCCTGGCCATCTGGTTCATG-TTACACTTT---
--GCATTGTTCTACCA--------------------------------------------------------
------------CCAGAAGCTGTACCAGACTATCCAC-CCCTTGA----GTGAGCCTCCAAACCCG------
---------------------------------------GACCATCAGAAG---CATTCCT---------TA
--------AAGGTGGTTTCTGCACTTTGGGTGACAGGCATGGCAG-TATACCTCCCAGTTTTACTCTATACT
AGAAAATCA-GAA---TACCTGAATGCAGGAAATTATACA------GA-CCCTTTGTCAACAAA-CAGGATT
C-----ACATGGATTGCCT-AACTGACTTTGGAAACAAGCAAGTAGAG----------TTTTTCTATGGGGA
AGTGTTTTTGGTTC-TGATTGATATTCTTCCTTTAGCCA-CCTTAGTCTTTGTCTGTTTCTGGATGTCTTTT
CT-GCTTTC-AGAGAGAA-AGAAGATGACATATGGTGACATCTGGATTGGAGATGATGCTTCA-----GAAA
TTGAAATCCTTAGAGGGGCCA-AGTTTAGTATTTTATTAATGTGGCTGATCACTCCACTTT-GGATTTCTCA
TTTTATCTTAGTCTATTTCTTGAAAGGC-TTGGCAGCCTGTGT-CTTTTTTCCAGCTGTTCTCACAGCCCTC
TCTTCAGGTTTCTCT----GCGC-TCAGTCCTTTCCTGCTTATGCTGGTGAACTACAGAATGACG------C
TG------------GTGTCCTTCTGTGA-TGCCAAA-----GAGAAAAAA----------------CCCACA
TCACAGCCTGCA------AATATTATTCT------CTCTCCATATGCT------------------------
------------------------------------------------
>Blue_wildebeest
---------------------------ATGAAGTCCTCT---G-TGGATGTGCTTGAAA-TCATCACTTGC-
-ATCCT--TCTAATCCTTGTAAGCTTTGTTGGAAAC--CTGTGTTTATTTTATTCTACAAGGAAGTGT---A
TGACTGGGCGTCTAGAGACATCC------TTTCTTCTGATTTT-CAGTCTTATATTTGTCCACCTCATTAAG
AACCTGGTGGTGAATGTCATGAAAATTG-TTTATTCTTCTGGTTGCACG------TTGGATTCAGCTGGCTG
CAAAGTTCTGCGCTTCACGGGAGCCCTGACA----ACATCCCTGGCCATCTGGTTCATG-TTACACTTT---
--GCATTGTTCTACCA--------------------------------------------------------
------------CCAGAAGCTGTACCAGACTATCCAC-CCCTTGA----GTGAGCCTCCAAACCCG------
---------------------------------------GACCATCAGAAG---CATTCCT---------TA
--------AAGGTGGTTTCTGCACTTTGGGTGACAGGCATGGCAG-TATACCTCCCAGTTTTACTCTATACT
AGAAAATCA-GAA---TACCTGAATGCAGGAAATTTTACA------GA-CCCTTTGTCAACAAA-CAGGATT
C-----ACATGGATTGCCT-AACTGACTTTGGAAACAAGCAAGTAGAG----------TTTTTCTATGGGGA
AGTGTTTTTGGTTC-TGATTGATATTCTTCCTTTAGCCA-CCTTAGTCTTTGTCTGTTTCTGGATGTCTTTT
CT-GCTTTC-AGAGAGAA-AGAAGATGACATATGGTGACATCTGGATTGGAGATGATGATTCA-----GAAA
TTGAAATCCTTAGAGGGGCCA-AGTTTAGTATTTTATTAATGTGGCTGATCACTCCACTTT-GGATTTCTCA
TTTTATCTTAGTCTATTTCTTGAAAGGC-TTGGCAGCCTGTGT-CTTTTTTCCAGCTGTTCTCACAGCCCTC
TCTTCAGGTTTCTCT----GCAC-TCAGTCCTTTCCTGCTTATGCTGGTGAACTACAGAATGAAG------C
TG------------GTGTCCTTCTGTGA-TGCCAAA-----GAGAAAAAA----------------CCCACA
TCACAGCCTGCA------AATATTATTCT------CTCTCCATATGCT------------------------
------------------------------------------------
>Hartebeest
---------------------------GTGAAGTCCTCT---G-TGGATGTGCTTGAAA-TCATCACTTGC-
-ATCCT--TCTAATCCTTGTAAGCTTTGTTGGAAAC--CTGTGTTTATTTTATTCTACAAGGAAGTGT---A
TGACTGGGTGTCTAGAGACATCC------TTTCTTCTGATTTT-CAGTCTTATATTTGTCCACCTCATTAAG
AACCTGGTGGTGAATGTCATGAAAATTG-TTTATTCTTCTGGTTGCACG------TTGGATTCAGCTGGCTG
CAAAGTTCTGCGCTTCACGGGAGCCCTGACA----ACATCCCTGGCCATGTGGTTCATG-TTACACTTT---
--GCATTGTTCTACCA--------------------------------------------------------
------------CCAGAAGCTGTACCAGACTATCCAC-CCCTTGA----GTGAGCCTCCAAACCCG------
---------------------------------------GACCATCAGAAG---CATTCCT---------TA
--------AAGGTGGTTTCTGCACTTTGGGTGACAGGCATGGCAG-TATACCTCCCAGTTTTACTCTATACT
AGAAAATCA-GAA---TACCTGAATGCAGGAAATTATACA------GA-CCCTTTGTCAACAAA-CAGGATT
C-----ACATGGATTGCCT-AACTGACTTTGGAAACAAGCAAGTAGAG----------TTTTTCTATGGGGA
AGTGTTTTTGGTTC-TGATTGATATTCTTCCTTTAGCCA-CCTTAGTCTTTGTCTGTTTCTGGATGTCTTTT
CT-GCTTTC-AGAGAGAA-AGAAGATGACATATGGTGACATCTGGATTGGAGATGATGATTCA-----GAAA
TTGAAATCCTTAGAGGGGCCA-AGTTTAGTATTTTATTAATGTGGCTGATCACTCCACTTT-GGATTTCTCA
TTTTATCTTAGTCTATTTCTTGAAAGGC-TTGGCAGCCTGTGT-CTTTTTTCCAGCTGTTCTCACAGCCCTC
TCTTCAGGTTTCTCT----GCGC-TCAGTCCTTTCCTGCTTATGCTGGTGAACTACAGAATGAAG------C
TG------------GTGTCCTTCTGTGA-TGCCAAA-----GAGAAAAAA----------------CCCACA
TCACAGCCTGCA------AATATTATTCT------CTCTCCATATGCT------------------------
------------------------------------------------
>Topi
---------------------------ATGAAGTCCTCT---G-TGGATGTGCTTGAAA-TCATCACTTGC-
-ATCCT--TCTAATCCTTGTAAGCTTTGTTGGAAAC--CTGTGTTTATTTTATTCTACAAGGAAGTGT---A
TGACTGGGCGTCTAGAGACATCC------TTTCTTCTGATTTT-CAGTCTTATATTTGTCCACCTCATTAAG
AACCTGGTGGTGAATGTCATGAAAATTG-TTTATTCTTCTGGTTGCACG------TTGGATTCATCTGGCTG
CAAAGTTCTGCGCTTCACGGGAGCCCTGACG----ACATCCCTGGCCATCTGGTTCATG-TTACACTTT---
--GCATTGTTCTGCCA--------------------------------------------------------
------------CCAGAAGCTGTACCAGACTATCCAC-CCCTTGA----GTGAGCCTCCAAACCCG------
---------------------------------------GACCATCAGAAG---CATTCCT---------TA
--------AAGGTGGTTTCTGCACTTTGGCTGACAGGCATGGCAG-TATACTTCCCAGTTTTACTCTATACT
AGAAAATCA-GAA---TACCTGAATGCAGGAAATTATACA------GA-CCCTTTGTCAACAGA-CAGGATT
C-----ACATGGATTGCCT-AACTGATTTTGGAAACAAGCAAGTAGAG----------TTTTTCTGTGGGGA
AGTGTTTTTGGTTC-TGATTGATATTCTTCCTTTAGCCA-CCTTAGTCTTTGTCTGTTTCTGGATGTCTTTT
CT-GCTTTC-AGAGAGAA-AGAAGATGACATATGGTGACATCTGGATTGGAGATGATGATTCA-----GAAA
TTGAAATCCTTAGAGGGGCCA-AGTTTAGTATTTTATTAATGTGGCTGATCACTCCACTTT-GGATTTCTCA
TTTTATCTTAGTCTATTTCTTGAAAGGC-TTGGCAGCCTGTGT-CTTTTTTCCAGCTGTTCTCACAGCCCTC
TCTTCAGGTTTCTCT----GCGC-TCAGTCCTTTCCTGCTTATGCTGGTGAACTACAGAATGAAG------C
TG------------GTGTCCTTCTGTGA-TGCCAAA-----GAGAAAAAA----------------CCCACA
TCACAGCCTGCA------AATATTATTCT------CTCTCCATATGCT------------------------
------------------------------------------------
>Harveys_duiker
---------------------------ATGAAGTCCTCT---G-TGGATGTGCTTGAAA-TCATCACTTGC-
-ATCCT--TCTAATCCTTGTGAGCTTTGTTGGAAAC--CTGTGTTTATTTTATTCTACAAGGAAGTGT---A
TGACTGGGCGTCTAGAGACATCC------TTTCTTCTGATTTT-CAGTCTCATATTTGTCCACCTCATTAAG
AACCTGGTGGTGAATGTCATGAAAATTG-TTTATTCTTCTGGTTGCACG------TTGGATTCAGCTGGCTG
CAAAGTTCTGCGCTTCACGGGAGCCCTGACA----ACATCCCTGGCCATCTGGTTCATG-TTACACTTT---
--GCATTGCTCTACCA--------------------------------------------------------
------------CCAGAAGCTGTACCAGACTGTCCAC-CCCTTGA----GTGAGCCTCCAAACCTG------
---------------------------------------GACCATCAGAAG---CATTCCT---------TA
--------AAGGTGGTTTCTGCACTTTGGGTGACAGGCGTGGCAG-TATACCTCCCAGTTTTACTCTATACT
AGAAAATCA-GAA---TACCTGAATGTAGGAAACGATACA------GA-CCCCTTGTCAACAAA-CAGGATT
C-----ACATGGATTGCCT-AACTGACTTTGGAAACAAGCAAGTAGAG----------TTTTTCTATGGGGA
AGTGTTTTTGGTTC-TGATTGATATTCTTCCTTTAGCCA-CCTTAGTCTTTGTCTGTTTCTGGATGTCTTTT
CT-GCTTTC-AGAGAGAA-AGAAGATGACATATGGTGACATCTGGATTGGAGACGATGATTCA-----GAAA
TTGAAATCCTTAGAGGGGCCA-AGTTTAGTATTTTATTAATGTGGCTGATCACTCCACTTT-GGATTTCTCA
TTTTATCTTAGTCTATTTCTTGAAAGGC-TTGGCAGCCTGTGT-CTTTTTTCCAGCTGTTCTTACAGCCCTC
TCTTCAGGCTTCTCT----GCAC-TCAGTCCTTTCCTGCTTATGCTGGTGAATTACAGAATGAAG------T
TG------------GTGTCCTTCTGTGA-TGCCAAA-----AAGAAAAAG----------------CCCACA
CCACAGCCTGCA------AATGTTATTGT------CTCTCCATATGCT------------------------
------------------------------------------------
>Bush_duiker
---------------------------ATGAAGTCCTCT---G-TGGATGTGCTTGAAA-TCATCACTTGC-
-ATCCT--TCTAATCCTTGTGAGCTTTGTTGGAAAC--CTGTGTTTATTTTATTCTACAAGGAAGTGT---A
TGACTGGGCGTCTAGAGACATCC------TTTCTTCTGATTTT-CAGTCTTATATTTGTCCACCTCATTAAG
AACCTGGTGGTGAATGTCATGAAAATTG-TTTATTCTTCTGGTTGCACG------TTGGATTCAGCTGGCTG
CAAAGTTCTGCGCTTCACGGGAGCCCTGACA----ACATCCCTGGCCATCTGGTTCATG-TTACACTTT---
--GCATTGCTCTACCA--------------------------------------------------------
------------CCAGAAGCTGTACCAGACTGTCCAC-CCCTTGA----GTGAGCCTCCAAACCCG------
---------------------------------------GACCATCAGAAG---CATTCCT---------TA
--------AAGGTGGTTTCTGCACTTTGGGTGACAGGCGTGGCAG-TATACCTCCCAGTTTTACTCTATACT
AGAAAATCA-GAA---TACCTGAATGTAGGAAACGATACA------GA-CCCCTTGTCAACAAA-CAGGATT
C-----ACATGGATTGCCT-AACTGACTTTGGAAGCAAGCAAGTAGAG----------TTTTTCTATGGGGA
AGTGTTTTTGGTTC-TGATTGATATTCTTCCTTTAGCCA-CCTTAGTCTTTGTCTGTTTCTGGATGTCTTTT
CT-GCTTTC-AGAGAGAA-AGAAGATGACATATGGTGACATCTGGATTGGAGACGATGATTCA-----GAAA
TTGAAATCCTTAGAGGGGCCA-AGTTTAGTATTTTATTAATGTGGCTGATCACTCCACTTT-GGATTTCTCA
TTTTATCTTAGTCTATTTCTTGAAAGGC-TTGGCAGCCTGTGT-CTTTTTTCCAGCTGTTCTTACAGCCCTC
TCTTCAGGCTTCTCT----GCGC-TCAGTCCTTTCCTGCTTATGCTGGTGAATTACAGAATGAAG------T
TG------------GTGTCCTTCTGTGA-TGCCAAA-----AAGAAAAAG----------------CCCACA
CCACAGCCTGCA------AATGTTATTGT------CTCTCCATATGCT------------------------
------------------------------------------------
>Royal_antelope
---------------------------ATGAAGTCCTCT---G-TGGATGTGCTTGAAA-TCATCACTTGC-
-ATCCT--TCTAATCCTTGTGAGCTTTGTTGGAAAC--CTGTGTTTATTTTATTCTACAAGGAAGTGT---A
TGACTGGGCGTCTAGAGACATCC------TTTCTTCTGATTTT-CAGTCTTGTATTTGTCCACCTCATTAAG
AACCTGGTGGTGAATGTCACGAAAATTG-TTTATTCTTCTGGTTGCACG------TTGGATTCAGCTGCCTG
CAAAGTTCTGCGCTTCACGGGAGCCCTGACG----ACATCCCTGGCCATCTGGTTCATG-TTACACTTT---
--GCATTGCTCTACCA--------------------------------------------------------
------------CCAGAAGCTGTACCAGACTGTCCAC-CCCTTGA----GTGAGCCTCCAAACCCG------
---------------------------------------GACCATCAGAAG---CATTCCT---------TA
--------AAGGTGGTTTCTGCACTTTGGGTGACAGGTGTGGCAG-TATACCTCCCAGTTTTACTCTATACT
AGAAAATCA-GAA---TACCTGAATGCAGGAAATGATACA------GA-CCCATTGTCAACAAA-CAGGATT
C-----ACATGGATTGCCT-AACTGACTTTGGAAACAAGCAAGTAGAG----------TTTTTCTATGGGGA
AGTGTTTTTGGTTC-TGATTGATATTCTTCCTTTAGCCA-CCTTAGTCTTTGTCTGTTTCTGGATGTCTTTT
CT-GCTTTC-AGAGAGAA-AGAAGATGACATATGGTGACATCTGGATTGGAGACAATGATTCA-----GAAA
TTGAAATCCTTAGAGGGGCCA-AGTTTAGTATTTTATTGATGTGGCTGATCACTCCACTTT-GGATTTCTCA
TTTTATCTTAGTCTATTTCTTGAAAGGC-TTGGCAGCCTGTGT-CTTTTTTCCAGCTGTTCTCACAGCCCTC
TCTTCAGGCTTCTCT----GCGC-TCAGTCCTTTTCTGCTTATGCTGGTGAATTACAGAATGAAG------T
TG------------GTGTCCTTCTGTGA-TGCCAAA-----GAGAAAAAA----------------CCCACA
CCACAACCTGCA------AATGTTATTCT------CTCTCCATATGCT------------------------
------------------------------------------------
>Saiga
---------------------------ATGAAGTCCTCT---G-TGGATGTGCTTGAAA-TCATCACTTGC-
-ATCCT--TCTAATCCTTGTGAGCTTTGTTGGAAAC--CTGTGTTTATTTTATTCTACAAGGAAGTGT---A
TGACTGGGCGTCTAGAGACATCC------TTTCTTCTGATTTT-CAGTCTTATATTTGTCCACCTCATTAAG
AATCTGGTGGTGAATGTCATGAAAATTG-TTTATTCTTCTGGTTGCACA------TTGGATTCAGCTGGCTG
CAAAGTTCTGCGCTTCACGGGATCCCTGACG----ACATCCCTGGCCATCTGGTTCATG-TTACACTTT---
--GCGTTGCTCTACCA--------------------------------------------------------
------------CCAGAAGCTGTACCAGACTGTCCAC-CCCTTGA----GTGAGCCTCCAAACCCG------
---------------------------------------GACCATCAGAAG---CATTCCT---------TA
--------AAGGTGGTTTCTGCACTTTGGGTGACAGGCACGGCAG-TATACCTCCCAGTTTTACTCTATACT
AGAAAATCA-GAA---TACCTGAATGCAGGAAATGATACA------GG-CCCTTTGTCAACAAA-CAGGATT
C-----ACATGGATTGCCT-AACTGACTTTGGAAACAAGCAGGTAGAG----------TTTTTCTATGGGGA
AGTGTTTTTGGTTC-TGATTGATATTCTTCCTTTAGCCA-CCTTAGTCTTTGTCTGTTTCTGGATGTCTTTT
CT-GCTTTC-AGAGAAAA-AGAAGATGACATATGGTGACATCTGGATTGGAGACGATGATTCA-----GAAA
TTGAAATCCTTAGAGGGGCCA-AGTTTAGTATTTTATTAATGTGGCTGATCACTCCACTTT-GGATTTCTCA
TTTTATCTTAGTTTATTTCTTGAAAGGC-TTGGCAGCCTGTAT-CTTTTTTCCAGCTGTTCTCACAGCCCTC
TCTTCAGGCTTCTCT----GCGC-TCAGTCCTTTCCTGCTTATGTTGGTGAATTACAGAATGAAG------T
TG------------GTGTCCTTCTGTGA-TACCAAG-----GAGAAAAAA----------------CCCACA
CCACAGCCTGCA------AATGTTATTCT------CCAT----ATGCT------------------------
------------------------------------------------
>Giraffe
---------------------------ATGAAGTCCTCT---G-TGGATGTGCTTGAAA-TCGTCACTTGC-
-ATCCT--TCTAATCCTTGTGAGCTTTGTTGGAAAC--CTGTGTTTATTTTATTCTACAAGGAAGTGT---A
TGACTGGGCGTCTAGAGACATCC------TTTCTTCTGATTTT-CAGTCTTATATTTGTCCACCTCATTAAG
AACTTGGTGGTGAATGTCATGAAAATTG-TTTATTCTTCTGGTGGCACG------TTGGATTCAGCTGGCTG
CAAAGTTCTGTGCTTCACAGCAGCCCTGACG----ACATCCCTGGCCATCTGGTTCATG-TTACACTTT---
--GCGTTGCTCTACCA--------------------------------------------------------
------------CCAGAAGCTGTACCAGACTGTCCAC-CCCTTGA----GTGAGCCTCCAAACCTG------
---------------------------------------GACCATCAGAAG---CATTCCT---------TA
--------AAGGTAGTTTCTGCACTTTGGGTGACAGGCGTGGCAG-TATACCTCCCAGTTTTACTCTATACT
AGAAAATCA-GAA---TACCTGAATGCAGGAAATGATACA------GA-CCCCTTGTCTACAAA-CAGGATT
C-----ACATGGATTGCCT-AACTGACTTTGGAAACAAGCAAGTAGAG----------TTTTACTATGAGGA
AGTGTTTTTGGTTC-TGATTGATATTCTTCCTTTAGCTA-CCTTAGTATTTGTCTGTTTCTGGATGTCTTTT
CT-GCTTTC-GGAGAGAA-AGAAGATGACATATGGTGACATCTGGATTGGAGATGATGATTCA-----GAAA
TTGAAGTCCTTAGAGGGGCCA-AGTTTAGTATTTTATTAATGTGGCTGATCACTCCACTTT-GGATTTCTCA
TTTTGTCTTAGTCTATTTCTTGAAAGGC-TTGGCAGCCTGTGT-CTTTTTTCCAGCTGTTCTCACAGCCCTC
TCTTCAGGCTTCTCT----GCAC-TCAGTCCTTTCCTGCTTATGCTGGTGAATTACAGAATGAAG------T
TG------------GTGTCCTTCTGCGA-TGCCAAA-----GAGAAAAAA----------------CCCACA
CCGCAGCCTTCA------AATGTTATTCT------CTCTCCATATGCT------------------------
------------------------------------------------
>Okapi
---------------------------ATGAAGTCCTCT---G-TGGATGTGCTTGAAA-TCGTCACTTGC-
-ATCCT--TCTAATCCTTGTGAGCTTTGTTGGAAAC--CTGTGTTTATTTTATTCTACAAGGAAGTGT---A
TGACTGGGCGTCTAGAGACATCC------TTTCTTCTGATTTT-CAGTCTTATATTTGTCCACCTCACTAAG
AACTTGGTGGTGAATGTCATGAAAATTG-TTTATTCTTCTGGTTACATG------TTGGATTCAGCTGGCTG
CAAAGTTCTGCGCTTCACAGCAGCCCTGACG----ACATCCCTGGCCATCTGGTTCATG-TTACACTTT---
--GCATTGCTCTACCA--------------------------------------------------------
------------CCAGAAGCTGTACCAGACTGTCCAC-CCCTTGA----GTGAGCCTCCAAACCCG------
---------------------------------------GACCATCAGAAG---CATTCCT---------TA
--------AAGGTAGTTTCTACACTTTGGGTGACAGGCGTGGCAG-TATACCTCCCAGTTTTACTCTATACT
AGAAAATCA-GAA---TACCTGAATGCAGGAAATGATACA------GA-CCCCTTGTCTACAAA-CAGGATT
C-----ACATGGATTGCCT-AACTGACTTTGGAAACAAGCAAGTAGAG----------TTTTACTATGAGGA
AGTGTTTTTGGTTC-TGATTGATATTCTTCCTTTAGCCA-CCTTAGTATTTGTCTGTTTCTGGATGTCTTTT
CT-GCTTTC-GGAGAGAA-AGAAGATGACATATGGTGACATCTGGATTGGAGACGATGATTCA-----GAAA
TTGAAATCCTTAGAGGGGCCA-AGTTTAGTATTTTATTAATGTGGCTGATCACTCCACTTT-GGATTTCTCA
TTTTATCTTAATCTATTTCTTGAAAGGC-TTGGCAGCCTGTGT-CTTTTTCCCAGCTGTTCTCACAGCCCTC
TCTTCAGGCTTCTCT----GCGC-TCAGTCCTTTCCTGCTTATGCTGGTGAATTACAGAATGAAG------T
TG------------GTGTCCTTCTGTGA-TGCCAAA-----GAGAAAAAA----------------CCCACA
CCACAGCCTGCA------AATGTTATTCT------CTCTCCATATGCT------------------------
------------------------------------------------
>Siberian_musk_deer
---------------------------ATGAAGTCTTCT---G-TGGATGTGCTTGAAA-TCATCACTTGC-
-ATCCT--TCTAATCTTTGTGAGCTTTGTTGGAAAC--CTGTGTTTATTTTATTCTACAAGGAAGTGT---A
TGACTGGGCGTCTAAAAACATCC------TTTCTTCTGATTTT-CAGTCTTATATTTGTCCACCTCATGAAG
AACTTGGTGGTGAATGTCATGAAAATTG-TTTATTCTTCTGGTTGCATG------TTGGATTCAGCTGGCTG
CAAAGTTCTGCGCTTCACGGCAGCCATGACG----ACATCCCTGGCCATCTGGTTCATA-TTACACTTT---
--GCATTGCTCTACCA--------------------------------------------------------
------------CCAGAAGCTGTACCAGACTGTCCAC-CCCTTGA----GTGAGCCTCCAAACCTG------
---------------------------------------GACCATCAGAAG---CATTCCT---------TA
--------AAGGTGGTTTCTGCACTTTGGGTGACAGGCGTGGCAG-TATACCTCCCAGTTTTACTCTATACT
AGAAAATCA-GAA---TACCTGAATGCAGGAAATGATACA------GA-CCCCTTGTCTACAAA-CAGGATT
C-----ACATGGATTGCCT-AACTGACTTTGGAAACAAGCAAGTAGAG----------TTTTACTATGAGGA
AGTGTTTTTGGTTC-TGATTGATATTCTTCCTTTAGCCA-CCTTAGTCTTTGTCTGTTTCTGGATGTCTTTT
CT-GCTTTC-AGAGAGAA-AGAAGATGACATATGGTGACATCTGGATTGGAGACGATAATTCA-----GAAA
TTGAAATCCTTAGAGGGGCCA-AGTTTAGTATTTTATTAATGTGGCTGATCACTCCACTTT-GGATTTCTCA
TTTTATCTTAGTCTATTTCTTGAAAGGC-TTGGCAGCCTGTGT-CTTTTTTCCAGCTGTTCTCACAGCCCTC
TCTTCAGGCTTCTCT----GCGC-TCAGTCCTTTCCTGCTTATGCTGGTGAATTACAGAATGAAG------T
TG------------GTGTCCTTCTGTGA-TGCCAAA-----GAGAAAAAA----------------TCCACA
CCACAGCCTGCA------AATGTTATTCT------CTCTCCATATGCT------------------------
------------------------------------------------
>Water_buffalo
---------------------------ATGAAGTCCTCT---G-TGGATGTGCTTGAAA-TCATCACTTGC-
-ATCCT--GCTAATCCTTGTGAGCTTTGTCGGAAAC--CTGTGTTTATTTTATTCTACAAGGAAGTGT---A
TGACTGGGCGTCTAGAGACATCC------TTTCTTCTGATTTT-CAGTCTTATATTTGTCCACCTCATTAAG
AACCTGGTGGTGAATGTCATGAAAATTG-TTTATTCTTCTGGTTGCGTG------TTGGATGCAGCTGGCTG
CAAAGTTCTGCGCTTCACGGCAGCCCTGACG----ACATCCCTGGCCATCTGGTTCATG-TTACACTTT---
--GCATTGCTCTACCA--------------------------------------------------------
------------CCAGAAGCTGTACCAGACTGTCCAC-CCCTTGA----GTGAGCCTCCAAACCCG------
---------------------------------------GACCATCAGAAG---CATTCCT---------TA
--------AAGGTGGTTTCTGCACTTTGGGTGACAGGCGTGGCAG-TATACCTCCCAGTTTTACTCTATACT
AGAAAATCA-GAA---TACCTGAATGCAGGAAATGATACA------GA-CCCCTTGTCAACAAA-CAGGATT
C-----ACATGGATTGCCT-AACTGACTTTGGAAACAAGCAAGTAGAG----------TTTTACTATGAGGA
AGTGTTTTTGGTTC-TGATTGATATTCTTCCTTTAGCCA-CCTTAGTCTTTGTCTGTTTCTGGATGTCTTTT
CT-GCTTTC-AGAGAGAA-AGAAGATGACATATGGTGACATCTGGATTGGAGACGATGATTCA-----GAAA
TTGAAATCCTTAGAGGGGCCA-AGTTTAGTATTTTATTAATGTGGCTGATCACTCCACTTT-GGATTTCTCA
TTTTATCTTAGTCTATTTCTTGAAAGGC-TTGGCAGCCTGTGT-CTTTTTCCCAGCTCTTCTCACAGCCCTC
TCTTCAGGCTTCTCT----GCGC-TCAGTCCTTTCCTGCTTATGCTGGTGAATTACAGAATGAAG------T
TG------------GTGTCCTTCTGTGA-TGCCAAA-----GAGAAAAAA----------------CGCACA
CCACCACCTGCA------AATGTTATTCT------CTCTCCATATGCT------------------------
------------------------------------------------
>African_buffalo
---------------------------ATGAAGTCCTCT---G-TGGATGTGCTTGAAA-TCATCACTTGC-
-ATCCT--GCTAATCCTTGTGAGCTTTGTCGGAAAC--CTGTGTTTATTTTATTCTACAAGGAAGTGT---A
TGACTGGGCGTCTAGAGACATCC------TTTCTTCTGATTTT-CAGTCTTATATTTGTCCACCTCATTAAG
AACCTGGTGGTGAATGTCATGAAAATTG-TTTATTCTTCTGGTTGCGTG------TTGGATTCAGCTGGCTG
CAAAGTTCTGCGCTTCACAGCAGCCCTGACG----ACATCCCTGGCCATCTGGTTCATG-TTACACTTT---
--GCATTGCTCTACCA--------------------------------------------------------
------------TCAGAAGCTGTACCAGACTGTCCAC-CCCTTAA----GTGAGCCTCCAAATCCA------
---------------------------------------GACCATCAGAAG---CATTCCT---------TA
--------AAGGTGGTTTCTGCACTTTGGGTGACAGGCGTGGCAG-TATACCTCCCAGTTTTACTCTATACT
AGAAAATCA-GAA---TACCTGAATGCAGGAAATGATACA------GA-CCCCTTGTCAACAAA-CAGGATT
C-----ACATGGATTGCCT-AACTGACTTTGGAAACAAGCAAGTAGAG----------TTTTACTATGAGGA
AGTGTTTTTGGTTC-TGATTGATATTCTTCCTTTAGCCA-CCTTAGTCTTTGTCTGTTTCTGGATGTCTTTT
CT-GCTTTC-AGAGAGAA-AGAACATGACATATGGTGACATCTGGATTGGAGACGATGATTCA-----GAAA
TTGAAATCCTTAGAGGGGCCA-AGTTTAGTATTTTATTAATGTGGCTGATCACTCCACTTT-GGATTTCTCA
TTTTATCTTAGTCTATTTCTTGAAAGGC-TTGGCAGCCTGTGT-CTTTCTTCCAGCTGTTCTCACAGCCCTC
TCTTCAGGCTTCTCT----GCGC-TCAGTCCTTTCCTGCTTATGCTGGTGAATTACAGAATGAAG------T
TT------------GTGTCCTTCTGTGA-TGCCAAA-----GAGAAAAAA----------------CGCACA
CCACCACCTGCA------AATGTTATTCT------CTCTCCATATGCT------------------------
------------------------------------------------
>Cow
---------------------------ATGAAGTCCTCT---G-TGGATGTGCTTGAAA-TCATCACTTGC-
-ATCCT--GCTAATCCTTGTGAGCTTTATCGGAAAC--CTGTGTTTATTTTATTCTACAAGGAAGTGT---A
TGACTGGACGTCTAGAGACATCC------TTTCTTCTGATTTT-CAGTCTTATATTTGTCCACCTCATTAAG
AACCTGGTGGTGAATGTCATGAAAATTG-TTTATTCTTCTGGTTGCATG------TTGGATTCAGCTGGCTG
CAAAGTTCTGCGCTTCACGGCAGCTCTGACG----ACATCCCTGGCCATCTGGTTCATG-TTACACTTT---
--GCATTGCTCTACCA--------------------------------------------------------
------------CCAGAAGCTGTACCAGACTGTCCGC-CCCTTGA----GTGAGCCTCCAAACCCG------
---------------------------------------GACCATCAGAAG---CATTCCT---------TA
--------AAGGTGGTTTCTGCACTTTGGATGACAGGCGTGGCAG-TATACCTCCCAGTTTTACTCTATACT
AGGAAATCA-GAA---TACCTGAATGCAGGAAATGATACA------GA-CCCCTTGTCAACAAA-CAGGATT
C-----ACAGGGATTGCCT-AACTGACTTTGGAAACAAGCAAGTAGAG----------TTTTACTATGAGGA
AGTGTTTTTGGTTC-TGATTGATATTCTTCCTTTAGCCA-CCTTAGTCTTTGTCTGTTTCTGGATGTCTTTT
CT-GCTTTC-AGAGAGAA-AGAAGATGACATATGGTGACATCTGGATTGGAGACGATGATTCA-----GAAA
TTGAAATCCTTAGAGGGGCCA-AGTTTAGTATTTTATTAATGTGGCTGATCACTCCACTTT-GGATTTCTCA
TTTTATCTTAGTCTATTTCTTGAAAGGC-TTGGCAGCCTGTGT-CTTTTTTCCAGCTGTTCTCACAGCCCTC
TCTTCAGGCTTCTCT----GCAC-TCAGTCCTTTCCTGCTTATGCTGGTGAATTACAGAATGAAG------T
TG------------GTGTCCTTCTGTGA-TGCCAAA-----GAGAAAAAA----------------CGCACA
CCACCTCCTGCA------AATGTTATTCT------CTCTCCATATGCT------------------------
------------------------------------------------
>American_bison
---------------------------ATGAAGTCCTCT---G-TGGATGTGCTTGAAA-TCATCACTTGC-
-ATCCT--GCTAATCCTTGTGAGCTTTATCGGAAAC--CTGTGTTTATTTTATTCTACAAGGAAGTGT---A
TGACTGGGCGTCTAGAGACATCC------TTTCTTCTGATTTT-CAGTCTTATATTTGTCCACCTCATTAAG
AACCTGGTGGTGAATGTCATGAAAATTG-TTTATTCTTCTGGTTGCATG------TTGGATTCAGCTGGCTG
CAAAGTTCTGCGCTTCACGGCAGCCCTGACG----ACATCCCTGGCCATCTGGTTCATG-TTACACTTT---
--GCGTTGCTCTACCA--------------------------------------------------------
------------CCAGAAGCTGTACCAGACTGTCCGC-CCCTTGA----GTGAGCCTCCAAACCCG------
---------------------------------------GACCATCAGAAG---CATTCCT---------TA
--------AAGGTGGTTTCTGCACTTTGGATGACAGGCGTGGCAG-TATACCTCCCGGTTTTACTCTATACT
AGGAAATCA-GAA---TACCTGAATGCAGGAAATGATACA------GA-CCCCTTGTCAACAAA-CAGGATT
C-----ACATGGATTGCCT-AACTGACTTTGGAAACAAGCAAGTAGAG----------TTTTACTATGAGGA
AGTGTTTTTGGTTC-TGATTGATATTCTTCCTTTAGCCA-CCTTAGTCTTTGTCTGTTTCTGGATGTCTTTT
CT-GCTTTC-AGAGAGAA-AGAAGATGACATATGGTGACATCTGGATTGGAGACGATGATTCA-----GAAA
TTGAAATCCTTAGAGGGGCCA-AGTTTAGTATTTTATTAATGTGGCTGATCACTCCACTTT-GGATTTCTCA
TTTTATCTTAGTCTATTTCTTGAAAGGC-TTGGCAGCCTGTGT-CTTTTTTCCAGCTGTTCTCACAGTCCTC
TCCTCAGGCTTCTCT----GCAC-TCAGTCCTTTCCTGCTTATGCTGGTGAATTACAGAATGAAG------T
TG------------GTGTCCTTCTGTGA-TGCCAAA-----GAGAAAAAA----------------CACACA
CCACCTCCTGCA------AATGTTATTCT------CTCTCCATATGCT------------------------
------------------------------------------------
>Lesser_kudu
---------------------------ATGAAGTCCTCT---G-TGGATATGCTTGAAA-TCATCACTTGC-
-ATCCT--TCTAATCCTTGTGAGCTTTGTCGGAAAC--CTGTGTTTATTTTATTCTACAAGGAAGTGT---A
TGACTGGGCGTCTAGAGACATCC------TTTCTTCTGATTTT-CAGTCTTATATTTGTCCACCTCATTAAG
AACCTGGTGGTGAATGTCATAAAAATTG-TTTATTCTTCTGGTTACACG------TTGGATTCAGCTGGCTG
CAAAGTTCTGTGCTTCACGGCAGCCCTGACG----ACATCCCTGGCCATCTGGTTCATG-TTACACTTT---
--GCATTGCTCTACCA--------------------------------------------------------
------------CCAGAAGCTGTACCAGACTGTCCAC-CCCTTGA----GTGAGCCTCCAAACCCG------
---------------------------------------GACCATCAGAAG---CATTCCT---------TA
--------AAGGTAGTTTCTGCACTTTGGGTGACAGGCGTGGCGG-TATACCTCCCACTTTTACTCTATACT
AGAAAATCA-GAA---CCCCTGAATGCAGGAAATGATACA------GA-CCCCTTGTCAACAAA-CAGGATT
C-----ACATGGATTGCCT-AACTGACTTTGGAAACAAGCAAGTAGAG----------TTTTACTATGAGGA
AGTGTTTTTGGTTC-TGATTGATATTCTTCCTTTAGCCA-CCTTAGTCTTTGTCTGTTTCTGGATGTCTTTT
CT-GCTTTC-AGAGAGAA-AGAAGATGACATATGGTGACATCTGGATTGGAGACGATGATTCA-----GAAA
TTGAAATCCATAGAGGGGCCA-AGTTTAGTATTTTATTAATGTGGCTGATCACTCCACTTT-GGATTTCTCA
TTTTATCTTGGTCTATTTCTTGAAAGGC-TTGGCAGCCTGTGT-CTTTTTTCCAGCTGTTGTCACAGCCCTC
TCTTCAGGCTTCTCT----GCGC-TCAGTCCTTTCCTGCTTATGCTGGTGAATTACAGAATGAAG------T
TG------------GTGTCCTTCTGTGA-TGCCAAA-----GAGAAAAAA----------------CCCACA
CCACAGCCTGCA------AATGTTATTCT------CTCTCCATATGCT------------------------
------------------------------------------------
>Impala
---------------------------ATGAAGTCCTCT---G-TGGATGTGCTTGAAA-TCATCACTTGC-
-GTCCT--TCTAATCCTTGTAAGCTTTGTTGGAAAC--CTGTGTTTATTTTACTCTACAAAGAAGTGT---A
TGACTGGGCATCTAGAGACATCC------TTTCTTCTGATTTT-CAGTCTTATATTTGTCCACCTCATTAAG
AACCTGGTGGTGAATGTCATGAAAATTG-TTTATTCTTCTGGTTGCACG------TTGGACTCAGCTGGCTG
CAAGGTTCTATGCTTCACGGGAGCCCTGACG----ACGTCCCTGGCCATCTGGTTCATG-CTACACTTT---
--GCACTGCTCTACCA--------------------------------------------------------
------------CCAGAAGCTGTACCAGACTGTCCAC-TCCGTGA----GTGAGCCTCCAAACCCG------
---------------------------------------GACCAACAGAAG---CATTCTT---------TA
--------AAGGTGGTTTCTGCACTTTGGGTGACAGGCGTGGCAG-TATACCTCCCCGTTTTACTCTATACT
AGAAAATCA-GAA---TACCTGAATGCAGGAAATGATACA------GA-CCCCTTGTCAACAAA-CAGGATT
C-----ACATGGATTGCCT-GACTGACTTTGGAAACAAGCAAGTAGAG----------TTTTTCTATGGGGA
AGTGTTTTTGGTTC-TGATTGATATTCTTCCTTTAGCCA-CCTTAGTCTTTGTCTGTTTCTGGATGTCTTTT
CT-GCTTTC-AGAGAGAA-AGAAGATGACATATGGTGACATCTGGATTGGAGACGATGATTCA-----GAAA
TTGAAATCCTTAGAGGGGCCA-AGTTTAGTATTTTATTAATGTGGCTGATCACTCCACTTT-GGATTTCTCA
TTTTATCTTAGTCTATTTCTTGAAAGGC-TTGGCAGCCTGTGT-CTTTTTTCCAGCTGTCCTTACAGCCCTC
TCTTCAGGCTTCTCT----GCGC-TCAGTCCTTTCCTGCTTATGCTGGTGAATTACAGAATGAAG------T
TG------------GTGTCCTTCTGTGA-TGCCAAA-----GAGAAAAAA----------------CCCACA
CCACAGCCTGCA------AATGTTATTCT------CTCTCCATATGCT------------------------
------------------------------------------------
>Pronghorn
---------------------------ATGAAGTCCTCT---G-TGGATGTGTTTGAAA-TCATCACTTGC-
-ATCCT--TCTAATCCTTGTGAGCTTTGTTGGAAAC--CTGTGTTTATTTTATTCTACAAGGAAGTGT---A
TGACTGGGCGTCTAGAGACATCC------TTTCTTCTGATTTT-CAGTCTTATATTTGTCCACCTCATTAAG
AACTTGGTGGTGAATGTCATGAAAATTG-TTTATTCTTCTGGTTGCACG------TTGGATTCAGCTGGCTG
CAAAGTTCTGCGCTTCACGGCAGCCCTGACG----ACATCCCTGGCCATCTGGTTCATG-TTACACTTT---
--GCGTTGCTCTACCA--------------------------------------------------------
------------CCAGAAGCTGTACCAGACTGTCCAC-CCCTTGA----GTGAGCCTCCAAACCCG------
---------------------------------------GACCATCGGAAG---CATTCCT---------TA
--------AAGGTGGTTTCTGCACTTTGGGTGACAGGCGTGGCAG-TCTACCTCCCAGTTTTACTCTATACT
AGGAAATCA-GAA---TACCTGAATGCAGGAAATGATACA------GA-CCCCTTGTCTACAAA-CAGGATT
C-----ACATGGATTGCCT-AACTGACTTTGGAAACAAGCAAGTAGAG----------TTTTACTATGAGGA
GGTGTTTTTGGTTC-TGATCGATGTTCTTCCTTTAGCCA-CCTTAGTCTTGATCTGTTTCTGGATGTCTTTT
CT-GCTTTC-GGAGAGAA-AGCAGATGACATATGGTGACATCTGGATTGGAGACGATGATTCT-----GAAA
TTGAAATCCTCAGAGGGGCCA-AGTTTAGTATTTTATTAATGTGGCTGATCACTCCACTTT-GGGTTTCTCA
TTTTATCTTAGTCTATTTCTTAAAAGGC-TTGGCAGCCTGTGT-CTTTTTTCCAGCTGTTCTCACAGCCCTC
TCTTCAGGCTTCTCT----GCCC-TCAGTCCTTTCCTGCTTATGCTGGTGAATTACAGAATGAAG------T
TG------------GTGTCCTTCTGTGA-TGCCAAA-----GAGAAAAAA----------------CCCACA
CCACAGCCTGCA------AATGTTATTCT------CTCTCCATATGCT------------------------
------------------------------------------------
>Suni
---------------------------ATGAAGTCCTCT---G-TGGATGTGCTTGAAA-TCATCACTTGC-
-ATCCT--TCTAATCCTTGTAAGCTTTGTTGGAAAC--CTGTGTTTATTTTATTCTACAAGGAAGTGT---A
TGACTGGGCGTCTAGAGACATCC------TTTCTTCTGATTTT-CAGTCTTATATTTGTCCACCTCATTAAG
AACCTGGTGGTGAATGTCATGAAAATTG-TTTATTCTTCTGGTTGCACG------TTGGATTCAGCCGGCTG
CAAAGTTCTGCGCTTCACGGGAGCCCTGACG----ACATCCCTGGCCATCTGGTTCATG-TTACACTTT---
--GCATTGCTCTACCA--------------------------------------------------------
------------CCAGAAGCTGTACCAGACTGTCCAC-CCCTTGA----GTGAGCCTCCAAACCCA------
---------------------------------------GACCATCAGAAG---CATTCCT---------TA
--------AAGGTGGTTTCTGCACTTTGGGTGACCGGCGTGGCAG-TATACCTCCCAGTTTTACTCTATACT
AGGAAATCA-GAA---TACCTGAATGCAAGAAATGATACA------AA-CCCCTTGTCAACAAA-CAGGATT
C-----ACGTGGATTGCCT-AACTGACTTTGGAAACAAGCAGGTAGAG----------TTTTTCTATCGGGA
AGTGTTTTTGGTTC-TGATTGATCTTCTTCCTTTAGCCA-CCTTAGTCTTTGTCTGTTTCTGGATGTCTTTT
CT-GCTTTC-AGAGAGAA-AGAAGATGACATATGGTGACATCTGGATTGGAGACGATGATTCA-----GAAG
TTGAAATCCTTAGAGGGGCCA-AGTTTAGTATTTTATTAATGTGGCTGATCACTCCACTTT-GGATTTCTCA
TTTTATCTTAGTCTATTTCTTAAAAGGC-TGGGCAGTCTGTGT-CTTTTTTCCAGCTGTTCTCACAGCCCTC
TCTTCAGGCTTCTCT----GCGC-TCAGCCCTTTCCTGCTTATGCTGGTGAATTACAGAATGAAG------T
TG------------GTGTCCTTCTGTGA-TACCAGA-----GGGAACAAA----------------CCCACA
CCACAGCCTGCA------AATGTTATTCT------TTCTCCGTATGCT------------------------
------------------------------------------------
>Red_deer
---------------------------ATGAAGTCCTCT---G-TGGATGTGCTTGAAA-TCGTCACTTGC-
-ATCCT--TCTAATCCTTGTGAGCTTTGTTGGAAAC--CTGTGTTTATTTTATTCTACAAGGAAGTGT---A
TGACCGGGCGTCCAGAGACATCC------TTTCTTCTGATTTT-CAGTCTTATATTTGTCCACCTCATTAAG
AACTTGGTGGTGAATGTCATGAAAATTG-TTTATTCTTCTGGTTGCATG------TTGGATTCATCTGGCTG
CAAAGTTCTGCGCTTCACGGCAGCGCTGACG----ACATCCCTGGCCATCTGGTTCATG-TTACACTTC---
--GCGTTGCTCTACCA--------------------------------------------------------
------------CCAGAAGCTGTACCAGACTCTCCAC-CCCTTGA----GTGAGCCTCCAAACCCG------
---------------------------------------GACCATCAGAAG---CATTCCT---------TG
--------AAGGTGGTTTCTGCACTTTGGGTGGCAGGCGTGGCAG-TCTACCTCCCAGTTTTACTCTATACT
AGAAAATCA-GAA---TACCTGAATGCAGAAAATGCTACA------GA-CCCCTTGTCTACAAA-CAGGATT
C-----ACATGGATTGTGT-AACCGACTTTGGAAACAAGCAAGTAGAA----------TTTTACTATGAGGA
AGTGTTTTTGGTTC-TGATTGATGTTCTTCCTTTAGCCA-CCTTAGTCTTTGTCTGTTTCTGGATGTCTTTT
CT-GCTTTC-GGAGAGAA-AGAAGATGACATACGGTGACATCTGGATTGGAGACGATGATTCA-----GAGA
TTGAAATCCTTAGAGGGGCCA-AGTTTAGTATTTTATTAATGTGGCTGATCACTCCACTTT-GGATTTCTCA
TTTTATCTTAGTCTATTTCTTGAAAGGC-TTGGCAGCCTGTGT-CTTTTTTCCAGCTGTCCTCACAGCCCTC
TCTTCAGGCTTCTCT----GCGC-TCAGTCCATTCCTGCTTATGCTGGTGAATTACAGAATAAAG------T
TG------------GTGTCTTTCTGTGA-TGCCAAA-----GAGAAAAAA----------------CCCACA
CCACAGCCTGCA------AATGTTATTCT------CTCTCCATATGCT------------------------
------------------------------------------------
>Pere_David's_deers
---------------------------ATGAAGTCCTCT---G-TGGATGTGCTTGAAA-TCGTCACTTGC-
-ATCCT--TCTAATCCTTGTGAGCTTTGTTGGAAAC--CTGTGTTTATTTTATTCTACAAGGAAGTGT---A
TGACTGGGCGTCCAGAGACATCC------TTTCTTCTGATTTT-CAGTCTCATATTTGTCCACCTCATTAAG
AACTTGGTGGTGAATGTCATGAAAATTG-TTTATTCTTCTGGTTGCACG------TTGGATTCATCTGGCTG
CAAAGTTCTGCGCTTCACGGCAGCGCTGACG----ACATCCCTGGCCATCTGGTTCATG-TTACACTTC---
--GCGTTGCTCTACCA--------------------------------------------------------
------------CCAGAAGCTGTACCAGACTCTCCAC-CCCTTGA----GTGAGCCTCCAAACCCG------
---------------------------------------GACCATCAGAAG---CATTCCT---------TG
--------AAGGTGGTTTCTGCACTTTGGGTAGCAGGCGTGGCAG-TATACCTCCCAGTTTTACTCTATACT
AGAAAATCA-GAA---TACCTGAATGCAGGAAATGCTACA------GA-CCCCTTGTCTACAAA-CAGGATT
C-----ACATGGATTGTGT-AACCGACTTTGGAAACAAGCAAGTAGAA----------TTTTACTATGAGGA
AGTGTTTTTGGTTC-TGATTGATGTTCTTCCTTTAGCCA-CCTTAGTCTTCGTCTGTTTCTGGATGTCTTTT
CT-GCTTTC-GGAGAGAA-AGAAGATGACATACGGTGACATCTGGATTGGAGACGATGATTCA-----GAAA
TTGAAATCCTTAGAGGGGCCA-AGTTTAGTATTTTATTAATGTGGCTGATCACTCCACTTT-GGATTTCTCA
TTTTATCTTAGTCTATTTCTTGAAAGGC-TTGGCAGCCTGTGT-CTTTTTTCCAGCTGTCCTCACAGCCCTC
TCTTCAGGCTTCTCT----GCGC-TCAGTCCATTCCTGCTTATGCTGGTGAATTACAGAATAAAG------T
TG------------GTGTCTTTCTGTGA-TGCCAAA-----GAGAAAAAA----------------CCCACA
CCACAGCCTGCA------AATGTTATTCT------CTCTCCATATGCT------------------------
------------------------------------------------
>Hog_deer
---------------------------ATGAAGTCCTCC---G-TGGATGTGCTTGAAA-TCGTCACTTGC-
-ATCCT--TCTAATCCTTGTGAGCTTCGTTGGAAAC--CTGTGTTTATTTTATTCTACAAGGAAGTGT---A
TGACCGGGCGTCCAGAGACATCC------TTTCTTCTGATTTT-CAGTCTTATATCTGTCCACCTCACTAAG
AACTTGGTGGTGAATGTCATGAAAATTG-TTTATTCTTCTGGTTGCACG------TTGGATTCATCTGGCTG
CAAAGTTCTGCGCTTCACGGCAGCACTGACG----ACATCCCTGGCCATCTGGTTCATG-TTACACTTC---
--GCGTTGCTCTACCA--------------------------------------------------------
------------CCAGAAGCTGTACCAGACTCTCCAC-CCCTTGA----GTGAGCCTCCAAACCCG------
---------------------------------------GACCATCAGAAG---CATTCCT---------TG
--------AAGGTGGTTTCTGCACTTTGGGTAGCAGGCGTGGCAG-TATACCTCCCAGTTTTACTCTATACT
AGAAAATCA-GAA---TACCTGAATGCAGGAAATGCTACA------GA-CCCCTTGTCTACAAA-CAGGATT
C-----ACATGGATTGCGT-AACAGACTTTGGAAACAAGCAAGTAGAA----------TTTTACTATGAGGA
AGTGTTTTTGGTTC-TGATTGATGTTCTTCCTTTAGCCA-CCTTAGTCTTCGTTTGTTTCTGGACGTCTTTT
CT-GCTTTC-GGAGAGAA-AGAAGATGACATACGGTGACATCTGGATTGGAGACGATGATTCA-----GAAA
TTGAAATCCTTAGAGGGGCCA-AGTTTAGTATTTTATTAATGTGGCTGATCACTCCACTTT-GGATTTCTCA
TTTTATCTTAGTCTATTTCTTGAAAGGC-TTGGCAGCCTGTGT-CTTTTTTCCAGCTGTCCTCACAGCCCTC
TCTTCAGGCTTCTCT----GCGC-TCAGTCCATTCCTGCTTATGCTGGTGAATTACAGAATAAAG------T
TG------------GTGTCTTTCTGTGA-TGCCAAA-----GAGAAAAAA----------------CCCACA
CCACAGCCTGCA------AATGTTATTCT------CTCTCCATATGCT------------------------
------------------------------------------------
>Black_muntjac
---------------------------ATGAAGTCCTCT---G-TGGATGTGCTTGAAA-TTGTCACTTGC-
-GTCCT--TCTAATCCTTGTGAGCTTTGTTGGAAAC--CTGTGTTTATTTTATTCTACAAGGAAGTGT---A
TGACCGGGCGTCCAGAGACATCC------TTTCTTCTGATTTT-CAGTCTTATATTTGTCCACCTCATTAAG
AACTTGGTGGTGAATGTCATGAAAATTG-TTTATTCTTCTGGTTGCACG------TTGGATTCATCTGGCTG
CAAAGTTCTGCGCTTCACGGCAGCCCTGACG----ACATCCCTGGCCATCTGGTTCATG-TTACACTTC---
--GCGTTGCTCTACCA--------------------------------------------------------
------------CCAGAAGCTGTACCAGACTCTCCAC-CCCTTGA----GTGAGCCTCCAAACCCA------
---------------------------------------GACCATCAGAAG---CATTCCT---------TG
--------AAGGTGGTGTCTGCACTTTGGGTGACAGGCGTGGCAG-TATACCTCCCAGTTTTACTCTATACT
AGAAAATCA-GAA---TACCTGAATGCAGGAAATGCTACA------GA-CCCCTTGTCTACAAA-CAGGATT
C-----ACATGGATTGCTT-AACCGACTTTGGAAACAAGCAAGTAGAA----------TTTTACTATGAGGA
AGTGTTTTTGGTTC-TAATTGATGTTCTTCCTTTAGCCA-CCTTAGTCTTTGTCTGTTTCTGGATGTCTTTT
CT-GCTTTC-GGAGAGAA-AGAAGATGACATACGGTGACATCTGGATTGGAGACGATGATTCG-----GAAA
TTGAAATCCTTAGAGGGGCCA-AGTTTAGTATTTTATTAATGTGGCTGATCACTCCACTTT-GGATTTCTCA
TTTTATCTTAGTCTGTTTCTTGAAAGGC-TTGGCAGCCTGTGT-CTTTTTTCCAGCTGTCCTCACAGCCCTC
TCTTCAGGCTTCTCC----GCGC-TCAGTCCATTCCTGCTTATGCTGGTGAATTACAGAATAAAG------T
TG------------GTGTCTTTCTGTGA-TGCCAAA-----GAGAAAAAA----------------CCCACA
CCACAGCCTGCA------AATGTTATCCT------CTCTCCATATGCT------------------------
------------------------------------------------
>Mule_deer
---------------------------ATGAAGTCCTCT---G-TGGATGTGCTTGAAA-TCGTCACTTGC-
-ATCCT--TCTAATCCTTGTGAGCTTTGTTGGAAAC--CTGTGTTTATTTTATTCTACAAGAAAGTGT---A
TGACCGGGCGTCCAGAGACATCC------TTTCTTCTGATTTT-CAGTCTTATATTTGTCCACCTCATTAAA
AACTTGGTGGTGAATGTCATGAAAATTG-TTTATTCTTCTGGTTGCATG------TTGGATTCAGCTGGCTG
CAAAGTCCTGCGCTTCACGGCAGCCCTGACG----ACATCCCTGGCCATCTGGTTCATG-TTACATTTC---
--GCGTTGCTCTACCA--------------------------------------------------------
------------CCAGAAGCTGTACCAGACTCTCCAC-CCGTTGA----GTGAGCCTCCAAACCCG------
---------------------------------------GACCATCAGAAG---CATTCCT---------TA
--------AAGGTGGTTTCTGCACTTTGGATGACAGGCGTGGCAG-TGTACCTTCCAGTCTTACTCTATACT
AGAAAATCA-GAA---TACCTGAATGCAGGAAATGATACA------GA-CCCCTTGTCTGCAAG-CAGGATT
C-----ACACGGATTGCTT-AACTGACTTTGGAAACAAGCAAGTAGAA----------TTTTACTATGAGGA
CGTGTTTTTGGTTC-TGATTGACATTCTCCCTTTAGCCA-CCTTAGTCTTTGTCTGTTTCTGGATGTCTTTT
CT-GCTTTT-GGAGAGAA-AGAAGATGACATATGGTGACGTCTGGATTGGAGACGATGATTCA-----GAAA
TTGAAACCCTTAGAGGGGCCA-AGTTTAGTATTTTATTAATGTGGCTGATCACTCCACTTT-GGATTTCTCA
TTTTATCTTAGTCTATTTCTTGAAAGGC-TTGGCAGTCTGTGT-CTTTTTTCCAGCTGTTCTCACAGCCCTC
TCTTCAGGCTTCTCT----GCGC-TCAGTCCTTTCCTGCTTATGTTGGTGAATTACAGAATAAAG------T
TG------------GTGTCTTTCTGTGA-TGCCAAA-----GAGAAAAAA----------------CCCACA
CCACAGCCTGCA------AATGTTATTCT------CTCTCCATATGCT------------------------
------------------------------------------------
>Reindeer
---------------------------ATGAAGTCCTCT---G-TGGATGTGCTTGAAA-TTGTCACTTGC-
-ATCCT--TCTAATCCTTGTGAGCTTTGTTGGAAAC--CTGTGTTTATTTTATTCTACAAGGAAGTGT---A
TGACCGGGTGTCCAGAGACATCC------TTTCTTCTGATTTT-CAGTCTTATATTTGTCCACCTCATTAAG
AACTTGGTGGTGAATGTCATGAAAATTG-TTTATTCTTCTGGTTGCACG------TTGGATTCAGCTGGCTG
CAAAGTTCTGCGCTTCACGGCAGCCCTGACG----ACATCCCTGGCCATCTGGTTCATG-TTACATTTC---
--GCGTTGCTCTACCA--------------------------------------------------------
------------CCAGAAGCTGTACCAGACTCTCCAC-CCCTTGA----GTGAGACTCCAAACCCG------
---------------------------------------GACCATCAGAAG---CGTTCCT---------TA
--------AAGGTGGTTTCTGCACTTTGGGTGACAGGCGTGGCAG-TATACCTTCCAGTTTTACTCTATACT
AGAAAATCA-GAA---TACCTGAATGCAGGAAATGATACA------GA-CCCCTTGTCTGCAAA-CAGGATT
C-----ACACGGATTGCTT-AACTGACTTTGGAAACAAGCAAGTAGAA----------TTTTACTATGAGGA
CGTGTTTTTGGTTC-TGATTGACATTCTCCCTTTAGCCA-CCTTAGTCTTTGTCTGTTTCTGGATGTCTTTT
CT-GCTTTC-GGAGAGAA-AGAAGATGACATATGGTGACATCTGGATTGGAGACGATGATTCA-----GAAA
TTGAAACCCTTAGAGGGGCCA-AGTTTAGTATTTTATTAATGTGGCTGATCACTCCACTTT-GGATTTCTCA
TTTTATCTTAGTCTATTTCTTGAAAGGC-TTGGCAGTCTGTGT-CTTTTTTCCAGCTGTGCTCACAGCCCTC
TCTTCAGGCTTCTCT----GCGC-TCAGTCCTTTCCTGCTTATGTTGGTGAATTACAGAATAAAG------T
TG------------GTGTCTTTCTGTGA-TGCCAAA-----GAGAAAAAA----------------CCCACA
CCACAGCCTGCA------AATGTTATTCT------CTCTCCATATGCT------------------------
------------------------------------------------
>Roe_deer
---------------------------ATGAAGTCCTCT---G-TGGATGTGCTTGAAA-TCGTCACTTGC-
-ATCCT--TCTAATCCTTGTGAGCTTTGTTGGAAAC--CTGTGTTTATTTTATTCTACAAGGAAGTGT---A
TGACTGGGCGTCCAGAGACATCC------TTTCTTCTGATTTT-CAGTCTTATATTTGTCCATCTCATTAAG
AACTTGGTGGTGAATGTCATGAAAATTG-TCTATTCTTCTGGTTGCACA------TTGGATTCAGCTGGCTG
CAAAGTTCTGCGCTTCACGGCAGCCCTGACG----ACATCCCTGGGCATCTGGTTCATA-TTACACTTT---
--GCGTTGCTCTACCA--------------------------------------------------------
------------CCAGAAGCTGTACCAGACTCTCCAC-CCCTTGA----GTGAGCCTCCAAACCCG------
---------------------------------------GACCATCGGAAG---CATTCCT---------TA
--------AAGGTGGTTTCTGCACTTTGGGTGACAGGCGTGGCCT-GTCACCTCCCAGTTTTACTCTATACT
AGAAAATCA-GAA---TACCTGAATGCAGGAAATGATACA------GA-CCCCTTGTCTGCAAA-CAGGATT
C-----ACACGGATTGCTT-AACCGACTTTGGAAACAAGCAAGTAGAA----------TTTTACTATGAGGA
TGTGTTTTTGGTTC-TGATTGATGTTCTTCCTTTAGCCA-CCTTAGTCTTTGTCTGTTTCTGGATGTCTTTT
CT-GCTTTC-GGAGAGAA-AGAAGATGACATACGGTGACATCTGGATTGGAGACGATGATTCA-----GAAA
TTGAAATCCTTAGAGGGGCCA-AGTTTAGTATTTTATTAATGTGGCTGATCACTCCACTTT-GGATTTCTCA
TTTTATCTTAGTCTACTTCTTGAAAGGC-TTGGCAGCCTGCAG-TTTTTTTCCAGCTGTTCTCACAGCCCTC
TCTTCAGGCTTCTCT----GCGC-TCAGTCCTTTCCTGCTTATGCTGGTGAATTACAGAATAAAG------T
TG------------GTGTCTTTCTGCGA-TGCCAAA-----GAGAAAAAA----------------CCCAGA
CCACAGCCTGCA------AATGTTTTTCT------CTCTCCATATGCT------------------------
------------------------------------------------
>Chinese_water_deer
---------------------------ATGAAGTCCTCT---G-TGGATGTACTTGAAA-TTGTCACTTGC-
-ATCCT--TCTAATCCTTGTGAGCTTTGTTGGAAAC--CTGTGTTTATTTTATTCTACAAGGAAGTGT---A
TGACTGGGCGTCCAGAGACATCC------TTTCTTCTGATTTT-CAGTCTTATATTTGTCCACCTCATTAAG
AACTTGGTGGTGAATGTCATGAAAATTG-TCTATTCTTCTGGTTGCACA------TTGGATTCAGCTGGCTG
CAAAGTTCTGCGCTTCACGGCAGCCCTGACA----ACATCCCTGGGCATCTGGTTCATG-TTACACTTC---
--GCGTTGCTCTACCA--------------------------------------------------------
------------CCAGAAGCTGTACCAGACTCTCCAC-CCCTTGA----GTGAGCCTCCAAACCCG------
---------------------------------------GACCATCGGAAG---CATTCCT---------TA
--------AAGGTGGTTTCTGCACTTTGGGTAACAGGCGTGGCCT-GTCACCTCCCAGTTTTACTCTATACT
AGAAAATCA-GAA---CACCTGAATGCAGGAAATGATACA------GA-CCCCTTGTCTGCAAA-CAGGATT
T-----ACACGGATTGCTT-AACCGACTTTGGAAACAAGCAAGTAGAA----------TTTTACTATGAGTA
TGTATTTTTGGTTC-TGATTGATGTTCTTCCTTTAGCCA-CCTTAGTCTTTGTCTGTTTCTGGATGTCTTTT
CT-GCTTTC-GGAGAGAA-AGAAGATGACATACGGTGACATCTGGATTGGAGACGATGATTCC-----GAAA
TTGAAATCCTTAGAGGGGCCA-AGTTTAGTATTTTATTAATGTGGCTGATCACTCCACTTT-GGATTTCTCA
TTTTATCTTAGTCTATTTCTTGAAAGGC-TTGGCAGCCTGCGG-TTTTTTTCCAGCTGTTCTCACAGCCCTC
TCTTCAGGCTTCTCT----GCGC-TCAGTCCTTTCCTGCTTATGCTGGTAAATTACAGAATAAAG------T
TG------------GTGTCTTTCTGTGA-TGCCAAA-----GAGAAAAAA----------------CCCACA
CCACAGCCTGCA------AATATTTTTCT------CTCTCCATATGCT------------------------
------------------------------------------------
>Klipspringer
---------------------------ATGAAGTCCTCT---G-TGGATGTGCTTGAAA-TCATCACGTGC-
-ATCCT--TCTAATCCTCGTAAGCTTTGTTGGAAAT--CTGTGTTTATTTTATTCTAAAAGGAAGTGT---A
TGACTTGGTATCTAGAGACATCC------TTTCTTCTAATTTT-CAGTCTTATATTTGTCCACCTCATTAAG
AACCTGGTGGTGAATGTCATGAAAATTG-TTTATTCTTCTGGTTGCATG------TTGGATTCAGCTGGCTG
CAAAGTTCTGTGCTTCACGGGAGCCCTGACG----ACATCCCTGGCCATCTGGTTCACG-TTACACTTT---
--GCATTGCTCTACCA--------------------------------------------------------
------------CCAGAAGCTGTACCAGACTGTCCAC-CTCTTAA----GTGAGCCTCCAAACCCA------
---------------------------------------GACCATCAGAAG---CGTTCCT---------TA
--------AAGGTGGTTTCTGCACTTTGGGTGACAGGCGTTGCAG-TATACCTCCCAGTTTTACTCTATACT
AGAAAATCA-GAA---TACCTGAATGCAGGAAATGATACA------GA-CCCCTTGTCAACAAA-CAGGACT
C-----ACATGGATTGCCT-AACTGATTTTGGAAACAAGCAAGTCGAG----------TTTTTCTATGGGGA
AGTGTTTTTGGTTC-TGATTGATATTCTTCCTTTAGCCA-CCTTAGTCTTTGTCTGTTTCTGGATGTCTTTT
CT-GCTTTC-AGAGAGAA-AGAAGATGACATATGGTGACATCTGGATTGGAGACAATGATTCA-----GAAA
TTGAAATCCTTAGAGGGGCCA-AGTTTAGTATTTTATTAATGTGGCTGATCACTCCACTTT-GGATTTCTCA
TTTTATCTTAGTCTATTTCTTGAAAGGC-TTGGTAGCCTGTGT-CTTTTTTCCAGCTGTTCTCACAGCCCTC
TCTTCAGGCTTCTCT----GCGC-TCAGTCCTTTCCTGCTTATGCTGGTGAATTACAGAATGAAG------T
TG------------GTGTCCTTCTGTGT-TGCCAAA-----GGAAAAAAC----------------CCCACA
CCACACTCTGCA------AATGTTATTCT------CTCTCCATATGCT------------------------
------------------------------------------------
>Yangtze_finless_porpoise
---------------------------ATGAAACCCTCT---G-CAGATGTGCTTGAGA-TCATTGCTTGC-
-CCCCT--TCTAATCCTTGTGAGCTTTGCTGGAAAC----GTGTTTATTTTATTCTACAAGGAAATGT---A
TGACTGGGCGTTTAGAGACATCC------TTTCTTCTGATTTT-CAGTCTTATATTTGTCCACCTCGTTAAA
AACTTGGTGGTGAATGTCATAAAAATAG-TTTATTCTTCTGGTTTCATG------TCGGATTCAGCTGGCTG
CCAAGTTCTACGCTTCATGGCAGCCCTGATG----ACTTC-CTGGCCATCTAGTTCATG-TTACACTTT---
--GCATTGCTCTACCA--------------------------------------------------------
------------CCAGAAGCTTTACCAGACTGTCCAG-CCCTTTA----GCGAGCCTCCAAACCCG------
---------------------------------------GACCATCAGAAG---CATTCCT---------TG
--------AAGGTGGTTTCTGCACTTTGGATGGCTGGCATGGCAG-TGTACCTCCCAGTTTTACCTTATACT
AGAAAATCA-GAA---TACCTGAATGTAGGAAATGATACA------GA-GCCCTTGTCTACTAA-CAGGATT
C-----ACATGGATTGCCT-AATTGACTTTGGAAACAAGCAAGTAGAG----------TTTTACTATGGGAA
AGTATTTTGGGTTC-TGATTGATAGTCTTCCTTTAGCCG-TCTTAGTCTT----TGTTTCTGGATGTCTTTT
CT-GCTTTC-GGAAAGAA-AGAAGATGACATATGGTGACATCTGGATTGGAGATGGTGGTTCA-----GAAA
TTGAAATCCTAAGAGGGGCCA-AGTTTGGTATTTTAGTAATGTGGCTGATCACTCCACTTT-GGATTTCTCA
CTTTGTCTTAGTCTATTTCTTGAAAGACTTTGGCAGCCTGTGC-CCTTTTTCCAGCCGTTCTCACAGCCCTC
TCTTTAGGCTTCTCT----GCTC-TCAGTCCTTTCCTGCTTATGCTGGTGAATTACAAAATGAAG------T
TG------------ATGTCCTTCTGTGA-TGCCAAA-----GAGGAAAAA----------------CCCACA
CCACAGCCTGCA------AATGTTATTCT------CTCTCCATATGCT------------------------
------------------------------------------------
>Harbor_porpoise
---------------------------ATGAAGCCCTCT---G-CAGATGTGCTTGCGA-TCATTGCTTGC-
-CCCCT--TCTAATCCTTGTGAGCTTTGCTGGAAAC----GTGTTTATTTTATTCTACAAGGAAATGT---A
TGACTGGGCGTTTAGAGACATCC------TTTCTTCTGATTTT-CAGTCTTATATTTGTCCACCTCGTTAAA
AACTTGGTGGTGAATGTCATAAAAATAG-TTTATTCTTCTGGTTTCATG------TCGGATTCAGCTGGCTG
CCAAGTTCTATGCTTCATGGCAGCCCTGATG----ACTTC-CTGGCCATCTAGTTCATG-TTACACTTT---
--GCATTGCTCTACCA--------------------------------------------------------
------------CCAGAAGCTTTACCAGACTGTCCAG-CCCTTTA----GTGAGCCTCCAAACCCA------
---------------------------------------GACCATCAGAAG---CATTCCT---------TG
--------AAGGTGGTTTCTGCACTTTGGATGGCTGGCATGGCAG-TGTACCTCCCAGTTTTACCTTATACT
AGAAAATCA-GAA---TACCTGAATGTAGGAAATGATACA------GA-GCCCTTGTCTACTAA-CAGGATT
C-----ACATGGATTGCCT-AATTGACTTTGGAAACAAGCAAGTAGAG----------TTTTACTATGGGAA
AGTGTTTTGGGTTC-TGATTGATAGTCTTCCTTTAGCCG-TCTTAGTCTT----TGTTTCTGGATGTCTTTT
CT-GCTTTC-GGAAAGAA-AGAAGATGACATATGGTGACATCTGGATTGGAGATGGTGGTTCA-----GAAA
TTGAAATCCTAAGAGGGGCCA-AGTTTAGTATTTTAGTAATGTGGCTGATCACTCCACTTT-GGATTTCTCA
CTTTGTCTTAGTCTATTTCTTGAAAGACTTTGGCAGCCTGTGC-CCTTTTTCCAGCCGTTCTCACAGCCCTC
TCTTCAGGCTTCTCT----GCTC-TCAGTCCTTTCCTGCTTATGCTGGTGAATTACAAAATGAAG------T
TG------------ATGTCCTTCTGTGA-TGCCAAA-----GAGGAAAAA----------------CCCACA
CCACAGCCTGCA------AATGTTATTCT------CTCTCCATATGCT------------------------
------------------------------------------------
>Beluga
---------------------------ATGAAGCCCTCT---G-CAGATGTGCTTGAGA-TCATTGCTTGC-
-CCCCT--TCTAATCCTTGTGAGCTTTGCTGGAAAC--ATGTGTTTATTTTATTCTACAAGGAAATGT---A
TGACTGGGCGTTTAGAGACATCC------TTTCTTCTGATTTT-CAGTCTTATATTTGTCCACCTCGTTAAA
AACTTGGTGGTGAATGTCATAAAAATAC-TTTATTCTTCTGGTTTCATG------TCGGATTCAGCTGGCTG
CCAAGTTCTACACTTCATGGCAGCCCTGATG----ACTTC-CTGGCCATCTAGTTCATG-TTACACTTT---
--GCATTGCTCTACCA--------------------------------------------------------
------------CCAGAAGCTTTACCAGACTGTCCAG-CCCTTTA----GTGAGCCTCCAAACCCG------
---------------------------------------GACCATCAGAAG---CATTCCT---------TG
--------AAGGTGGTTTCTGCACTTTGGATGGCTGGCATGGCAG-TGTACCTCCCAGTTTTACCTTATACT
AGAAAATCA-GAA---TACCTGAATGTGGGAAATGATACA------GA-CCCCTTGTCTACTAA-CAGGATT
C-----ACATGGATTGCCT-AATTGACTTTGGAAACAAGCAAGTAGAG----------TTTTACTGTGGGAA
AGTATTTTGGGTTC-TGATTGATAGTCTTCCTTTAGCCG-TCTTAGTCTT----TGTTTCTGGATGTCTTTT
CT-GCTTTC-GGAAAGAA-AG--GATGACATATGGTGACATCTGGATTGGAGATGGTGGTTCA-----GAAA
TTGAAATCCTAAGAGGGGCCA-AGTTTAGTATTTTAGTAATGTGGCTGATCACTCCACTTT-GGATTTCTCA
CTTTGTCTTAGTCTATTTCTTGAAAGACTTTGGCAGCCTGTGC-CCTTTTTCCAGCCGTTCTCACAGCCCTC
TCTTCAGGCTTCTCT----GCTC-TCAGTCCTTTCCTGCTTATGCTGGTGAATTACAAAATGAAG------T
TG------------ATGTCCTTCTGTGA-TGCCAAA-----GAGGAAAAA----------------CCCACA
CCACAGCCTGCA------AATGTTATTCT------CTCTCCATATGCT------------------------
------------------------------------------------
>Narwhal
---------------------------ATGAAGCCCTCT---G-CAGATGTGCTTGAGA-TCATTGCTTGC-
-CCCCT--TCTAATCCTTGTGAGCTTTGCTGGAAAC--ATGTGTTTATTTTATTCTACAAGGAAATGT---A
TGACTGGGCGTTTAGAGACATCC------TTTCTTCTGATTTT-CAGTCTTATATTTGTCCACCTCGTTAAA
AACTTGGTGGTGAATGTCATAAAAATAC-TTTATTCTTCTGGTTTCATG------TCGGATTCAGCTGGCTG
CCAAGTTCTACACTTCATGGCAGCCCTGATG----ACTTC-CTGGCCATCTAGTTCATG-TTACACTTT---
--GCATTGCTCTACCA--------------------------------------------------------
------------CCAGAAGCTTTACCAGACTGTCCAG-CCCTTTA----GTGAGCCTCCAAACCCG------
---------------------------------------GACCATCAGAAG---CATTCCT---------TG
--------AAGGTGGTTTCTGCACTTTGGATGGCTGGCATGGCAG-TGTACCTCCCAGTTTTACCTTATACT
AGAAAATCA-GAA---TACCTGAATGTAGGAAATGATACA------GA-CCCCTTGTCTACTAA-CAGGATT
C-----ACATGGATTGCCT-AATTGACTTTGGAAACAAGCAAGTAGAG----------TTTTACTGTGGGGA
AGTATTTTGGGTTC-TGATTGATAGTCTTCCTTTAGCCG-TCTTAGTCTT----TGTTTCTGGATGTCTTTT
CT-GCTTTC-GGAAAGAA-AGAAGATGACATATGGTGACATCTGGATTGGAGATGGTGGTTCA-----GAAA
TTGAAATCCTAAGAGGGGCCA-AGTTTAGTATTTTAGTAATGTGGCTGATCACTCCACTTT-GGATTTCTCA
CTTTGTCTTAGTCTATTTCTTGAAAGACTTTGGCAGCCTGTGC-CCTTTTTCCAGCCGTTCTCACAGCCCTC
TCTTCAGGCTTCTCT----GCTC-TCAGTCCTTTCCTGCTTATGCTGGTGAATTACAAAATGAAG------T
TG------------ATGTCCTTCTGTGA-TGCCAAA-----GAGGAAAAA----------------CCCACA
CCACAGCCTGCA------AATGTTATTCT------CTCTCCATATGCT------------------------
------------------------------------------------
>Indus_river_dolphin
---------------------------ATGAAGCCCTCT---G-CAGATGTGCTTGAGA-TCATTGCTTGC-
-ACCCT--TCTAATCCTTGTGAGCTTTGTTGGAAAC--GTGTGTTTATTTTATTCTACAAGGAAATGT---A
TGACTGGGCGTTTAGAGACATCC------TTTCTTCTGATTTT-CAGTCTTATATTTGTCCACCTCATTAAA
AACTTGGCGGTGAATGTCATAAAAATAG-TTTATTCTTCTGGTTTCATG------TCGGATTCAGCTGGCTG
CAAAGTTCTACACTTCATGGCAGCCCTGACG----ACTTC-CTGGCCATCTAGTTCATG-TTACACTTT---
--GCATTGCTCTACCA--------------------------------------------------------
------------CCAGAAGCTTTACCAGACTGTCCAG-CCCTTGA----GTGAGCCTCCAAACCCG------
---------------------------------------GACCATCAGAAG---CATTCCT---------TG
--------AAGGTGGTTTCTGCACTTTGGATGGCTGGCATGGCAG-CGTACCTCCCAGTTTTACCTTATACT
AGAAAATCA-GAA---TACCTGAATGCAGGAAATGATACA------GA-CCCCTTGTCTACTAA-CAGGATT
C-----ACGTGGATTGCCT-AATTGACTTTGGAAACAAGCAAGTAGAG----------TTTTACTATGGGAA
AGTATTTTGGGTTC-TGACTGATGGTCTTCCTTTAGCCG-TCTTAGTCTT----TGTTTCTGGATGTCTTTT
CT-GCTTTC-GGAAAGAA-AGAAGATGACATATGGTGACATCTGGATGGGAGATGGCGATTCA-----GAAA
TTGAAATCCTAAGAGGGGCCA-AGTTTAGTATTTTGTTAATGTGGCTGATCACTCCACTTT-GGATTTCTCA
CTTTGTCTTAGTCTATTTCTTGAAAGAC-TTGGCAGCCTGTGC-CCTTTTTCCAGCTGTTCTCACAGCCCTC
TCTTCAGGCTTCTCT----GCTC-TCAGTCCTTTCCTGCTTATGCTGGTGAATTACAAAATGAAG------T
TG------------ATGTCCTTCTGTGA-TGCCAAA-----GAGGAAAAA----------------CCCACA
CCACAGCCTGCA------AATGTTATTCT------CTCTCCATATGCT------------------------
------------------------------------------------
>North_Pacific_right_whale
---------------------------ATGAAGCCCTCT---G-CAGATGTGCTTGAGA-TCATTGCTTGC-
-ACCCT--TCTAATCCTTGTGAGCTTTGTTGGAAAC--GTGTGTTTATTTTATTCTACAAGGAAATGT---A
TGACTGCGCGTTTAGAGACGTCC------TTTCTTCTGATTTT-CAGTCTTATATTTGTCCACCTCATTAAA
AACTTGGTGGTGAATGTCATAAAAATAG-TTTCTTCTTCTGGTTTCATG------TCGGATTCAGCTGGCTG
CAAAGTTCTACACTTCATGGCAGCCCTGACG----ACTTC-CTGGCTATCTAATTCATG-TTACACTTT---
--GCATTGCTCTACCA--------------------------------------------------------
------------CCAGAAGCTTTGCCAGACTGTCCAG-CCCTTGA----GTGAGCCTCCAAACCCG------
---------------------------------------GACCATCAGAAG---CATTCCT---------TG
--------AAGGTGGTTTCTGCACTTTGGATGGCTGGCGTGGCAG-TGTACCTCCCAGTTTTACCTTATACT
AGAAAATCA-GAA---TACCTGAATGCAGGAAATGATACA------GA-CCCCTTGTCTACTAA-CAGGATT
C-----ACGTGGATTGCCT-AACTGACTTTGGAAACAAGCAAGTAGAG----------TTTTACTATGGGAA
AGTATTTCTGGTTC-TAATTGATAGTCTTCCTTTAGCCA-TCTTAGTCTTTGTCTGTTTCTGGATGTCTTTT
CT-GCTTTC-GGAAAGAA-AGAAGATGACATATGGTGACATCTGGATTGGAGATGGTGATTCA-----GAAA
TTGAAATCCTAAGAGGGGCCA-AGTTTAGTATTTTATTAATGTGGCTGATCACTCCACTTT-GGATTTCTCA
CTTTGTCTTAGTCTATTTCTTGAAAGAC-TTGGCAGCCTGTGC-CCTTTTTCCAGCTGTTCTCACAGCCCTC
TCTTCAGGCTTCTCT----GCTC-TCAGCCCTTTCCTGCTTATGCTGGCGAATTACAAAATGAAG------T
TG------------ATGTCCTTCTGTGA-TGCCAAA-----GAGGAAAAA----------------CCCACA
CCACAGCCTGCA------AATGTTATTCT------CTCTCCATATGCT------------------------
------------------------------------------------
>Bowhead_whale
---------------------------ATGAAGCCCTCT---G-CAGATGTGCTTGAGA-TCATTGCTTGC-
-ACCCT--TCTAATCCTTGTGAGCTTTGTTGGAAAC--GTGTGTTTATTTTATTCTACAAGGAAATGT---A
TGACTGGGCGTTTAGAGACGTCC------TTTCTTCTGATTTT-CAGTCTTATATTTGTCCACCTCATTAAA
AACTTGGTGGTGAATGTCATAAAAATAG-TTTCTTCTTCTAGTTTCATG------TCGGATTCAGCTGGCTG
CAAAGTTCTACACTTCATGGCAGCCCTGACG----ACTTC-CTGGCTATCTAATTCATG-TTACACTTT---
--GCATTGCTCTACCA--------------------------------------------------------
------------CCAGAAGCTTTGCCAGACTGTCCAG-CCCTTGA----GTGAGCCTCCAAACCTG------
---------------------------------------GACCATCAGAAG---CATTCCT---------TG
--------AAGGTGGTTTCTGCACTTTGGATGGCTGGCGTGGCAG-TGTACCTCCCAGTTTTACCTTATACT
AGAAAATCA-GAA---TACCTGAATGCAGGAAATGATACA------GA-CCCCTTGTCTACTAA-CAGGATT
C-----ACGTGGATTGCCT-AACTGACTTTGGAAACAAGCAAGTAGAG----------TTTTACTATGGGAA
AGTATTTCTGGTTC-TAATTGATAGTCTTCCTTTAGCCA-TCTTAGTCTTTGTCTGTTTCTGGATGTCTTTT
CT-GCTTTC-RGAAAGAA-AGAAGATGACATATGGTGACATCTGGATTGGAGATGGTGATTCA-----GAAA
TTGAAATCCTAAGAGGGGCCA-AGTTTAGTATTTTATTAATGTGGCTGATCACTCCACTTT-GGATTTCTCA
CTTTGTCTTAGTCTATTTCTTGAAAGAC-TTGGCAGCCTGTGC-CCTTTTTCCAGCTGTTCTCACAGCCCTC
TCTTCAGGCTTCTCT----GCTC-TCAGCCCTTTCCTGCTTATGCTGGCGAATTACAAAATGAAG------T
TG------------ATGTCCTTCTGTGA-TGCCAAA-----GAGGAAAAA----------------CCCACA
CCACAGCCTGCA------AATGTTATTCT------CTCTCCATATGCT------------------------
------------------------------------------------
>Boutu
---------------------------ATGAAGCCCTCT---G-CAGATGTGCTTGAGA-TCATTGCTTGC-
-CCCCT--TCTAATCCTTGTGAGCTTTGTTGGAAAC----GTGTTTATTTTATTCCACAAGGGAATGT---A
TGACTGGGCGTTTAGAGACATCC------TTTCTTCTGATTTT-CAGTCTTATATTTGTCCACCTCATTAAA
AACTTGGTGGTGAATGTCATAAAAATAG-TTTATTCTTCTGGTTTCATG------TCGGATTCAGCTGGCTG
CAAAGTTCTGCACTTCATGGCAGCCCTGACG----ACTTC-CTGGCCATCTAGTTCATG-TTACACTTT---
--GCATTGCTCTACCA--------------------------------------------------------
------------CCAGAAGCTTTACCAGACTGTCCAG-CCCTTTA----GTGAGCCTCCAAACCCG------
---------------------------------------GACCATCAGAAG---CATTCCT---------GG
--------AAGGTGGTTTCTGCACTTTGGATGGCTGGCATGGCAG-TGTACCTCCCAGTTTTACCTTATACT
AGAAAATCG-GAA---TACCTGAATGCAGGAAATGATACA------GA-CCCCTTGTCTACTAA-CAGAATT
C-----ACATGGATTGCCT-AATTGACTTTGGAAACAAGCAAGTAGAG----------TTTTACTATGGGAA
AGTATTTGGGGTTC-TGATTGATAGTCTTCCTTTAGACG-TCTTAGTCTT----TGTTTCTGGATGTCTTTT
CT-GCTTTT-GGAAAGAG-AGAAGATGACATATGGTGACATCTGGATTGGAGATGGTGATTCA-----GAAA
TTGAAATCCTGAGAGGGGCCA-AGTTTAGTATTTTATTAATGTGGCTGATCACTCCACTTT-GGATTTCTCA
CTTTGTCTTAGTCTATTTCTTGAAAGAC-TTGGCAGCCTGTGC-CCTTTTTCCAGCTGTTCTCACAGCCCTC
TCTTCAGGCTTCTCT----GCTC-TCAGTCCTTTCCTGCTTATGTTGGTGAATTACAAAATGAAG------T
TG------------ATGTCCTTCTGTGA-TGCTGAA-----GAGGAAAAA----------------CCCACA
CCACAGCCTGCA------AATGTTATTCT------CTCTCCATATGCT------------------------
------------------------------------------------
>Sperm_whale
---------------------------ATGAAGCCCTCT---G-CAGATGTGCTTGAAT-TCATTGCTTGC-
-ACCCT--TCTAATCCTTGTGAGCTTTGCTGGAAAC--GTGTGTTTATTTTATTCTACAAGGAAATGT---A
TGACTGGGCGTTTAGAGACATCC------TTTCTTCTGATTTT-CAGTCTTATATTTGTCCATCTCATTAAA
AACTTGGTGGTGGATGCCATAAAAATAG-TTTATTCTTCTGGTTTCATG------TCGGATTCAGCTGTCTG
CAAAGTTCTACACTTCACGGCAGCCCTGACG----ACTTC-CTGGCCATCGAGTTCATG-TTACACTTT---
--GCATTGCTCTACCA--------------------------------------------------------
------------CCAGAAGCTTTACCAGACTGTCCAG-CCCTTGA----GTGAGCCTCCAAACCCG------
---------------------------------------GACCATCAGAAG---CATTCCT---------TG
--------AAGGTGGTTTCTGCACTTTGGATGGCTGGCGTGGCAG-TGGACCTCCCAGTTTTACCTTATACT
AGAAAATCA-GAA---TACCTGAATGCAGGAAATGATACA------GA-CCCCTTGTCTACTAA-CAGGATT
C-----ACGTGGATTGCCT-AATTGACTTTGGAAACAAGCAAGTAGAG----------TTTTGCTATGGGAA
AGCATTTTTGGTTC-TGATTGATAGTCTTCCTTTAGCCA-TCTTAGTCTTTGTCTGTTTCTGGATGTCTTTT
CT-GCTTTC-GGAAAGA----AAGATGACATATGGTGACATCTGGATTGGAGATGGTGATTCA-----GAAA
TTGAAATCCTAAGAGGGGCCA-AGTTTAGTATTTTATTAATGTGGCTGATCACTCCGCTTT-GGATTTCTCA
CTTTGTCTTAGTCTATTTCTTGAAAGAC-TTGGCAGCCTGGGC-CCTTTTTCCAGCTGTTCTCACAGCCCTC
TCTTCAGGCTTCTCT----GCTC-TCAGTCCTTTCCTGCTTATGCTGGTGAATTACAAAATGAAG------T
TG------------ATGTCCTTCTGTGA-TGCCAAA-----GAGGAAAAA----------------CCCACA
CCACAGCCTGCA------AATGTTATTCT------CTCTCCATATGCT------------------------
------------------------------------------------
>Sowerbys_beaked_whale
---------------------------ATGAAGCCCTCT---G-CAGATGTGCTTGAGA-TCATTGCTTGC-
-ACCCT--TCTAATCCTTGTGAGCTTTGTTGGAAAC--ATGTGTTTATTTTATTCTACAAGGAAATGT---A
TGACTGGGCGTTTAAAGACATCC------TTTCTTCTGATTTT-CAGTCTTATATTTGTCCACCTCATTAAA
AACTTGGTGGTGAATGTCATAAAAATAG-TTTATTCTTCTGGTTTCATG------TCGGATTCAGCTGGCTG
CAAAGTTCTACACTTCATGGCAGCCCTGACG----ACTTC-CTGGCCATCTAGTTCCTG-TTACACTTT---
--GCATTGCTCTACCA--------------------------------------------------------
------------CCAGAAGCTTTACCAGACTGTCCAG-CCCTTGA----GTGAGCCTCCAAACCCA------
---------------------------------------GACCATCAGAAG---CATTCCT---------TG
--------AAGGTGGTTTCTGCACTTTGGATGGCTGGTGTGGCAC-TGTACCTCCCAGCTTTACCTTATACT
AGAATATCA-GAA---TACCTGAATGCAGGAAATGATACA------GA-CCCCTTGTCTACCAA-CAGGATT
C-----ACGTGGATTGCCT-AATTGACTTTGGAAACAAGCAAGTAGAG----------TTTTACTATGGGAA
AGTATTTGGGGTTC-TGATTGACAGTCTTCCTTTACCCA-TCTTAGTCTT----TGTTTCTGGATGTCTTTT
CT-GCTTTC-AGAAAGA----AAGATGACATATGGTGACATCTGGATTAGAGATGGTGATTCA-----GAAA
TTGAAATCCTAAGAGGGGCCA-AGTTTAGTATTTTATTAATGTGGCTGATCACTCCACTTT-GGATATCTCA
TTTTGTCTTAGTCTATTTCTTGAAAGAC-TTGGCAGCCTGTGC-CCTTTTTCCAGCTGTTCTCACAGCCCTC
TCTTCAGGCTTCTCT----GCTC-TCAGTCCTTTCCTGCTTATGCTGGTGAATTACAAAATGAAG------T
TG------------ATGTC---CTGTGA-TGCCAAA-----GAGGAAAAA----------------CTCACA
CCACAGCCTGCA------AATGTTATTCT------CTCTCCATATGCT------------------------
------------------------------------------------
>Cuviers_beaked_whale
---------------------------ATGAAGCCCTCT---G-CAGATGTGCTTGAGA-TCATTGCTTAC-
-ACCCT--TCTAAACCTTGTGAGCTTTGTTGGAAAC--ATGTGTTTATTTTATTCTACAAGGAAATGT---A
TGACTGGGCGTTTAGAGATATCC------TTTCTTCTGATTTT-CAGTCTTATATTTGTCCACCTCATTAAA
AACTTGGTGGTGAATGTCATAAAAATAG-TTTATTCTTCTGGTTTCATG------TCGGATTCAGCTGGCTG
CAAAGTTCTACACTTCATGGCAGCCCTGACG----ACTTC-CTGGCCATCTAGTTCATG-TTACACTTT---
--GCATTGCTCTACCA--------------------------------------------------------
------------CCAGAAGGTTTACCAGACTGTCCAGAACCTTGA----GTGAGCCTCCAAACCCG------
---------------------------------------GACCATCAGAAG---CATTCCT---------TG
--------AAGGTGGTTTCTGCACTTTGGATGGCTGGCGTGGCAC-TGTACCTCCCAGTTTTACCTTATACT
AGAAAATCA-GAA---TACCTGAATGCAGGAAATGATACA------GA-CCCCTTGTCTACTAA-CAGGATT
C-----ACGTGGATTGCCT-AATTGACTTTGGAAACAAGCAAGTAGAG----------TTTTACTATGGGAA
AGTATTTTGGGTTC-TGATTGACAGTCTTCCTTTAGCCA-TCTTAGTCTT----TGTTTCTGGATGTCTTTT
CT-GCTTTC-AGAAAGA----TAGATGACATATGGTGACATCTGGATTAGAGATTGTGATTCA-----GAAA
TTGAAATCCTAAGAGGGGCCA-GGTTTAGTACTTTATTAATGTGGCTGATCACTCCACTTT-GGATTTCTCA
TTTTGTCTTAGTCTATTTCTTGAAAGAC-TTGGCAGCCTGTGC-CCTTTTTCCAGCTGTTCTCACAGCCCTC
TCTTCAGGCTTCTCT----GCTC-TCAGTCCTTTCCTGCTTATGCTGGTGAATTACAAAATGAAG------T
TG------------ATGTCCTTCTGTGA-CGCCAAA-----GAGGAAAAA----------------CTCACA
CCACAGCCTGCA------AATGTTATTCT------CTCTCCATATGCT------------------------
------------------------------------------------
>Bottlenose_dorphin
---------------------------ATGAAGCCCTCT---G-CAGATGTGCTGGAGA-TCATTGCTTGC-
-CCCCT--TCTAATCCTTGTGAGCTTTGTTGGAAAC--ATGTGTTTATTTTATTCTACAAGGAAATGT---A
TGACTGGGCGTTTAGAGACATCC------TTTCTTCTGATTTT-CAGTCTTATATTTGTCCACCTCGTTAAA
AACTTGGTGGCGAATGTCATAAAAATAG-TTTATTCTTCTGGTTTCATG------TCGGATTCAGCTGGCTG
CCAAGTTCTACACTTCATGGCAGCCCTGACG----ACTTC-CTGGCCATCTAGTTCATG-TTACACTTT---
--GCATCGCTCTGCCA--------------------------------------------------------
------------CCAGAAGCTTTACCAGACTGTCCAG-CCCTTTA----GTGAGCCTCCAAACCCG------
---------------------------------------GACCATCAGAAG---CATTCCT---------TG
--------AAGGTGGTTCCTGCACTTTGGATGGCTGGCATGGCAG-TGTACCTCCCAGTATTACCTTATTCT
AGAAAATCA-GAA---TACCTGAATGCAGCAAATGATGCA------GA-CCCCTTGTCTCCTAA-CAGGATT
C-----ACATGGATTGCCT-AATTGACTTTGGAAACCAGCAAGCAGAG----------TTTTACTATGGGAA
AGTATTTTGGGTTC-TGATCGATAATCTTCTTTTAGCCG-TCTTAGTCTT----TGTTTCTGGATGTCTCTT
CT-GCTTTC-AGAAAGAA-AGAAGATGACATATGGTGACATCTGGATTGGAGATGGTGATTCA-----GAAA
TTGAAATCCTAAGAGGGGCCA-AGTTTAGTATTTTATTAATGTGGCTGAGCACTCCACTTT-GGATTTCTCA
CTTTGTCTTAGTCTGTTTCTTGAAAGACTTTGGCAGCCTGTGC-CTTTTTTCCAGCTGTTCTCACAGCCCTC
TCTTCAGGCTTCTCT----GCTC-TCAGTCCTTTCCTGCTTATGCTGGTGAATTACAAAATGAAG------T
TG------------ATGTCCTTCTGTGA-TGCCAAA-----GCGGAAGAA----------------CCCACA
CCACAGCCTGCA------AATGTTATTCT------CTCTCTAAATGCT------------------------
------------------------------------------------
>Indo-pacific_humpbacked_dolphin
---------------------------ATGAAGCCCTCT---G-CAGATGTGCTGGAGA-TCATTGCTTGC-
-CCCCT--TCTAATCCTTGTGAGCTTTGTTGGAAAC--ATGTGTTTATTTTATTCTACAAGGAAATGT---A
TGACTGGGCGTTTAGAGACATCC------TTTCTTCTGATTTT-CAGTCTTATATTTGTCCACCTCGTTAAA
AACTTGGTGGCGAATGTCATAAAAATAG-TTTATTCTTCTGGTTTCATG------TCGGATTCAGCTGGCTG
CCAAGTTCTACACTTCATGGCAGCCCTGACG----ACTTC-CTGGCCATCTAGTTCATG-TTACACTTT---
--GCATCGCTCTGCCA--------------------------------------------------------
------------CCAGAAGCTTTACCAGACTGTCCAG-CCCTTTA----GTGAGCCTCCAAACCCG------
---------------------------------------GACCATCAGAAG---CATTCCT---------TG
--------AAGGTGGTTCCTGCACTTTGGATGGCTGGCATGGCAG-TGTACCTCCCAGTATTACCTTATTCT
AGAAAATCA-GAA---TACCTGAATGCAGCAAATGATGCA------GA-CCCCTTGTCTCCTAA-CAGGATT
C-----ACATGGATTGCCT-AACTGACTTTGGAAACCAGCAAGCAGAG----------TTTTACTATGGGAA
AGTATTTTGGGTTC-TGATCGATAATCTTCCTTTAGCCG-TCTTAGTCTT----TGTTTCTGGATGTCTCTT
CT-GCTTTC-AGAAAGAA-AGAAGATGACATATGGTGACATCTGGATTGGAGATGGTGATTCA-----GAAA
TTGAAATCCTAAGAGGGGCCA-AGTTTAGTATTTTATTAATGTGGCTGAGCACTCCACTTT-GGATTTCTCA
CTTTGTCTTAGTCTGTTTCTTGAAAGACTTTGGCAGCCTGTGC-CTTTTTTCCAGCTGTTCTCACAGCCCTC
TCTTCAGACTTCTCT----GCTC-TCAGTCCTTTCCTGCTTATGCTGGTGAATTACAAAATGAAG------T
TG------------ATGTCCTTCTGTGA-TGCCAAA-----GCGGAAGAA----------------CCCACA
CCACAGCCTGCA------AATGTTATTCT------CTCTCTAAATGCT------------------------
------------------------------------------------
>Pacific_white-sided_dolphin
---------------------------ATGAAGCCCTCT---G-CAGATGTGCTGGAGA-TCATTGCTTGC-
-CCCCT--TCTAATCCTTGTGAGCTTTGTTGGAAAC--ATGTGTTTATTTTATTCTACAAGGAAATGT---A
TGACTGGGCGTTTAGAGACATGC------TTTCTTCTGATTTT-CAGCCTTATATTTGTCCACCTCGTTAAA
AACTTGGTGGCGAATGTCATAAAAATAG-TTTATTCTTCTGGTTTCATG------TCGGATTCAGCTGGCTG
CCAAGTTCTACACTTCATGGCAGCCCTGACG----ACTTC-CTGGCCATCTAGTTCATG-TTACACTTT---
--GCATCGCTCTGCCA--------------------------------------------------------
------------CCAGAAGCTTTACCAGACTGTCCAG-CCCTTTA----GTGAGCCTCTAAACCCG------
---------------------------------------GACCATCAGAAG---CATTCCT---------TG
--------AAGGTGGTTCCTGCACTTTGGATGGCTGGCATGGCAG-TGTACCTCCCAGTTTTACCTTATTCT
AGAAAATCA-GAA---TACCTGAATGCAGCAAATGATGCA------GA-CCCCTTGTCTCCTAA-CAGGATT
C-----ACATGGATTGCCT-AATTGACTTTGGAAACCAGCAAGTAGAG----------TTTTACTATGGGAA
AGTATTTTGGGTTC-TGATCGATAATCTTCCTTTAGCCG-TCTTAGTCTT----TGTTTCTGGATGTCTCTT
CT-GCTTTC-AGAAAGAA-AGAAGATGACATATGGTGACATCTGGATTGGAGATGGTGATTCA-----GAAA
TTGAAATCCTAAGAGGGGCCA-AGTTTAGTATTTTATTAATGTGGCTGAGCACTCCAC--------------
--TTGTCTTAGTCTATTTCTTGAAAGACTTTGGCAGCCTGTGC-CCTTTTTCCAGCTGTTCTCACAGCCCTC
TCTTCAGGCTTCTCT----GCTC-TCAGTCCTTTCCTGCTTATGCTGGTGAATTACAAAATGAAG------T
TG------------ATGTCCTTCTGTGA-TGCCAAA-----GCGGAAGCA----------------CCCACA
CCACAGCCTGCA------AATGTTATTCT------CTCTCTAAATGCT------------------------
------------------------------------------------
>Killer_whale
---------------------------ATGAAGCCCTCT---G-CAGATGTGCTTGAGA-TCATTGCTTGC-
-CCCCT--TCTAATCCTTGTGAGCTTTGTTGGAAAC--ATGTGTTTATTTTATTCTACAAGGAAATGT---A
TGACTGGGCGTTTAGAGACATCC------TTTCTTCTGATTTT-CAGTCTTATATTTGTCCACCTCGTTAAA
AACTTGGTGGCGAATGTCATAAAAATAG-TTTATTCTCCTGGTTTCATG------TCGGATTCCGCTGGCTG
CCAAGTTCTACACTTCATGGCAGCCCTGACG----ACTTC-CTGGCCATCTAGTTCATG-TTACACTTT---
--GCATCGCTCTGCCA--------------------------------------------------------
------------CCAGAAGCTTTACCAGACTGTCCAG-CCCTTTA----GTGAGCCTCCAAAGCCG------
---------------------------------------GACCATCAGAAG---CATTCCT---------TG
--------AAGGTGGTTCCTGCACTTTGGATGGCTGGCATGGCAG-TGTACCTCCCAGTTTTACCTTATTCT
AGAAAATCA-GAA---TACCTGAATGCAGCAAATGATGCA------GA-CCCCTTGTCTCCTAA-CAGGATT
C-----ACATGGATTGCCT-AATTGACTTTGGAAACCAGCAAGTAGAG----------TTTTACTATGGGAA
AGTATTTTGGGTTC-TGATTGATAATCTTCCTTTAGCCA-TCTTAGTCTTTGTCTGTTTCTGGATGTCTCTT
CT-GCTTTC-AGAAAGAA-AGAAGATGACATGTGGTGACATCTGGATTGGAGATGGTGATTCA-----GAAA
TTGAAATCCTAAGAGGGGCCA-AGTTTAGTATTTTATTAATGTGGCTGATCACTCCACTTT-GGAGTTCTCA
CTTTGTCTTAGTCTATTTCTTGAAAGACTTTGGCAGCCTGTGC-CCTTTTTCCAGCTGTTCTCACAGCCCTC
TCTTCAGGCTTCTCT----GCTC-TCAGTCCTTTCCTGCTTATGCTGGTGAATTACAAAATGAAG------T
TG------------ATGTCCTTCTGTGA-TGCCAAA-----GCGGAAAAA----------------CCCACA
CCACAGCCTGCG------AATGTTATTCT------CTCTCTAAATGCT------------------------
------------------------------------------------
>Humpback_whale
---------------------------ATGAAGCCCTCT---G-CAGATGTGCTTGAGA-TCATTGCTTGC-
-ACTCT--TCTAATCCTTGTGAGCTTTGTTGGAAAC--GTGTGTTTGTTTTATTCTACAAGGAAATGT---G
TGACTGGGCGTTTAGAGACATCC------TTTCTTCTGATTTT-CAGTCTTATATTTGTCCACCTCATTAAA
AACTTGGTGGTGAATGTCATAAAAATAG-TTTATTCTTCTGGTTTCATG------TCGGATTCAGCTGGCTG
CAAAGTTCTACACTTCATGGCAGCCCTGACG----ACTTC-CTGGCCA--TAG---ATG-TTACACTTT---
--GCATTGCTGTACCA--------------------------------------------------------
------------CCAGAAGCTTTACCAGACTGTCCAG-CACTTGA----GTGAGCCTCCAAACCCG------
---------------------------------------GACCATCAGAAG---CATTCCT---------TG
--------AAGGTGGTTTCTGCACTTTGGATGGCTGGCGTGGCAG-TGTACCTCCCAGTTTTACCTTATACT
AGAAAATCA-GAA---TACCTGAATGCAGGAAATGATACA------GA-CCCCTTGTCTACTAA-CAGGATT
CCT--AACGTGGATTGCCT-AACTGACTTTGGAAACAAGCAAGTAGAG----------TTTTACTATGGGAA
AGTATTTCTGGTTC-TAATTGATAGTCTTCCTTTAGCCG-TCTTAGTCTTTGTCTGTTTCTGGATGTCTTTT
CT-GCTTTC-GGAAAGAA-AGAAGATGACATATGGTGACATCTGGATTGGAGATGGTGATTCA-----GCAA
TTGAAATCCTAAGAGGGGCCA-AGTTTAGTATTTTATTAATGTGACTGATCACTCCACTTT-GGATTTCTCA
CTTTGTCTTAGTCTATTTCTTGAAAGAC-TTGGCAGCCTGTGC-CCTTTTTCCAGCTGTTCTCACAGCCCTC
TCTTCAGGCTTCTCT----GCTC-TCAGTCCTTTCCTGCTTATGCTGGTGAATTACAAAATGAAG------T
TG------------ATGTCCTTCTGTGA-TGCCAAA-----GAGGAAAAA----------------CCCACA
CCACAGCCTGCA------AATGTTATTCT------CTCTCCATATGCT------------------------
------------------------------------------------
>Northern_minke_whale
---------------------------ATGAAGCCCTCT---G-CAGATGTGCTTGAGA-TCATTGCTTGC-
-ACTCT--TCTAATCCTTGTGAGCTTTGTTGGAAAC--GTGTGTTTATTTTATTCTACAAGGAAATGT---A
TGACTGGGCGTTTAGAGACATCC------TTTCTTCTGATTTT-CAGTCTTATATTTGTCCACCTCATTAAA
AACTTGGTGGTGAATGTCATAAAAATAG-TTTATTCTTCTGGTTTCATG------TCGGATTCAGCTGGCTG
CAAAGTTCTACACTTCATGGCAGCCCTGACG----ACTTC-CTGGCCA--TAG---ATGTTTACACTTT---
--GCATTGCTGTACCA--------------------------------------------------------
------------CCAGAAGCTTTACCAGACTGTCCAG-CACTTGA----GTGAGCCTCCAAACCCG------
---------------------------------------GACCATCAGAAG---CATTCCT---------TG
--------AAGGTGGTTTCTGCACTTTGGATGGCTGGCGTGGCAG-TGTACCTCCCAGTTTTACCTTATACT
AGAAAATCA-GAA---TACCTGAATGCAGGAAATGATACA------GA-CCCCTTGTCTACTAA-CAGGATT
CCT--AACGTGGATTGCCT-AACTGACTTTGGAAACAAGCAAGTAGAG----------TTTTACTATGGGAA
AGTATTTCTGGTTC-TAATTGATAGTCTTCCTTTAGCCA-TCTTAGTCTTTGTCTGTTTCTGGATGTCTTTT
CT-GCTTTC-GGAAAGAA-AGAAGATGACATATGATGACATCTGGATTGGAGATGGTGATTCA-----GCAA
TTGAAATCCTAAGAGGGGCCA-AGTTTAGTATTTTATTAATGTGGCTGATCACTCCACTTT-GGATTTCTCA
CTTTGTCTTAGTCTGTTTCTTGAAAGAC-TTGGCAGCCTGTGC-CCTTTTTCCAGCTGTTCTCACAGCCCTC
TCTTCAGGCTTCTCT----GCTC-TCAGTCCTTTCCTGCTTATGCTGGTGAATTACAAAATGAAG------T
TG------------ATGTCCTTCTGTGA-TGCCAAA-----GAGGAAAAA----------------CCCACA
CCACAGCCTGCA------AGTGTTATTCT------CTCTCCACATGCT------------------------
------------------------------------------------
>Gray_whale
---------------------------ATGAAGCCCTCT---G-CAGATGTGCTTGAGA-TCATGGCTTGC-
-ACCCT--TCTAATCCTTGTGAGCTTTGTTGGAAAC--GTGTGTTTATTCTATTCTACAAGGAAATGT---A
TGACTGGGCGTTTAGAGACGTCC------TTTCTTCTGATTTT-CAGTCTTATATTTGTCCACCTCATTAAA
AACTTGGTGGTGAATGTCATAAAAATAG-TTTATTCTTCTGGTTTCATG------TCGGATTCAGCTGGCTG
CAAAGTTCTACACTTCATGGCAGCCCTGACG----ACTTC-CTGGCCA--TAG---ATG-TTACACTTT---
--GCATTGCTGTACTA--------------------------------------------------------
------------CCAGAAGCTTTACCAGACTGCCCAG-CACTTGA----GTGAGCCTCCAAACCCG------
---------------------------------------GACCATCAGAAG---CATTCCT---------TG
--------AAGGTGGTTTCTGCACTTTGGATGGCTGGCGTGGCAG-TGTACCTCCCAGTTTTACCTTATACT
AGAAAATCA-GAA---TACCTGAATGCAGGAAATGATACA------GA-CCCCTTGTCTACTAA-CAGGATT
CCT--AACGTGGATTGCCT-AACTGACTTTGGAAGCAAGCAAGTAGAG----------TTTTACTATGGGAA
AGTATTTCTGGTTC-TAATTGATAGTCTTCCTTTAGCCA-TCTTAGTCTTTGTCTGTTTCTGGATGTCTTTT
CT-GCTTTC-GGAAAGAA-AGAAGATGACATATGGTGACATCTGGATTGGAGATGGTGATTCA-----GCAA
TTGAAATCCTAAGAGGGGCCA-AGTTTAGTATTTTATTAATGTGGCTGATCACTCCACTTT-GGATTTCTCA
CTTTGTCTTAGTCTATTTCATGAAAGAC-TTGGCAGCCTGTGC-CCTTTTTCCAGCTGTTCTCACAGCCCTC
TCTTCAGGCTTCTCT----GCTC-TCAGTCCTTTCCTGCTTATGCTGGTGAATTACAAAATGAAG------T
TG------------ATGTCCTTCTGTGA-TGCCAAA-----GAGGAAAAA----------------CCCACA
CCACAGCCTGCA------AATGTTATTCT------CTCTCCATATGCT------------------------
------------------------------------------------
>Pygmy_sperm_whale
---------------------------ATGAAGCCCTCT---G-CAGATGTGCTTGAAA-TCATTGCTTGC-
-ACCCT--TCTAATCCTTGTGAGCTTTGTTGGAAAT--GTGTGTTTATTTTATTCTACAAGAAAATGT---A
TGACTGGGCATTTAGAGACATCC------TTTCTTCTGATTTT-CAGTCTTATATTTGTCCATCTCATTAAA
AGCTTGGTGGTGGGTGTCATAAAAATAG-TTTATTCTTCTGGTTTCATG------TGGGATTCAGCTGTCTG
CAAAGTTCTACACTTTATGGCAGCCCTGACG----ACTTC-CTGGCCATCTAGTTCATG-TTACACTTT---
--GCATTGCTCTACCA--------------------------------------------------------
------------CTAGAAGCTTTACCAGACTGTCCAG-CCCTTGA----GTGAGCCTCAAAACCCG------
---------------------------------------GACCATC-GAAG---CATTCCT---------TG
--------AAGGTGGTTTCTGCACTTTGGATGGCTGGCGTGGCAG-TGTAC---------TTACCTTATACT
AGAAAATCA-GAA---TACCTGAATGCAGGAAATGATACA------GA-CCCCTTGTCTACTAA-CAGGATT
C-----ACGTGGATTGCCT-AATTGACTTTGGAAACAAGCAAGTAGAG----------TTTTACTATGGGAA
AGTATTTTTGGTTC-TGATTGATAGTCTTCCTTTAGCCA-TCTTAGTCTTTGTCTGTTTCTGGATGTCTTTC
CT-GCTTTC-AGAAAGAA-AGAAGAGGACATATGGTGACATCTGGATTGGAGATGGTGATTCA-----GAAA
TTGAAATCCTAAGAGGGGCCA-AGTTTAGTATTTTATTAATGTGGCTGATCACTCCGCCTT-GGATTTCTCA
CTTTGTCTTAGTCTATTTCTTGAAAGAC-TTGGCAGCCTGTGC-CCTTTTTCCAGCTGTTCTCACAGCCCTC
TCTTCAGGCTTCTCT----GCTC-TCAGTCCTTTCCTGCTTATGCTGGTGAATTACAAAATGAAG------T
TG------------ATGTCCTTCTGTGA-TGCCAAA-----GAGGAAAAA----------------CCCACA
CCACAGCCTGCA------AATGTTATTCT------CTCTCCATATGCT------------------------
------------------------------------------------
>Yangtze_river_dorphin
---------------------------ATGAAGCCCTCT---G-CAGATGTGCTTGAGA-TCATTGCTTGC-
-CCCCT--TCTAATCCTTGTGAGCTTTGTTGGAAAC--GTGTGTTTATTTTATTCTACAAGGAAATGT---A
TGACTGGGCGTTTAGAGACATCC------TTTCGTCTGATTTT-CCGTCTTATATTTGTCCACCTCATTAAA
AACTTGGTGGTGAATGTCATAAAAATAG-TTTATTCTTCTGGTTTCAAG------TCAGATTCAGCTGGCTG
CAAAGTCCTACACTTCATGGCAGCCCTCACG----ACTTC-CTGGCCATCTAGTTCATG-TTACACTTT---
--GCATTGCTCTACCA--------------------------------------------------------
------------CCAGAAGCTTTACCAGACTGTCCAG-CCCTTTA----GTGAGCCTCCAAGCCCG------
---------------------------------------GACCATCAGAAG---CATTCCT---------TG
--------AAGGTGGTTTCTGCACTTTGGATGGCTGGCATGGCAG-TGTACCTCCCAGTTTTACCTTATACT
AGAAAATCA-GAA---TACCTGAATGCAGGAAATGACACA------GA-CCCCTTGTCTACTAA-CAGGATT
C-----ACATGGATTGCCT-AATCGACTTTGGAAACAAGCAAGTAGAG----------TTTTACTATGGGAA
AGTATTTTGGGTTC-TGATTGATAATCTTCCTTTAGCCG-TCTTAGTCTTTGTCTGTTTCTGGATGTCTTTT
CT-GCTTTC-GGAAAGA----AAGATGACATGTGGTGACATCTGGATTGGAGATGGTGATTCA-----GAAA
TTGAAATCCTAAGAGGGGCCA-AGTTTAGTATTTTATTAATGTGGCTGATCACTGCACTCT-GGATTTCTCA
CTTTGTCTTAGTCTATTTCTTGAAAGAC-TTGGCAGCCTGTGC-CCTTTCTCCAGCTGTTCTCACAGCCCTC
TCTTCAGGCTCCTCT----GCTC-TCAGTCCTTTCCTGCTTCTGTTGGTGAATTACAAAATGAAG------T
TG------------GTGTCCTTCTGTGG-TGCCAAA-----GAGGAAAAA----------------CCCACA
CCACAGCCTGCA------AATGTTATTCT------CTCTCCATATGCT------------------------
------------------------------------------------
>Pig
---------------------------ATGAAGCCATCC---G-CAGATGTGCTTGAGA-TCGTCGCTTGC-
-ACTCT--TCTAATCCTTGTGAGCTTTGTTGGAAAT--ATGTGTTTATTTTATTCTACAAGGAAATGT---A
TGACTGGGCGTTTACAGACATCC------TTTCTTCTGATTTT-CAGTCTCATCTTTGTCCACCTCATTAAA
AACTTGGTGGTGAATGTCATGAAAATTG-TTTATTCTTCTGGTTTCATG------TTGGATTCAGCTGGCTG
CAAAGTTGTGCACTTCACAGCAGCCCTGACG----ACTTCCTTGGCCATCTGGTTCATG-TTACACTTC---
--GCATTGCTCTACCA--------------------------------------------------------
------------CCAGAAGCTTTACCAGACTGTCCAC-CCCTTGA----GTGAGGCTCCCATCCCG------
---------------------------------------GACCATCAGAAG---CATGCCT---------TG
--------AAGGTGGTTTCTGCCCTTTGGGTGGCTGGCGTGGCAG-TGTACCTCCCAGTTTTACTTTATACC
AGAAGATCA-GAA---TACCTGGGTGCAGGAAATGACACA------GA-CCTCTTGTCTACTAA-GAGGATT
C-----ACAAGGATTGCCT-GATTGACTTTGGAAACAAGCAAGTAGAG----------TTTTACTATGGGAA
AATGTTTTTAGTTC-TGATTGATATTCTTCCTTTAGCCA-TCTTAGTCTTTGTCTGTTTCTGGATGTCTTTT
CT-CCTTTC-AGAAAGAA-AGAAGATGACATATGGCGACATCTGGATGGGAGATGATGATTCA-----GAAA
CTGAAATCCTTAGAGGGGCCA-AGTTTAGTATTTTATTAATGTGGCTGATCACTCCACTTT-GGATCTCTCA
CTTTATCTTAGTCTCTTTCTTGAAAGAC-TTGGCAGCCTGTGT-CTTTTTCCCAGCTGTTCTCACAGTTCTC
TCTTCAGGCTTCTCT----GCTC-TCAGTCCTTTCCTGCTGATGCTGGTAAACTACAAAATGAAG------C
TG------------GTGTCCTTCTGTGG-TGCCAAA-----GAGGAAAAA----------------CCCACG
GCACAGCCTGCA------AATGTTATTCT------TTCTCCGTACGCT------------------------
------------------------------------------------
>Chacoan_peccary
---------------------------ATGAAGACATCT---G-CAGATATGCTTGAGA-TCATTGCTTGC-
-ACTCT--TCTAATCCTTGTGAGCTTTGTAGGAAAT--ACGTGTTTATTTTATTCTACAAGGAAATGT---A
TGACTGGGCATTTACAGATGTCC------TTTCTTCTGATTTT-CAGTCTCATATTCGTCCACCTTATTAAA
AACTTGGTGGTGAATGTCCTGAAAATTG-TTTATTCTTCTGGTTTCGTG------TTGGATTCCACCGGTTG
CAAAGTTGTGCACTTCACAGCAGCCCTGACG----ACTTCCTTGACCATCTGGTTCATG-TTACACTTC---
--GCGTTGCTCTACCA--------------------------------------------------------
------------CCAGAAGCTTTACCAGACTGTCCAC-CCCTTGA----GTGAGGCTCCCATCCCG------
---------------------------------------GCCCATCAAAAG---CATTCCT---------TA
--------AAGGTGGTTTCTGCCCTTTGGGTGGCTGGTGTGGCAG-TGTACTTCCCAGTTTTACTTTGTACT
AGAAGATCG-GAA---TACCTAGGTGCAGGAAATGACACA------GA-CCTCTTGTCTACTAA-GAGGATT
C-----ACACGGATTGCCT-GATGGACTTTGGAAACAAGCAAGTAGAG----------TTTTACTATGGGAA
AGTATTTTTAGTTC-TGATTGATATTCTTCCTTTAGCCA-CCTTAGTCTTTGTCTGTTTCCGGATGTCTTTT
CT-CCTTTC-AGAAAGAA-AGAAGATGACATATGGCGACATCTGGATGGGAGACGATGATTCA-----GAAG
TCGAAATCCTTAGAGGGGCCA-AGTTTAGTATTTTATTAATGTGGCTGATCACTCTACTTT-GGATCTCTCA
CTTTGTCTTAGTCTCTTTCTTGAAAGAC-TTGGCAGCCTGTGT-CTTTTTCCCAGCTGTTCTCACAGTTCTC
TCTTCAGGCTTCTCT----GCTC-TCAGTCCTTTCCTGCTGATGCTGGTAAACTACAAAATGAAG------C
TG------------GTGTCCTTCTGTGG-TGCCAAA-----GAGGAGAAA----------------CCCACA
GCACAGCCTGCA------AATGTTATTCT------TTCTCCATATGCT------------------------
------------------------------------------------
>Arabian_camel
---------------------------ATGAAGCCATCC---G-CGGATGTTCTTGAGA-TCATCGCTTGC-
-ACCCC--TCTAATCCTTGTGAGCTTTGTTGGAAAC--ATTTGTTTATTTTACTCTACAAGGAAATGT---A
TCACTGGGCGTTTACAGACATCC------TTTCTTCTAATTTT-CAATCTTGGATTCGTCCACCTCATTAAA
AACTCGGTGGTGAATGTCATGAAAATTG-TTTATTCTTCTGGTTTCATG------TTGGATTCGGCCGGCTG
CAAAGTTCTGTACTTCACAGAGGCCCTGACG----ACGTCCCTGGCCATCTGGTTCATG-TTACACTTT---
--GCATTGCTCTACCT--------------------------------------------------------
------------CCGGAAGCTCTACCAGACTGTCCAC-CCCTTGA----GTGAGACTCCAAACCCG------
---------------------------------------GACTGTCAGGAG---CATCCCT---------TG
--------AAGGTGGTTTCTGCACTTTGGGTGGCTGGAGTGGCAG-TGTACATCCCTGTATTACTTTATACT
AGAAAATCT-GAA---TACCTGCGTGCAGGAAATGATACA------GA-CCCCTTGTCTACTAA-CAGGATT
C-----ACATAGACTGCCT-AATTGACTTTGGAAACAAGCAAGTAGAG----------TTTTACTATGGGAA
AATATTTTTAGTTC-TGATTGATATTCTTCCTTTAGCCA-TCATAGTCTTTGTCTGTTTCTGGATGTCTTTT
CT-CCTTTT-GGAAAGAA-AGAAGATGACATATGGTGACATCTGGATTGGAGATGATGATTCA-----GAAA
CTGAAATCCTTAGAGGAGCCA-AGTTCAGTATTTTATTAATGTGGCTGATCACTCCACTCT-GGATTTCTCA
CTTTATCTTAGTCTATTTCTTGAAGGAC-TTGGCAGCCTGTGT-CTTTTTTCCAGCTGTTCTCACAGCCCTC
TCTTCAGGCTTCTCT----GCTC-TCAGTCCTTTTCTGCTTATGCTGGTAAATTACAAAATGAAG------T
TG------------GTGTCCTTCTGTGG-TGCCCAA-----GAGAAAAAA----------------CCCACA
CCACAGCCTGCA------AATGGTATTGT------TTCTCCATACGCT------------------------
------------------------------------------------
>Alpaca
---------------------------ATGAAGCCATCC---A-CGGATGTTCTTGAGA-TCATCACTTGC-
-ACCCC--TCTAATCCTTGTGAGCTTTGTTGGAAAC--ATTTGTTTATTTTACTCTACAAGGAAATGT---A
TCACTGGGCGTTTACAGACATCC------TTTCTTCTAATTTT-CAATCTTGGATCCGTCCACCTCATTAAA
AACTCGGTGGTGAATGTCATGAAAATTG-TTTATTCTTCTGGTTTCATA------TTGGATTCGGCCGGCTG
CAAAGTTCTGTGCTTCACAGAGGCCCTGACG----ACGTCCCTGGCCATCTGGTTCATG-TTACACTTT---
--GCATTGCTCTACCT--------------------------------------------------------
------------CCGGAGGCTTTACCAGACCGTCCAC-CCCTTGA----GTGAGACTCCAAACCCG------
---------------------------------------GACTGTCAGGAG---CATCCCT---------TG
--------AAGGTGGTTTCTGCACTTTGGATGGCTGGAGTGGCAG-TGTACATCCCTGTATTGCTTTATGCT
AGAAAATCT-GAA---TACCTGCATGCAGGAAATGATACA------GA-CCCCTTGTCTACTAG-CAGGATT
C-----ACACAGACTGCCT-AATTGACTTTGGAAACAAGCAAGTAGAG----------TTTTACTATGGGAA
CACGTTTTTAGTTC-TGATTGATATTCTTCCTTTATCCA-TCTTAGTCTTTGTCTGTTTCTGGATGTCTTTT
CT-CCTTTT-GGAAAGAA-AGAAGATGACATATGGTGACATCTGGATTGGAGATGATGATTCA-----GAAA
CTGAAATCCTTAGAGGAGCCA-AGTTCAGTATTTTATTAATGTGGCTGATCACTCCACTCT-GGATTTCTCA
CTTTATCTTAGTCTATTTCTTGAAGGAC-TTGGCAGCCTGTGT-CTTTTTTCCAGCTGTTCTCACAGCCCTC
TCTTCAGGCTTCTCT----GCTC-TCAGTCCTTTTCTGCTTATGCTGGTAAATTACAAAATGAAG------T
TG------------GTGTCCTTCTGTGG-TGCCCAA-----GAGAAAAAA----------------CCCACA
CCACAGCCTGCA------AATGGTGGTGT------TTCTCCAAACGCT------------------------
------------------------------------------------
>Sumatran_rhinoceros
---------------------------ATGAAGCCATCT---G-CAGACATGCTTGAGA-TCATCGTTTGC-
-ACCAT--TCTGATCCTTGTGAGCTTTGTTGGAAAC--ATATGTTTATTTTATTCTACAAGGAAATGT---A
TCACTGGGTGTTTACAGACATCC------TTTCTTCTAATTTT-CAGTCTTATATTTGTCCACCTCATTAAA
AACTTGGTGGTGAATGTCATGAAAATTG-TTTATTCTTCTGGTTTCATG------TTGGATTCAGCTGGCTG
CAAAGTTCTGCACTTCACTGCAGCTCTGACG----ACTTCACTGGCCATCTGGTTCCTG-TTACATTTT---
--GCGTTGTTCTACCA--------------------------------------------------------
------------CAGGAAGCTTTACCAAAATGTCCAC-CCCTTGA----GTGAGGCTCCAAACCCA------
---------------------------------------GACCATCAGCAG---CATTCCT---------TG
--------AAGGTGGTTTCTGCACTTTGGGTGGCTGGTGTGGCGG-TGTACATCCCAGTTTTACTTTACACT
AGAAAATCA-AAA---TACCTGAATGCCAGAAATGATACA------GA-CCCCTTGTCTTCTAG-GAGGATT
T-----ATATGGATTGCCT-AATTGACTTTGGAAACAAGCAGGTAGAG----------TTTTACTATGGGAA
AATATTTTTAGTTT-TGATTGATATTCTTCCTTTAGCCA-TCTTAGTCTTCGTCTGTTTCTGGATGTCTTTT
CT-CCTTTC-GGAAAGAA-AGAAGATGACATATGGCGACATCTGGGTTGGAGACGATGATGATTT--AGAAA
TTGAAATCCTTAGAGGGGCCA-AGTTTAGTATTTTATTAACGTGGCTGATCACTCCACTTT-GGATTTCTCA
CTTTATCTTAGTCTATTTCTTGAAAAAC-TTGGCAGCCTGTGT-CTTTTTTCCAGCTGTTCTCACAGCTCTC
TCTTCAGGCTTCTCT----GCTC-TCAGTCCTTTCCTACTTATGTTGGTGAATTACAAAATGAAG------T
TG------------GTGTCCTTCTGTGG-TGCCAAA-----GAAGAAAAA----------------CCCACG
CCACAGCCTGCA------AATGTTTTTCT------TTCTCCATATGCT------------------------
------------------------------------------------
>Black_rhinoceros
---------------------------ATGAAGCCATCT---G-CAGACGTGCTTGAGA-TCATCGTTTGC-
-ACCAT--TCTGATCCTTGTGAGCTTTGTTGGAAAC--ATATGTTTATTTTATTCTACAAGGAAATGT---A
TCACTGGGTGTTTACAGACATCC------TTTCTTCTAATTTT-CAGTCTTATATTTGTCCACCTCATTAAA
AACTTGGTGGTGAATGTCATGAAAATTG-TTTATTCTTCTGGTTTCATG------TTGGATTCAGCTGGCTG
CAAAGTTCTGCACTTCACAGCAGCCCTGACG----ACTTCACTAGCCATCTGGTTCCTG-TTACATTTT---
--GCATTGTTCTACCA--------------------------------------------------------
------------CAGGAAGCTTTACCAAAATGTCCAC-CCCTTGA----GTGAGGCTCCAAACCCA------
---------------------------------------GACCATCAGCAG---CATTCCT---------TG
--------AAGGTGGTTTCTGCACTTTGGGTGGCTGGTGTGGCGG-TGTACATCCCAGTTTTACTTTACACT
AGAAAATTG-AAA---TACCTGAATGCAGGAAATGATACA------GA-CCCCTTGTCTTCTAG-GAGGATT
T-----ATATGGATTGCCT-AATTGACTTTGGAAACAAGCAGGTAGAG----------TTTTACTATGGGAA
AATATTTTTAGTTT-TGATTGATATTCTTCCTTTAGCCA-TCTTAGTCTTCGTCTGTTTCTGGATGTCTTTT
CT-CCTTTC-GGAAAGAA-AGAAGATGACATATGGCGACATCTGGGTTGGAGACGATGATGATTT--AGAAA
TTGAAATCCTTAGAGGGGCCA-AGTTTAGTATTTTATTAATGTGGCTGATCACTCCACTTT-GGATTTCTCA
CTTTATCTTAGTCTATTTCTTGAAAAAC-TTGGCAGCCTGTGT-CTTTTTTCCAGCTGTTCTCACAGCTCTC
TCTTCAGGCTTCTCT----GCTG-TCAGTCCTTTCCTACTTATGTTGGTGAATTACAAAATGAAG------T
TG------------GTGTCCTTCTGTGG-TGCCAAA-----GAAGAAAAA----------------CCCACG
CCACAGCCTGCA------AATGTTTTTCT------TTCTCCATATGCT------------------------
------------------------------------------------
>Rhinoceros
---------------------------ATGAAGCCATCT---G-CAGACGTGCTTGAGA-TCATCGTTTGC-
-ACCAT--TCTGATCCTTGTGAGCTTTGTTGGAAAC--ATATGTTTATTTTATTCTACAAGGAAATGT---A
TCACTGGGTGTTTACAGACATCC------TTTCTTCTAATTTT-CAGTCTTATATTTGTCCACCTCATTAAA
AACTTGGTGGTGAATGTCATGAAAATTG-TTTATTCTTCTGGTTTCATG------TTGGATTCAGCTGGCTG
CAAAGTTCTGCACTTCACAGCAGCCCTGACG----ACTTCACTGGCCATCTGGTTCCTG-TTACATTTT---
--GCATTGTTCTACCA--------------------------------------------------------
------------CAGGAAGCTTTACCAAAATGTCCAC-CCCTTGA----GTGAGGCTCCAAACCCA------
---------------------------------------GACCATCAGCAG---CATTCCT---------TG
--------AAGGTGGTTTCTGCACTTTGGGTGGCTGGTGTGGCGG-TGTACATCCCAGTTTTACTTTACACT
AGAAAATCG-AAA---TACCTGAATGCAGGAAATGATACA------GA-CCCCTTGTCTTCTAG-GAGGATT
T-----ATATGGATTGCCT-AATTGACTTTGGAAACAAGCAGGTAGAG----------TTTTACTATGGGAA
AATATTTTTAGTTT-TGATTGATATTCTTCCTTTAGCCA-TCTTAGTCTTCGTCTGTTTCTGGATGTCTTTT
CT-CCTTTC-GGAAAGAA-AGAAAATGACATATGGCGACATCTGGGTTGGAGACGATGATGATTT--AGAAA
TTGAAATCCTTAGAGGGGCCA-AGTTTAGTATTTTATTAATGTGGCTGATCACTCCACTTT-GGATTTCTCA
CTTTATCTTATTCTATTTCTTGAAAAAC-TTGGCAGCCTGTGT-CTTTTTTCCAGCTGTTCTCACAGCTCTC
TCTTCAGGCTTCTCT----GCTC-TCAGTCCTTTCCTACTTATGTTGGTGAATTACAAAGTGAAG------T
TG------------GTGTCCTTCTGTGG-TGCCAAA-----GAAGAAAAA----------------CCCACG
CCACAGCCTGCA------AATGTTTTTCT------TTCTCCATATGCT------------------------
------------------------------------------------
>Asiatic_tapir
---------------------------ATGAAGCCATCT---G-CAGACGTGCTTGAGA-TCATCGTTTGC-
-ACCAT--TCTGATCCTTGTGAGCTTTGTTGGAAAC--ATATGTTTATTTTATTCTACAAGGAAATGT---A
TCACTGGGTGTTTACAGACATCC------TTTCTTCTAATTTT-CAGTCTTATATTTGTCCACCTCATCAAA
AACTTGGTGGTGAATGTCATGAAAATTG-TTTATTCTTCTGGTTTCATG------TTGGATTCAGCTGGCTG
CAAAGTTCTGCACTTCACGGCAGCCCTGACG----ACTTCTCTGGCCATCTGGTTCATG-TTGCACTTT---
--GCATTGTTCTACCA--------------------------------------------------------
------------CCGGAAGCTTTACCAAACTGTCCAC-CCCTTGA----GTGAGGCTCCAAACCTG------
---------------------------------------GACCATCAGCAG---CATTCCT---------TG
--------AAGGCGATTTCCGCACTTTGGATGGCTGGTGTGACAG-TGTACATCCCAGTTTTACTTTACACT
AGAAAATCA-GAA---TACCTGAATGCAGGAAATGGTACA------GA-CTCATTGTCTACTAG-CAGGATT
T-----ATATGGATTGCCT-AATTGACTTTGGAAACAAGCAGGTAGAG----------TTTTACTATGGGAA
AATATTTTTAGTTT-TGATTGATATTCTTCCTTTAGCCA-TCTTAGTCTTCATCTGTTTCTGGATGTCTTTT
CT-CCTTTC-GCAAAGAA-AGAAGATGACATATGGCGACATCTGGGTTGGAGACGATGATGATTT--AGAAA
TTGAAATCCTTAGAGGGGCCA-AGTTTAGTATTTTATTAATGTGGCTGATCACTCCACTTT-GGATTTCTCA
CTTTATCTTAGTCTATTTCTTGAAAAAC-TTGGCAGCCTGTGT-CTTTTTTCCAGCTGTTCTCACAGCTCTC
TCCTCAGGCTTCTCT----GCTC-TCAGTCCTTTCCTGCTTATGTTGGTGAATTACAGAATGAAG------T
TA------------GTGTCCTTCTGTGG-TGCCAAA-----GAAGAAAAG----------------CCCACA
CCACAGCCTGCA------AATGTTTTTCT------TTCTCCATATGCT------------------------
------------------------------------------------
>Horse
---------------------------ATGAAGCCATCT---G-CAGACATGCTTGACA-TCATCGTTTGC-
-ACCAT--TCTGATCCTTGTGAGCTTTGTTGGAAAC--ATGTGTTTATTTTATTCTACAAGGAAATGT---A
TCTCTCGGTGTTTACAGACATCC------TTTCTTCTAATTTT-CAGTCTTATATTCGTCCACCTCATTAAA
AACTTGGTGGTGAATGTCATGAAAATTG-TTTATTCTTCTGGTTTCGTA------TTGGATTCAGCTGGCTG
CAAAGTTCTGCACTTCACGGCAGCCCTGACG----ACTTCACTGGCCATCTGGTTCATG-TTACATTTT---
--GCGTTGTTCTACCA--------------------------------------------------------
------------CCGGAAGCTGTACCAAATTGTCCAC-CCCTTGA----GTGAGGCTCCAAACCTG------
---------------------------------------GACCAACAGCAG---CATTCGT---------TG
--------AAGGTGGTTTCTGCGCTTTGGGTGGCTGGTGTGGCAG-TGTACATCCCAGTTTTACTTTACACT
AGAAAATCA-GAA---TACCTGAATGCAGGAAATGATACA------GA-TGCCGTGTCTTCCAG-CAGGATT
T-----ATATGGATTGCCT-AATTGACTTTGGAAACAAGCAGGTAGAG----------TTTTACTATGGGAA
AATATTTTTAGTTT-TGATTGATAGTCTTCCTTTAGCCA-TCTTAGTCTTCGTCTGTTTCTGGATGTCTTTT
CT-CCTTTC-AGAAAGAA-AGAAGATGACATATGGCGACATCTGGGTTGGAGATGATGATGATTT--AGAAA
TTGACATCCTTAGAGGGGCCA-AGTTTAGTATTTTATTAATGTGGCTGATCACTCCACTTT-GGATTTCTCA
CTTTATCTTAGTCTATTTCTTGAAAAAC-TTGGCAGCGTGTGT-CTTTTTTCCAGCTGTTCTCACAGCTCTC
TCCTCAGGCTTCTCT----GCTC-TCAGTCCTTTCCTGCTTATGTTGGTGAATTACAAAATGAAG------T
TG------------GTGTCCTTCTGTGG-TGCCAAG-----GAGGAAAAA----------------CCCACA
CTCCAGACTGCA------GATGTTTTTCT------TTCTCCATATGCT------------------------
------------------------------------------------
>Java_mouse-deer
---------------------------ATGGAGTCCTTT---G-TGGATGTGCTCGGAA-TCATCACCTGC-
-ATTCT--TCTAATCCTTGTGAGCTTTGTTGGAAAT--GTGTGTTTGTTTTATTCTACAAGGAAGTGT---A
TGTCTGGGCGCCTAGAGACGTCC------TTCCTTCTGACTTT-CAGTCTTATATGCGTCCACCTCATGAAG
AACTTGGTGGTGAATGTCCTGAAGATTG-TTTATTCTTCTGGTTGCACG------TTGGATTCCGCTGGTTG
CAAGGTGCTGTGCTTCACGGCAGCCCTGACG----ACCTCTCTGGCCATCTGGTTCCTG-TTACACTTT---
--GCCTTGCTCTACTA--------------------------------------------------------
------------CCAGAAGCTGTACCAGACTGTCCAT-CCTTTGA----GTGAGCCTCCGAGCCTG------
---------------------------------------GACCATCCGAAG---CCTGCCT---------GG
--------AAGGTGGTCTCTGCCCTTTGGGTGACTGGAGTGGCAG-TGTACCTCCCAGTTTTACTCTATACT
AGAAAATCA-GAA---TACCTGAATGCAGGAAATGATACA------GA-CCGCTTGTCTATGAA-CAGCTGT
C-----ACACGGATTGCCT-GATTGACTTTGGAAACAAACAAGTGGAG----------TTTTATTATGGGAA
AGTATTTTTGGTTC-TGATTGATATTCTTCCTTTAGCTA-CCTTAGTCTTCGTCTGTTCCTGGATGTCTTTA
CT-GCTTTC-GGAGAGAC-AGAAGATGACATATGGTGACATCTGGATGGGAGACAATGATTCA-----GATG
TTGAAATCCTCAGAGGGGCCA-AGTTTAGTATTTTATTAATGTGGCTGATCACTCCACTTT-GGATTTCTCA
CTTTATCTTAGTCTATTTCTTGAAAGAC-TTGGCAGCCAGTGT-CTTTTTTCCAGCTGTTCTCACAGCCCTC
TCTTCAGGCTTCTCA----GCGC-TCAGTCCTTTCCTGCTCATGCTGGTGAATTACCGGATGAAG------T
TG------------GTGTCCTTCTGTGG-TGCCAAA-----GAGGAAAAA----------------TCCACA
CCACGGCCTACA------AATGTTATTCT------CTCTCCATATGCT------------------------
------------------------------------------------
>Greater_false_vampire_bat
---------------------------ATGAAGCCATCT---G-CAGACGGGTTTGAGA-TCATCACTTGT-
-ACCAT--TCTCATCCTTGTGAGTTTGGTTGGAAAT--ATGTGTTTACTTTATTCTACAAGAAAATGC---A
TGACTGGGCATTCACAGACACCC------TTTCTTCTAATTTT-CAATCTTATATTTGTCCATCTCATTAAA
AACTTGGTGGTGAATGCCATGAAAATTG-TTTATTCTTCTGGTTTTATG------TTGGACTCAGCTGGTTG
CAAAGTTCTGCACTTCACAAAAGCCCTGACA----ACCTCCCTGGCCATCTGGTTCATG-TTATACTTT---
--GCCTTGCTCTACCT--------------------------------------------------------
------------CCAGAAGCTTTACCAAACTGTCCAC-CCCTCGG----ATGAGGCTCCAGATCTG------
---------------------------------------GACCATCAGAAG---CATTCCT---------TG
--------AAGGTGGTGTTTGCACTTTGGGTGCCTGATGTAGCAG-TGCATATCCCAGTTCTACTTTATACG
AGAAAATCA-GGA---CACCTGAATGCAGGAAATGATACA------TA-CTTCTTGTCTACCAC-TAGGATG
T-----ATGTGGACTGCCT-AAATGACTTTGGAAACAAGCAGGTAGAG----------TTTTATTATGGGAA
AATATTTTTAATTC-TGATTGACATTCTTCCGTTAGTCA-TCTTAGTCTTTGTCTGTTTCTGGATGTCTTTT
CT-CCTTTC-GGAAAGAA-AGAAGATGACATATGGCGACATCTGGATTGGAGATGATGATTCA-----GAAA
TTGAAATCCTTAGAGGGGCCA-AGTTTAGTATTTTATTAATGTGGCTGATTGCTCCACTTT-GGATTTCTCA
CTTTATCTTAGTCTATTTCTTGAAAGAC-TTGGCAGCTTGTGT-CTTTTTTCCAGCTGTTCTCACAGCCCTC
TCCTCAGGCTTCTCT----GCTC-TTAGTCCTTTCCTGCTTATGTTGGTGAATTACAAATTGGAG------T
TG------------GTGTCCTTCTGGGG-TGCCAAA-----GAGAAAAAA----------------CCTGCA
TCACAGCCTACA------AATGTTATTCT------TTCTCCATACACT------------------------
------------------------------------------------
>Greater_horseshoe_bat
---------------------------ATGAAGCCATCT---GCCAGATGTGCTTGAGG-TCGTCGCTTGT-
-ACCAT--CCTCATCCTTGTGAGCTTGGTTGGAAAT--ATGTGTTTACTTTATTCTACAAGGAAATGC---A
TCACTGGACGTTTACAGACATCC------TTTCTTCTCATTTT-CAGTTTTATATCTGTCCACCTCATTAAA
AACTTGGTGGTGAATGCCATGAAAATTG-TTTATTCTTCTGGTTTCATG------TTGGATTCAGCTGGCTG
GAAAGTTCTGCACTTCACGGCAGCCCTGGCA----AGTTCACTGGCCATCTGGTTCATG-TTGTACTTT---
--GCGTTGCTCTACCA--------------------------------------------------------
------------CCAGAAGCTTTACCGAACTGTCCAC-CCCTTGA----GTGAGGCTTCAAATCCA------
---------------------------------------GACAATCAGAAG---CATTCCT---------TG
--------AAGGTGGTTTCTGCACTTTGGGTGACTGGTGTGGCTC-TGTACATCCCAGTTTTACTCTATACT
AGAAAATCG-GAA---TACCCGAGCACAGGAAATGATACA------TA-CCCCTTGTCTACTAG-CAGGATT
T-----ATGTTGATTGTAT-AACTGACTTTGGAAGCAAGCAGCTAGAG----------TTTTACTATGGGAA
AATATTTTTAGTTC-TGATCGATATTCTTCCTTTAGTCA-TCTTAGCCTTTGTCTGTTTCTGGATGTCTTTT
TT-TCTTTC-GGAAAGGA-AGAAGATGACATATGGTGACATCTGGATTGGAGATGATGATTCA-----GAAA
TTGAAATCCTTAGAAGGGCCA-AGTTTAGTATTTTATTAATGTGGCTGATCACTCCACTTT-GGATTTCTCA
CTTTATCTTGGTCTACTTCTTGAAAGAC-TTGGCAGCCTGTGT-CTTTTTTCCAGCTGTTCTCACAGCCCTC
TCTTCAGGCTTCTCT----GCTC-TTAGTCCTTTCCTGCTTATGTTGGTGAATTACAAAATGCAG------T
CG------------GTGTCCTTCTGGGG-TGCCAAA-----GAGAAAAAA-------------AAAACCA-A
GAACAGCCTGCA------AATGTTCATCT------TTCTCCATATGCT------------------------
------------------------------------------------
>Great_roundleaf_bat
---------------------------ATGAAGCCCTCT---G-CAGACGTGCTTGAGG-TAATCACTTGT-
-AGTAT--TCTTATCCTTGTGAGGTTGGTTGGAAAT--ATGTGTTTACTTTATTCTACAAGGAAATGC---A
TCACTGGGCGTTTACAGACATCC------TTTCTTCTCATTTT-CAGTCTTGGGTCTGTCCATCTCATGAAA
AACTTGGTGGTGAATGCCATGAAAATTG-TTTATTCTTCTGGTTTTGTG------TTGGACTCAGCAGGCTG
CAAAGTTCTGCAGTTCACGGCAGCCCTGACA----ACTTCCCTGGCCATCTGGTTCATG-TTGTACTTT---
--GCGTTGCTCTACTA--------------------------------------------------------
------------CCGAAAGCTTTACCACACTGTCCAC-CCCTTGA----GTGAGGCTTCAAACCCG------
---------------------------------------GACCATCAGAAG---CATTCCT---------TG
--------AAGGTGGTTTCTGCACTTTGGGGGGCTGGTGTGGCAG-TGTACATCCCAGTTTTACTTTGCACT
AGAAAATCA-GAA---TACCTGCACGCAGGAAATGATACA------TA-CCTCTTGTCTACTAG-CAGGATT
T-----ATGTGGATTGCCT-AATCGACTTTGGAAGCAAGCAGGTAGAG----------TTTTACTATGAGAA
AATATTTTTAGTTC-TGATCGATGTTCTTCCTTTAGTCA-TCTTAGTCTTTGTCTGTTCCTGGATGTCTTTT
CT-CCTTTT-GGAAAGGA-AGAAGATGACATATGGTGACATCTGGGTTGGAGATGATGATTCA-----GAAA
TTGAAATCCTTAGAGGGGCCA-AGTTTAGTATTTTATTAATGTGGCTGATCACTCCACTTT-GGATTTCTCA
CTTTATCTTAGTCTACTTCTTAAAAGAC-TTGGCAGCCTGTGT-CTTTTTTCCAGCTATTCTCACAGCCCTC
TCTTCAGGCTTCTCT----GCTC-TGAGTCCTTTGCTGCTTATGTTGGTGAATTACAAAATGAAG------T
TG------------GTGTCCTTCTGGGG-TGCCAAA-----GAGAAAAAA-------------ATACCTGCA
CAGCAGCCTGCA------AATGTTGATCT------TTCTCCATATGCT------------------------
------------------------------------------------
>Hog-nosed_bat
---------------------------ATGAAGCCATCT---G-CAGACCAGCTTGAGA-TCATGGCTTGT-
-ACCAT--TCTCATCCTTGTGAGCTTGGCTGGAAAT--GTGTGTTTACTTTATTCTACAAAGAAGTGC---A
TCTCTGGGCGCTTACAGACATCT------TTTCTTCTAATTTT-CAATCTTACATTTGTCCACCTCATTAAA
AATTTGGTGGTGAATGCCATGAAAATTG-TTTATTCTTCTGGTTTCATG------TTGGACTCCACTGGCTG
CAAAGCTCTGCATTTCACAGCAGCTCTGACG----ACCTCACTGGCCATCTGGTTCATG-TTATACTTT---
--GCAATGCTCTACCA--------------------------------------------------------
------------CCAGAAGCTTTATCAGACTGTCCAC-TCCATGA----ACGAGGCTCCAAACCTG------
---------------------------------------GACCATCAGAAG---CATTCCT---------GG
--------AAGGTGCTTTCTGCACTTTGGATGGCTGGTGTGGTGG-TATACATGCCAATTTTACTTTATATG
AGAAAATCA-GAG---TACCTAAATGCAGGAAATGATACA------TA-CCCCTTTTCTACTAC-CAGGATT
T-----ACACACATTGCCT-AAGTGACTTTGGAAGCAAGCAGGTGGAG----------TTTTACTATGGGAA
AATGTTTTTAGTTC-TCATTGATATTCTTCCTTTAGTCA-TCTTAGTCTTTGTCTGTTTCTGGATGTCTTTT
CT-CTTTTT-GGAAAGAA-AGAAGATGACATATGGCGACATCTGGGTTGGAGATGATGATTCA-----GAAA
TTGAAATCCTTCGAGGAGCCA-AGATGAGTGTTTTATTAACGTGGCTGATTGCCCCGCTTT-GGGTTTCTCA
CTTTATCTTAGTCTATTTCTTAGAAGAC-TTGGCAGCCTGTGT-CTTTTTTCCAGCTGTTCTCACAGCCCTC
TCCTCAGGGTTCTCT----GCTC-TTAGTCCTTTCCTGCTTATGTTGGTAAATTACAGAATAGAG------T
TG------------GTGCCCTTCTGCGG-TGCCAAA-----GACAAAAAA----------------CCCACA
CCACAGCCTGCA------AATGTTATTCT------TTCTCCATATGCT------------------------
------------------------------------------------
>Tarsier
---------------------------ATGAAGCCCTCT---G-CAGATGTGCTTGAGA-TCATTGCTTGT-
-ACCAT--CCTAATCTTCGTGAGCGTTGTTGGAAAC--ACTTGTTTGTTTTATTCTACA---AAGTAT---A
TCACTGGACGTTTGCAGACATCC------TTTCTTCTGATTTT-CAGTATTATATTTGTCCACCTTATTAAA
AATTTGGTGGTGAATGTTCTGAAAATTG-TTTACTCTTCTGGTATCATG------TTGGATTCAGCTGGCTG
CAAAGCTGTGCACTTCACAGCAGCCCTGACA----ACCTCACTGACCATCTGGTTCATG-TTACACTTT---
--GCATTGCTCTACCA--------------------------------------------------------
------------CCGGAAGCTTTACCAAATTGTCCAC-CCTTTGG----GTGAGGATCCGAGCCTG------
---------------------------------------GACCAGGAGAAA---CATACCT---------TG
--------AAGATAGTGTTTGCACTTTGGGTGGCTGGTGTGACTG-CATACATCCCGGTTTTAATTTATACT
AGAAAACCA-GAA---CACCTGAGTGCACGAAATGATACA------GA-CCCCTTGTCTACTAA-CAAGATT
T-----ATGTGAATTGCCT-CATTGTCTTTGGAAACAAGCAGGTAGAG----------TTTTACTATGGGAA
AATATTTCTAGTTC-TGATTGATATTCTTCCTTTAGCCG-TCTTAGTCTTTGTCTGTTTCTGGATGGCTTTC
CT-CCTTTC-AGAGAAAA-AGAAGATGACATATGGTGACATCTGGATTGGAGATGATGATTCA-----GAAA
TTGAAATCCTTAGAGGGGCCA-AGTTCAGTATTTTATTAATGTGGATAATCACTCCACTTT-GGATTTCTCA
CTTTATCTTAGTCTGTTTCTTGAAAGAC-TTGGCAGCCTATGT-CTTTCTTCCAGCTGTTCTCACAGTCCTC
TCTTCGAGCTTCTCT----GCTT-TCAGTCCTTTTCTCCTTATGTTGGTCAATTATAAAATGGAG------T
TG------------GTATCCTTCTGTGG-TGACAAA-----GAGAAAGAA----------------CCCACA
CCACAGCCTACA------AATGTGATTCT------TTCTCCATACTCT------------------------
------------------------------------------------
>Antillean_ghost-faced_bat
---------------------------ATGGAGACCCCT---G-CAGACATGCTTGAGA-TCATCGCTTGT-
-GCCAC--TCTCGTCCTTGTGAGCTCGGTTGGAAAC--ATGTGTTTATTTTATTCTACCAAGAAATGC---A
TCAGTGGGCGTTTACAGGCATCC------TTTCTTCTCATTTT-CAGTCTTATATTTGTCCACCTCATTAAA
AACTTGGTGGTGAATGTCATAAACATTG-TTTATTCTACTGGTTTCATG------TTGGATTCAGCTGGCTG
CAAAGTTCTGCACTTCACAGCAGCCCTGACG----ACCTCACTGGCCATCTGGTTCATG-TTACACTTT---
--GCATTGCTCTACCG--------------------------------------------------------
------------CTGGAAGCTTTACCAAACTGTCCAC-CCCTTAA----GCGAGGCTCGAAACCCG------
---------------------------------------GACCGTCAGAAA---CCATCCC---------TG
--------AAGGTGGTTGCTGCACTTTGGGTGGCCGGACTGGCTG-TGTACATCCCAGTTTTAATCTATACA
GGAAAATCA-GAA---TATCTGAATGCAGGAAATGGCACA------CA-CCCCTTGTCCACCAG-CAGAATT
T-----ATGTGGATTGCCT-AACCGACTTCGGAAACAAGCAGGTAGAG----------TTTTACTATGGGAA
AGTATTTTTAGTTC-TGATTGATAGTCTTCCTTTGACCA-TCTTAGTCTTTGTCTGTTTCTGGATGTCTTTT
CT-CCTTTC-GGAAAGAA-AGAAGATGACATATGGTGACATCTGGATTGGAGATGATGATTCA-----GAAA
TTGAAATTCTTAGAGGGGCCA-AGTTCAGTATATTATTAATGTGGATGATTGCTCCACTTT-GGATTTCTCA
CTTTATCTTAGTCAATTTCTTAAAAGAC-TTGGCAGCCTGTGT-CTTTTTTCCAGCTGTTCTCACAGCCCTC
TCTTCAGGCTTCTCT----GCTT-TCAGCCCTTTCCTGCTTATGTTGGTGAATTACAAAATGAAG------T
TG------------GTGTCCTTCTGGGG-TGCTAAA-----AAGGAAAAA----------------CCTACA
CCACAGACTGCA------AATGTTATTCT------TTCTCCGTATACT------------------------
------------------------------------------------
>Parnell's_mustached_bat
---------------------------ATGAAGCTGTCT---G-CAGACATGCTTGAGA-TCATCACTTGT-
-GCCAC--TCTCATCCTTGTGAGCTCGGTTGGAAAC--ACGTGTTTATTTTATTCTACCAGGAAATGT---A
TCACGGAGCGTTTACAGACATCC------TTTCTTCTCATTTT-CAGTCTTATATTTGTCCACCTCATTAAA
AACTTGGTGGTGAATGTCATGAAAATTG-TTTACTCTTCTGGCTTCATG------TTGGATTCAGCTGGCTG
CAAAGTTCTGTGCTTCACGGCAGCCCTGACG----ACCTCGCTGGCCATCTGGTTCATG-TTACACTTT---
--GCATTGCTCTACCA--------------------------------------------------------
------------CCGGAAGCTTTACCAAACTGTCCAC-CCCTTAA----GCAAGGCTCAAAACCTG------
---------------------------------------GACCATCAGAAG---CCTTCCT---------TG
--------AGGGTGGTTGCTGCACTTTGGGTGGCTGGTGTGGCTG-TGTACATCCCAATTTTAATCTATACT
GGAAAATCA-GAA---TATCTGAATGCAGGAAATGGCACA------CA-CCCCTTGTTCATCAG-CAGAATT
T-----CCACAGATTGCCT-AACTGACTTCGGAAACAAGCAGGTACAG----------TTTTACTATGGGAA
AGTATTTTTAGATC-TGATCGACATTCTTCCTTTAGCCA-TCTTAGTCTTCGTCTGTTTCAGGGTGTCTTTT
CT-CCTTTC-GGAAAGAA-AGAAGATGACACATGGTGACATCTGGATTGGAGATGATGATTCA-----GAAA
TTGAAATTCTTAGAGGGGCCA-AATTCAGTGTATTATTAATGTGCCTGATGGCTCCACTTT-GGATTTCTCA
CTTTATCTTAGTCAATTTCTTAAAAGAC-TTGGCAGCCTGTGT-CTTTTTTCCAGCTGTTCTCACAGCCCTC
TCTTCAGGCTTCTCT----GCTT-TCAGTCCTTTCCTGCTTATGTTGGTGAATTACAAAATGAAG------T
TG------------ATGTCCTTCTGGGG-TGCTAAA-----AAGGAAAAG----------------CCTACA
TCACAGCCTGCAAATACAAATATTACCCT------TTCTCCATATGCT------------------------
------------------------------------------------
>Jamaican_fruit-eating_bat
---------------------------ATGATGCTGTCT---G-CAGACGTGCTCGAGA-TCATCACTTGT-
-GCCAT--TCTCATCCTTGTGAGCTCGGTTGGAAAC--ACGTGTTTATTTTATTCTACCAGGAAATGC---A
TCACTGGGCGTTTGCAGACATCC------TTTCTTCTGATTTT-CAGTCTTATATTTGTCCACCTCATTAAA
AACTTCGTGGTGAATACCATGAAAATTG-TTTATTCTTCTGGTTTCATG------TTGGATTCAGCTGGCTG
CAAAGTTCTGCACTTCACCACAGCCCTGACG----ACCTCACTGGCCATCTGGTTCATG-TTATACTTT---
--GCATTGCTCTACCA--------------------------------------------------------
------------CTGGAAGCTTTACCAAACTGTCCAC-CCCTTAA----ACGAGTCTCAAAACCTG------
---------------------------------------GACCATCAGAAG---CCTTCCT---------TG
--------AAGATGGTTGCTGCACTTTGGATGGCTGGTGTGGTTG-TGCACATCCCAGTTTTCATCTACACC
AAAAAATCA-GAA---TATGTGAATGCAGGAAATAGCACA------CA-CCCCTTGGCCACCAG-CAGAATT
C-----ATATGGATTGCCT-AAGTGACTTCAGAAACAAGCAGGTAGAG----------TTTTACTATGGGAA
AATGTTTTTAGTTT-TGATTGATATTCTCCCTTTAGCCA-GCTTAGTCTTTGTCTGTTTCTGGATGTCTTTT
CT-CCTTTC-AGAAAGAA-AGAAGATGACATATGGTGACATCTGGATTGGAGATGATGATTCA-----GAAA
TTGAAATTCTTAGAGGAGCCA-AGTTCAGTATATTATTAATGTGGCTGATTGCTCCACTTT-GGATTTCTCA
CTTTATCTTAGTCAATTTCTTAAAAGAC-TTGGCAGCCTGTGT-CTTTTTCCCAGCTGTTCTCACAGCCCTC
TCTTCAGGCTTCTCT----GCTT-TCAGTCCTTTCCTGCTCATGCTGGTGAATTACAAAATGAAG------T
TG------------GTGTCCTTCTGGGG-TGCTAAA-----AAGGAAAAG----------------CCAACA
CTACAGCTTGCA------AATGTTACTCT------TTCTCCATACGCT------------------------
------------------------------------------------
>Tailed_tailless_bat
---------------------------ATGGTGCTGTCT---G-CAGATGTGCTCGAGA-TCGTCGCTTGT-
-GCCAT--TCTCATCCTTGTGAGCTCGGTTGGAAAC--ACATGTTTATTTTATTCTACCAGGAAATGC---A
TCACCGGGCGTTTGCAGACATCC------TTTCTTCTGATTTT-CAGTCTTATATTTGTCCACCTCATTAAA
AACTTGGTGGTGAATGTCATGAAAATTG-TTTATTCTTCTGGCTTCATG------TTGGATTCAGCTGGCTG
CAAAGTTCTGTGCTTCACCGCAGCCCTGACG----ACCTCGCTGGCCATCTGGTTCATG-TTATACTTT---
--GCATTGCTCTACTA--------------------------------------------------------
------------CTGGAAGCTTTACCAAACTGTCCAC-CCCTTAA----ATGAGTCTCAAAACCTG------
---------------------------------------GACCATCAGAAG---CCTTCCT---------TG
--------AAGGGGGTTGCTGCACTTTGGATGTCTGGTGTGGCTG-TATACGTCCCAGTTTTAATCTACACT
GAAAAATCG-GAA---TATTTGAATACAGGAAATAGCACA------CA-CCCCTCGGCCACCAG-CAGAATT
C-----ACATGGGTTGCCT-AACTGACTTCAGAAACAAGCAGGTAGGG----------TTTTACTATGGGAA
ACTATTTTTAGTTC-TGATTGATATTCTCCCTTTAGCCA-GCTTAGTCTTTGTCTGTTTCTGGATGTCTTTT
CT-CCTTTC-GGGAAGAA-AGAAGATGACATATGGTGACATCTGGATGGGAGAGGATGATTCA-----GAAA
TTGAAATTCTTAGAGGAGCCA-AGTTCAGTATATTATTAATGTGGCTGATTGCTCCACTTT-GGATTTCTCA
CTTTATCTTAGTCAATTTCTTAAAAGAC-TTGGCAGCCTGTGT-CTTTTTCCCAGCTGTTCTCACAGCCCTC
TCTTCAGGCTTCTCT----GCTT-TCAGTCCTTTCCTGCTCATGTTGGTGAATTACAAAATGAAG------T
TG------------TTGTCCTTCTGGGG-TGCTAAA-----AAGGAAAAG----------------CCCACA
CTACAGCCTGCA------AATGTTATTCT------TTCTCCATACGCT------------------------
------------------------------------------------
>Pale_spear-nosed_bat
------------------------------ATGCCATCT---G-CAGACGTGCTCGAGA-TCATCGCTTGT-
-GCCAT--TCTCATCCTTGTGAGCTCAGTTGGAAAC--ACATGTTTATTTTATTCCACCAGGAAATGC---A
TCACTGGGCGTTTGCAGACATCT------TTTCTTCTGATTTT-CAGTCTTATATTTGTGCACCTCATTAAA
AACTTGGTGGTGAATGTCATGAAAATTG-TTTATTCTTCTGGTTTCATG------TTGGATTCAGCTGGCTG
CAAAGTTCTGTGCTTCACTGCAGCCCTGACG----ACCTCACTGGCCATCTGGTTCATG-TTATGCTTT---
--GCAGTGCTGTACCA--------------------------------------------------------
------------CTGGAAGCTTTACCAAACTGTCCAC-CCCTTAA----ACGAGCCTCAAAACCTG------
---------------------------------------GACCATCAGAAG---CCTTCCT---------TG
--------AAGGTGGTTGCGGCACTTTGGATGGCTGGTGTGGCTG-TGTACATTCCAGTCTTAATCTATACT
GAAAAATCA-GAA---CATTTGCATGCAGGAAATAGCACA------TA-CCCCTTGGCCACCAG-CAGAATT
C-----ACGTGGATTGCCT-AACTGACTTCAGAAACAAGCAGGTAGAG----------TTTTACTATGGGAA
AATATTTTTAGTTC-TGATTGATATTCTGCCTTTAGCCA-GCTTAGTCTTTGTCTGTTTCTGGATGTCTGTT
CT-CCTTTC-GGAAAGAA-AGAAGATGACATATGGTGACATCTGGATTGGAGATGATGATTCA-----GAAA
TTGAAATTCTTAGAGGAGCCA-AGTTCAGTATATTATTAATGTGGCTGATTGCTCCACTTT-GGATTTCTCA
CTTTATCTTAGTCAATTTCTTAAAAGAC-TTGGCAGCCTGTGT-CTTTTTCCCAGCTGTTCTCACAGCCCTC
TCTTCAGGCTTCTCT----GCTT-TCAGTCCTTTCCTGCTCATGTTGGTGAATTACAAAATGAAG------T
TG------------GTGTCCTTCTGGGG-TGCTAAA-----AAGGAAAAG----------------CCTACA
CTACAGCTTGCA------AATGTTATTCT------TTCTCCATACGCA------------------------
------------------------------------------------
>Stripe-headed_round-eared_bat
---------------------------ATGCCACCATCT---G-CAGACGTGCTCGAGG-TCGCCACCTGT-
-GCCGT--TCTCATCCTCGTGAGCGCGGTTGGAAAC--ACATGTTTATTTCATTCTACCAGGAAATGC---A
TCACTGGGCATTTGCAGACATCC------TTTCTTCTGATTTT-CAGTCTTATATTTGTCCACCTCATTAAA
AACTTGGTGGTGAATGTCATGAAAATTG-TTTATTCTTCTGGCTTCTTG------CTGGATTCAGCTGGCTG
CAAAGCTCTGTGCTTCACCGCAGGCCTGACG----ACCTCACTGGCCATCTGGTTCATG-TTATGCTTT---
--GCATTGCTGTACCA--------------------------------------------------------
------------CTGGAAGCTTTACCGAACTGTCCAC-CCCTTAA----ATGAGTCTCAAAACCTG------
---------------------------------------GACCATCAGAAG---CCTTTCT---------TG
--------AAGTTGGTTGCTGCACTTTGGATGGCTGGTGTGGCTG-TGTACATTCCAGTTTTAATCTATACT
GAAAAATCA-GAA---TATTTGAATGCAGGAAATAGCACA------TA-CCCCTTGTCCACCAG-CAGAATT
C-----ACGTGGATTGCCT-AACTGACTTCAGAAACAAGCAGGTGGAG----------TTTTACTATGGGAA
AGTATTTTTAGTTC-TGATTGATATTCTGCCTTTAGCCA-GCTTAGTCTTCGTCTGTTTCTGGATGTCTGTT
CT-CCTTTC-GGAAAGAA-AGAAGATGACATATGGTGACATCTGGATTGGAGATGATGATTCA-----GAAA
TTGAAATTCTTAGAGGAGCCA-AGTTCAGTATATTATTAATGTGGCTGATTGCTCCACTTT-GGATTTCTCA
CTTTATCTTAGTCAATTTCTTAAAAGGC-TTGGCAGCCTGTGT-CTTTTTCCCAGCTGTTCTCACAGCCCTC
TCTTCAGGTTTCTCT----GCTT-TCAGTCCTTTCCTGCTCATGCTGGTGAATTACAAAATGAAG------T
TG------------GTGTTCTTCTGGGG-TGCTAAA-----AAGGAAGAG----------------TGTACA
CTACAGCCTGCA------AATGTTATTCT------TTCTCCATACGCT------------------------
------------------------------------------------
>Common_vampire_bat
---------------------------ATGATGCCATCT---G-CAGACGTGCTCGAGA-TCATCGCTTGT-
-GCCCT--TCTCATCCTTGTGAGCTCGGTTGGAAAC--GCGTGTTTATTTTATTCTACCAGGAAATGC---A
TCACTGGGCGTTTACAGACATCC------CTTCTTCTGATTTT-CAGCCTTGTATTTGTCCACCTCATTAAA
AACTTGGTGGTGAATGTCATGAAAATTG-TTTATTCTTCCGGTTTCGTG------TTGGATTCAGCTGGCTG
CAAGGTTCTGTGCTTCACCGCAGCCCTGACG----ACCTCGCTGGCCATCTGGCTCATG-TTGTACTTT---
--GCATTGCTCTACCA--------------------------------------------------------
------------CTGGAAGCTTTACCAAACTGTGTAC-CCCTTAA----ACGAGTCTCAAAACCTG------
---------------------------------------GACCATCAGAAG---CCTTCCT---------TG
--------AAGGCGGTTGCTGCTCTTTGGGTGACTGGCGTGGCTG-TGTACATCCCAGTTTTAATCTATACT
GAAAAATCA-GAA---TATTTGAATGCAGGAAATAGCACA------CA-CCCCTTGGCCACCAG-CATAATT
C-----ACGTGGGTTGCCT-AACCGACTTCAGAAACAAGCAGGTAGAG----------TTTTACTACGGGAA
AGTGTTTGTGGTTC-TGATTGATATTCTCCCTTTAGCCA-GCTTGGTCTTTGTCTGTTTCTGGATGTCTTTT
CT-CCTTTC-GGAAAGAA-AGAAGATGACATATGGTGACATCTGGATTGGAGATGATGATTCA-----GAAA
TTGAAATTCTTAGAGGAGCCA-AGTTCAGTATATTATTAATGTGGCTGATCGCTCCACTTT-GGATTTCTCA
CTTTATCTTAGTCAATTTCTTAAAAGAC-TTGGCAGCCTGTGT-CTTTTTCCCAGCTGTTCTCACAGCCCTC
TCTTCAGGCTTCTCT----GCTT-TCAGTCCTTTCCTGCTCATGTTGGTGAATTACAAAGTGAAG------T
TG------------GTGTCCTTCTGGGG-TGCTAAA-----AAGGAAAAG----------------CCTACA
CTTCAGCCTGCA------AATGTTATTCT------TTCTCCATATGCT------------------------
------------------------------------------------
>Little_big-eared_bat
---------------------------ATGATGCCATCT---G-CAGATGTGCTCGAAA-TCATCGTGTGT-
-GCCAT--TCTCATCCTTGTGAGCTCGGTTGGAAAT--GCGTGTTTATTTTATTCTACCAGGAAATGC---A
TCACTGGGCATTTACAGACATCC------TTTCTCCTGATTTT-CAGTCTTATATTTGTCCACCTCATTAAA
AACTTGGTGGTGAATGTCATGAAAATTG-TTTATTCTTCTGGTTTCATG------TTGGATTCAGCTGGCTG
CAAAGTTCTGCACTTCACCGCAGCCCTGACA----ACCTCCCTGGCCATCTGGTTCATG-TTATACTTT---
--GCATTGCTCTACCA--------------------------------------------------------
------------CTGGAAGCTTTACCAAACTGTCCAC-CCTTTAA----ATAAGTCTCAAAACCTG------
---------------------------------------GACCATCAGAAA---TCTTCCT---------TG
--------AAGGTGGTTGCTGCACTTTGGATGACTGGTGTGGCTG-TGTACATCCCAGTTTTAATCTATACT
GAAAAATTA-GAA---TATTTGAATGCAGGAAATAGCACA------CA-CCCCGTGTCCACCAG-CAGAATT
C-----ACGCGGATTGCCT-AACTGACTTTGGAAACAAGCAGGTAGAA----------TTTTACTATGGAAA
AGTATTTTTAGTTC-TGACTGATACCCTCCCTTTAGCCA-GCTTAGTCTTTATCTGTTTCTGGATGTCTTTT
CT-CCTTTC-AGAAAGAA-AGAAGATGACATATGGTGACATCTGGATTGGAGATGATGATTCA-----GAAA
TTGAAATTCTTAGAGGAGCCA-AGTTCAGTATATTATTAATGTGGCTGATTGCTCCACTTT-GGATTTCTCA
CTTTATCTTAGTCAATTTCTTAAAAGAC-TTGGCAGCCTGTGT-CTTTTTCCCAGCTGTTCTCACAGCCCTC
TCCTCGGGCTTCTCT----GCTT-TCAGTCCTTTCCTGCTCGTGTTGGTGAATTACAAAATGAAG------T
TG------------GTGTCCTTCTGGGG-TGCTAAA-----AAGGAAAAG----------------CCTACA
CCGCAGCCTGCA------AATGTTATTCT------TTCTCCGTACGCT------------------------
------------------------------------------------
>Sebas_short-tailed_bat
------------------------------ATGCCATCT---G-CAGACGTGCTCGAGA-GCACCGCCTGT-
-GCCGT--TCTCATCCTCGTGAGCTCGGTCGGAAAC--ACGTGTTTATTGTATTCTACCGGGAAATGC---A
TCACGGGGAGTTTGCAGACATCC------TTTCTTCTGATTTT-CAGTCTTATATTTGTCCACCTCATTAAA
AACTTGGTGGTGAATGTCATGAAAATTG-TTTATTCTTCTGGTTTCATG------TTGGATTCAGCTGGCTG
CAAAGTGCTGCACTTCACCGCAGCCCTGACG----ACCTCACTGGCCATCTGGTTCATG-TTATACTTT---
--GCGTTGCTCTACCA--------------------------------------------------------
------------CTGGAAGCTCTACCAAACTGTCCAC-GCCTTAA----ACGAGTCTCAAAGCCTG------
---------------------------------------GACCATCAGAAG---CCTTCCT---------TG
--------AAGGTGGTTGCTGCACTTTGGATGACTGGTGTGGCTG-TGTACATCCCGGTTTTAATCTATACT
GAAAAATCA-GAA---TATTTGAATGCAGGAAACAGCACA------CA-CCCCTTGGCCACCAG-CGGAATT
C-----ACATGGATTGCCT-AACTGACTTCAGAAACAAGCAGGTAGAG----------TTTTACTATGGGAA
AGTATTTTTAGTTC-TGATTGATGTGCTCCCTCTAGCCA-GCTTAGTCGTTGTCTGTTTCTGGATGTCTTTT
CT-CCTTTT-GGAAAGAA-AGAAGATGACATATGGTGACATCTGGATTGGAGATGATGATTCA-----GAAA
TTGAAATTCTTAGAGGAGCCA-AGTTCAGTATATTATTAATGTGGCTGATTGCTCCACTTT-GGATTTCTCA
CTTTATCTTAGTCAATTTCTTAAAAGAC-TTGGCAGCCTGTGT-CTTTTTCCCAGCTGTTCTCACAGCCCTC
TCTTCAGGCTTCTCT----GCTT-TCAGTCCGTTCCTGCTCATGTCGGTGAATTACAAAATGAAG------T
TG------------GTGTCCTTCTGGGG-CGCTAAA-----AAGGAGAAG----------------CCTACA
CTACAGCCTGCA------GATGTTATTCT------TTCTCCATACGCT------------------------
------------------------------------------------
>Greater_bulldog_bat
---------------------------ATGAAGCCATCT---G-CAGACGGACTTGAGG-TCCTCACTTGT-
-GCCAT--TCTCATCCTCGTGAGTGTGGTTGGAAAC--ATGTGCTTATTTTATTCTACCACGAAATGC---A
TCACCTGGCATTCACAGACATCC------TTTCTTTTGATTTT-CAGTCTTGTATTTGTCCACCTCATTAAA
AATTTGGTGGTGAACATCATGAAGATTG-CTTATTCTTACGGTTTCATG------TTGGATTCAGCTGGCTG
CAAAGTTCTGCACTTCGCAGCAGCACTGACC----ACCTCTCTGGCCATCTGGCTCATG-TTACACTTT---
--GCATTGTTCTACCA--------------------------------------------------------
------------CCAAAAGCTTTACCAAACTGTCCAC-CCTGTAA----GTGAGGCTCAAAACCTG------
---------------------------------------GACCATCAGAAG---CCTTCCT---------TG
--------AAGGTGGTTGTTGCAGTTTGGGTGGCTGGTGTGGCAG-TGTACACCCCAGTTTTCATGTATACC
GGACAATCA-GAA---TATCTGAATGCAGGAAATAGAACG------CA-CCCCTGGTCCATTAG-CAGAATT
T-----ATGTGGATTGCCT-AACTGACTTCAGGAATAAGCAGGTAGAG----------TTTTACTATGGGAA
AATATTTTTAGTTC-TGATTGATAGTCTTCCTTTAGCCA-TCTTAGTCTTTGTCTGTTTCTGGATGTCTTTT
CT-CCTTTT-GAAAAGAA-AGAAGATGACATATGGTGACATCTGGATTGGAGATGATGATTCA-----GAAA
TTGAGATTCTTAGAGGGGCCA-AGCTCAGTATATTATTAATGTGGCTGATTGCTCCACTTT-GGATTTCTCA
CTTTATCTTAGTCAATTTCTTAAAAGGC-TTGGCAGCCTGTGT-CTATTTTCCAGCTGTTCTCACAATCCTC
TCTTCAGGCTTCTCT----GCTT-TCAGTCCTTTCCTGCTTATGTTGGTAAATTACAAAATGAAG------T
TG------------GTGTCCTTCTGGGG-TGCTAAA-----AAGGAAAAG----------------CCTACA
CCACAGCCAGCA------AATGTTATTCT------TTCTCCATATGCCCAATGTAAAAAACGAAACAAAAAA
CAAAAAAAGAAAACCCAAACAAAAAACTCGGTTTTAATCAGTGGGGAA
>Nine-banded_armadillo
------ATGAGTGATTTGCCGTATACTGTGAAGCCATCT---G-CAGACATGCTGGAGA-TCACCGCTTGT-
-ACCAT--TCTAATCCTTGTGAGCTTTACTGGAAAT--ACATGTTTATTTTATTCTACAAGGAAGTGT---A
TCACTGGACACCTACAGACATCC------TTTCTTCTAATTTT-CAGCCTTATATTTGTCCACCTTATTAAA
AACTTGGTGGTGAATGTCATGAAAATTG-TTTATTCTTCTGGTTTCATG------CTAGATTCAGCAGGCTG
TAAAGTTCTGCACTTCACAGCGGCCCTGACA----ACATCACTGGCCATCTGGTTCCTG-TCATACTTT---
--GCGTTGCTTTTCCA--------------------------------------------------------
------------GCATAAGCTTTACCAAGTTGTCCAC-CCCTTGA----GTGATGTTCCAAACCTA------
---------------------------------------GATCATCAGAAG---CATTCCT---------TG
--------AAGGTGGTTTCTGCTCTCTGGGTGACTGGTGTGGCAG-TCTACCTCCCAGTCTTAATTTATACT
AGAAAAGCA-GAA---TACCTGAATGCAGGAAATGCAACA------AT-CCCTTTGTCAACTAA-CAGGATT
T-----ACATGGATTGCCT-AATTGACTTTGGAAACAAGCAGGTAGAA----------TTTTACTATGGGAA
AATAGTTTTAGCTC-TTATTGATATTCTCCCTTTAGCCA-TCTTATTCTTTGTCTGTTTCTGTATGTCTTCC
CT-CCTTTG-GGAGAGAA-AAAAGATGACATATGGTGACATCTGGATTGGAGATGATGATTCA-----GAAA
TTGAAATCCTTAGAGGGGCCA-AGTTCAGTATTTTATTAATGTTGCTGATCACTCCACTTT-GGATTTCTCA
CTTTGTCTTAGTCTATTTCTTGAAACAC-TTGGCAGTGTACAT-CTTTATTCCAGCTGTTCTCACAACCCTC
TCTTCAGGCTTCTCT----GCTC-TTAGTCCTTTCCTGCTAATGTTGGTAAACTACAAAGTAAAG------T
TA------------GTATCTGCATGTGG-TGCAAAA-----GAGGAAAAA----------------TCTACA
ACACAACCTGCT------AATGTTATTCT------TTCTCCATACACT------------------------
------------------------------------------------
>Screaming_hairy_armadillo
------ATGAGTGATTTGCCGTATACCATGAAGCCATCT---G-CAGACTTGCTGGAGA-TCACCGCTTGC-
-ACCAT--TCTAATCCTTGTGAGCTTTGTTGGAAAC--ACATGCTTGTTTTATTCTACAAGGAAGTGT---A
TCACTGGACACCTACAGACATCC------TTTCTTCTAATTTT-CAGTCTCATATTTGTCCATCTTATTAAA
AACTTGGTGGTGAATGTCATGAAAATTG-TTTATTCTTCTGGTTTCATG------CTGGATTCAGCTGGCTG
TAAAATTCTGCACTTCACAGCGGCCCTGACG----ACATCACTGGCCATCTGGTTCCTG-TCACACTTT---
--GCGTTGCTTTTCCT--------------------------------------------------------
------------CCATAAGCTTTACCAAGTTGTCCAC-TCCTCGA----GTGAGGCTCCAAACCTA------
---------------------------------------GACCATCAGAAG---CATTCCT---------TG
--------AAGGTGGTTTCTGCTCTTTGGGTGGCTGGTGTGGCAG-TATACATCCCAGTCTTAATTTATACC
AGAAAAACA-GAG---TACCTGAATGCAGGAAATGATACA------GA-CCCTTCGTCTACTAA-TAGGATT
T-----ACATGGATTGTCT-AATTGACTTTGGAAACAAGCAGGTAGAA----------TTTTACTATGGGAA
AATATTTTTAGCTC-TTATTGATATTCTTCCTTTAGCCA-TGTTATTCTTTATCTGTTTCTATATGTCTTTC
CT-CCTTTG-GGAGAGAA-AGAAAATGACATATGGTGACATCTGGATTGGAGATGATGATTCA-----GAAA
TTGAAATCCTTAGAGGGGCCA-AGTTCTGTATTTTATTAATGTTGCTGATCACTCCACTTT-GGATTTCTCA
CTTTATCTTAGTCTATTTCTTGAAAGAC-TTGGCAGTGTATGT-CTTTATCCCAGCTGTTCTCACAGCCCTC
TCTTCAGGCTTCTCT----GCTC-TCAGTCCTTTCCTGCTAATGTTGGTAAATTACAAAGTGAAG------T
TA------------ACGTCTTCATGTGG-TGCCAAA-----GAGGGAAAA----------------CATACA
ACACAGCCTGCT------AATGTTGTTCT------TTCTCCATACACT------------------------
------------------------------------------------
>Southern_three-banded_armadillo
------ATGAGTGATTTGCCATATACCATGAAGCCATCT---G-CAGACATGCTAGAGA-TCACCGCTTGT-
-ACCAT--TCTAATCCTTGTGAGCTTTGTTGGAAAC--ACATGTTTATTTTATTCTACAAGGAAGTGT---A
GCACTGGACACCTACAGACATCC------TTTCTTCTAATTTT-CAGTCTCATATTTGTCCATCTTATTAAA
AACTTGGTGGTGAATGTCATGAAAATTG-TTTATTCTTCTGGTTTCATG------CTGGATTCAGCTGGCTG
TAAAATTCTGCACTTCACAGCGGCCCTGACG----ACATCACTTGCCATCTGGTTCCTG-TCACACATT---
--GCATTGCTTTTCCT--------------------------------------------------------
------------CCGTAAGCTTTACCAAGTTGTCCAC-CCCTTGA----GTGAGGCTCCAAACCTA------
---------------------------------------GACCATCAGAAG---CATTCCT---------TG
--------AAGGTGGTTTCTGCTCTTTGGGTGGCTGGTGTGGCAG-TATACATCCCAGTCTTAATTTATACC
AGAAAAGCA-GAG---TACCTGAATGCAGGAAATGATACA------GA-CCCTTCGTCTATTAA-TAGGATT
T-----ACATGGATTGTCT-AATTGACTTTGGAAACAAGCAGGTAGAA----------TTTTACTATGGGAA
AATATTTTTAGCTC-TTATTGATATTCTTCCTTTAGCCA-TGTTATTCTTTGTGTGTTTCTATATGTCTTTC
CT-CCTTTG-GGAGAGAA-AGAAGATGACATATGGTGACATCTGGATTGGAGATGATGATTCA-----GAAA
TTGAAATCCTTAGAGGGGCCA-AGTTCTGTATTTTATTAATGTTGCTGATCACTCCACTTT-GGATTTCTCA
CTTTATCTTAGTCTATTTCTTGAAAGAC-TTAGTAGTGTATGT-CTTTATTCCAGCTGTTCTCACAGCCCTC
TCTTCAGGCTTCTCT----GCTC-TCAGTCCTTTCCTGCTAATGTTGGTAAATTACAAAGTGAAA------T
TA------------GTGTCTTCATGTGG-TGTCAAA-----GAGGGAAAA----------------TCTACA
ACACAGCCTGCT------GATGTT---CT------TTCTCCATACACT------------------------
------------------------------------------------
>Giant_anteater
------ATGAGCGATTTGCCGCATACCATGAAGCCACCT---G-CAGACGTCCTAGAGG-TCATCGCTTGT-
-ACCAT--TCTAATCCTCGTGAGCTTTGTTGGAAAC--ACATGTTTGTTTTATTCTACAAGGAAGTGT---A
TCACTGGGCGCCTACAGACATCC------TTTCTTCTCATTTT-CAGTCTCATATTTGTCCACCTTATTAAA
AACTTGGTGGTGAATGTCATGAAAATTG-TTTATTCTTCTGGTTTCATG------TTGGATTCGGCTGGCTG
CAAAGTTCTGCACTTCACGGCGGCCCTGACG----ACGTCCCTGGCCATCTGGTTCCTG-TCACACTTT---
--GCGTTGCTTTTCCA--------------------------------------------------------
------------CCGTAAACTTTACCAAGTCGTCCAC-CCCTTAA----GTGAAACTCCAAACCTG------
---------------------------------------GGACATCAGAAG---CATTCCC---------TG
--------AAGGTGGTTTCTGCTCTTTGGGTAGCTGGCGTGGCAG-TGTACATCCCAGTTTTAATTTATGCT
AGAAAAGCA-GAA---TACCTGAATGCAGGAAATGCTACA------GA-CACCTTGTCCACCAA-TAGGTTT
T-----ACGTGGATTGCCT-AATTGACTGTGGAAACAAGCAGGTAGAA----------TTTTACTATGGGAG
AATATTTTTGGTTC-TTGTTGATATTATTCCTTTGGCCA-TCTTAGTCTTTGCCTGTTTGTGTATGTCTTTC
CT-CCTTTG-GGAGAGAA-AGACAATGACATATGGTGGCATCTGGATCGGAGATGATGGTTCA-----GAAA
TTGAAATCCTTAGAGGGGCCA-AGTTCAGTATTTTATTAATGTTGCTGATCACTCCACTTT-GGATTTCCCA
CTTTATCTTAGTCTATTTCTTGAAAGAC-TTGGCAATGTATGT-CTTTATTCCAGCTGTTCTCACAGCCCTC
TCTTCAGGCTTCTCT----GCTC-TCAGTCCTTTCCTGCTAATGTTGGTTAATTACAAAGTAAAG------C
TG------------GTATCCTCATGTGG-TGCCAAA-----GAGAAAAAA----------------TCCACA
CCACAGCCTGCT------AATGTTATTCC------TTCTCCATACACT------------------------
------------------------------------------------
>Southern_tamandua
------ATGAGCGATTTGCCGCACACCATGAAGCCACCT---G-CAGACGTCCTAGAGG-TCACCTCTTGT-
-ACCAT--TCTAATCCTTGTGAGCTTTGTTGGAAAC--ACATGTTTGTTTTATTCTACAAGGAAGTGT---A
TCACTGGGCGCCTACAGACATCC------TTTCTTCTCATTTT-CAGTCTCATATTTGTCCACCTTATTAAA
AACTTGGTGGTGAATGTCATGAAAATTG-TTTATTCTTCTGGTTTCATG------TTGGATTCGGCTGGCTG
CAAAGTTCTGCACTTCACGGCGGCCCTGACA----ACGTCCCTGGCCATCTGGTTCCTG-TCACACTTT---
--GCATTGCTTTTCCA--------------------------------------------------------
------------CCGTAAACTTTACCAAGTCGTCCAC-CCCTTAA----GTGAGACTCCAAACCTG------
---------------------------------------GAACATCAGAAG---CATTCCC---------TG
--------AAGGTGGTTTCTGCTCTTTGGGTAGCTGGCGTGGCAG-TGTACATCCCAGTCTTAATTTATACT
AGAAAAGCA-GAA---TACCTGAATGCAGGAAATGCTACA------GA-CACCTTGTCCACCAA-TAGGTTT
T-----ACGAGGCTTGCCT-AATTGACTGCGGAAACAAGCAGGTAGAA----------TTTTACTACGGGAA
AATATTTTTGGTTC-TTGTTGATATTATTCCTTTGACCA-TCTTAGTCTTTGCCTGTTTCTGTATGTCTTTC
CT-CCTTTG-GGAGAGAA-AGACGATGACATATGGTGGCATCTGGATCGGAGATGATGGTTCA-----GAAA
TTGAAATCCTTAGAGGGGCCA-AGTTCAGTATTTTATTAATGTTACTGATCACTCCACTTT-GGATTTCCCA
CTTTATCTTAGTCTATTTCTTGAAAGAC-TTGGCAATGTATGT-CTTTATCCCAGCTGTTCTCACAGCCCTC
TCTTCAGGCTTCTCT----GCTC-TCAGTCCTTTCCTGCTAATGTTGGTTAATTACAAAGTAAAG------C
TG------------GTGTCCTCATGTGG-TGCCAAA-----GAGAAAAAA----------------TCCACA
CCACAGCCTGCT------AATGTTATGCC------TTCTCCATACACT------------------------
------------------------------------------------
>Sloth
------ATGAGTGATTTGCCATATACCATGAAGCCGTCT---G-CAGATGTGCTAGAGA-TCACTGCATGT-
-ACCAT--TCTAATTCTTGTGAGCTTTGTTGGAAAC--ACTTGTTTATTTTATTCTACGAGGAAGTGT---A
TCACCAGGCGCTTACAGACATCC------TTTCTTCTGATTTT-CAGTCTCATATTTGTCCACCTTATTAAA
AACTTGGTGGTGAACATCATGAAAATTG-TTTATTCTTCTGGTTTCATG------TTGGATTCTGCCGGCTG
CAAAGTTCTACACTTCACGGCAGCCCTGACG----ACATCACTGGCCATCTGGTTCCTG-TCACACTTT---
--GCTTTACTTTTCCA--------------------------------------------------------
------------CTGTAAGCTTTACCGAGTTGTCCAC-CCCTTAA----GTGAGCTTCCAAACCTG------
---------------------------------------GACTGTCAGAAG---CATTCCT---------TG
--------AAGGTAGTTTCTGCTCTTTGGGTGGCTGGTGTGGCGG-TGTACATCCCGGTCTTAATTTATACT
AGAAAAGTA-GAA---TACCTGAATGTAGGAAATGATACA------GA-CACCTTGTCTACTAA-TAGGATA
T-----ACACAGATTGCCT-AACTGACTTTGGAAACAGGAAGATAGAA----------TTTTACTATGGGAA
AATATTTCTGGCTC-TTATTGATATTCTTCCTTTAGCCA-TCTTAGTCTTTGTCTGTTTCTGTATGTCTTTC
CT-CCTTTG-GGAGAGAA-AGACGATGACATATGGTGACATCTGGATTGGAGATGATGATTCA-----GAAA
TTGAAATCTTTAGAGGGGCCA-AGTACAGTATTTTATTAATGTTGCTGATCACTCCACTTT-GGATTTCTCA
CTTTATCTTAGTCTATTTCTTGAAAGAC-TTGGCAGTGTATGT-CTTTATTCCAGCTGCTCTCACAGCCCTC
TCTTCAGGCTTCTCT----GCAC-TCAGTCCTTTCCTGCTAATGTTGGTTAATTACAAAGTGAAG------T
TG------------GTGTCCTCGTGTGG-TGCCAAA-----GAGAAAATA----------------TCCACA
CCACAGCCTGCT------AATGTTGTTCT------TTCTCCGTACACT------------------------
------------------------------------------------
>Hoary_bamboo_rat
---------------------------ATGAAGCCCTCC---G-CAGACATGCTTGAGA-TTACTGCCTGT-
-GCTGT--CCTAATCCTCGTGAGCTTCGTGGGAAAT--ACCTGTTTATTTTATTCTACAAGGAAGTGC---A
TCACTGGGCGCTCGCAAACATCT------TTTCTTCTAATTTT-CAGTCTCGTGTTTGTCCACCTTATTAAA
AACTTGGTGGTGAATGTCATGAAGATTG-TTTACTCTTCCGGTATCTTG------CTGGATTCAGCTGGCTG
CAAGGTTCTGCACTTCACTGCAGCCCTGACA----ACTTCCCTGGCCATCTGGTTCATG-TTACACTTT---
--GCCTTGCTTTACTA--------------------------------------------------------
------------CCGGAAGCTTTACCAAATCGTCTAC-CCCTTGA----GCGAGGCCACAAACCTG------
---------------------------------------GACTATCAGAAG---CATTCCT---------TG
--------AAGGGGATCTCCGCACTTTGGGTGGCTGGGGTGGCAG-TATACATCCCAGTGTTGATATACACT
AGAAAACCG-GAA---CACCTAAATGCAGGAAATGATACA------GG-CTCTTTGTCCACTCG-TAGAATT
T-----ACATGGACTGCTT-GACTGGCTTTGGAAACGAGCAGGTAGAG----------TTTTACTATGGAAA
AATATTTTTAGTTC-TGATTGATATCCTTCCTTTAGCCA-GCTTAGTGCTTGTCTGCCTCTGGATGGCTTTC
CT-CCTTTC-AGAGAAAA-AGAAGGCGACATATGGTGACATCTGGATTGGAGAGGATGATTCA-----GAAA
CTGAGATTCTTCGAGGGGCCA-AGTTCAGTATTTTATTAATGTTGCTGCTCACTCCGCTTT-GGATTTCTCA
CTTTATCTTAGTCTATTTCGTGAAGGAT-TTGGCGGCCTGCAT-TTTCACTCCAGCTGTTCTCACAGCCCTC
TCCTCTGGTTTCTCT----GCGC-TCAGTCCTTTCCTGCTTATGCTGGTTAATTACAAAATGAAG------T
TG------------GTGTCTTTCTGCGT-TGCCAAA-----GAGGAAAAA----------------TCCACA
GCACAGCCTGCA------AACATTATTCT------GTCTCCATATGCT------------------------
------------------------------------------------
>Northern_Israeli_blind_subterranean_mole_rat
---------------------------ATGAAGCCCTCC---G-CAAACGTGCTTGAGA-TCACTGCCTGT-
-GCTGT--CCTAATCCTTGTGAGCTTCGTGGGAAAC--ACATGCTTATTTTATTCTACAAGGAAGTGC---A
CCACTGGGCGCTTGCAAACATCC------TTTCTTCTAATTTT-CAGTCTCGCGTTTGTCCACCTCATTAAA
AACCTGGTGGTGAACGTCATGAAGATTG-TTTACTCTTCTGGTATCTTG------CTGGATTCAGTTGGCTG
CAAAGTTCTGCATTTCACTGCAGCCCTGACA----ACTTCCCTGGCCATCTGGTTCATG-TTACACTTT---
--GCATTGTTCTACCA--------------------------------------------------------
------------CCGGAAGCTTTACCAAATTGTCTAC-CCCTTGA----GCGAGGCCACAGAACTG------
---------------------------------------GACCAGCAGAAG---CACTCCT---------TG
--------AAGGGGATCTCTGCACTTTGGGTGGCTGGTGTGGCAG-TATACATCCCGGTGTTGGTTTACACT
AGAAAACCA-GAA---CACCTAAATGCAGGAAATAGTACA------GG-CTCCTTGTCCACTAA-TAGAATT
T-----ACATGGATTGCTT-AACTGGCTTTGGCAACGAGCAGGTAGCG----------TTTTACTATGGAAA
AATATTTTTAGCTC-TAATTGATATCCTTCCTTTAGCCG-GCTTAGTGCTCGTCTGTTTCTGGATGTCTTTC
CT-CCTTTC-AGAGAAAA-AGAAGGTGACATATGGTGACATCTGGATTGGAATGGATGATTCA-----GAAA
TTGAGATTCTTCGAGGGGCCA-AGTTCAGTATTTTATTAATGTTGCTGCTCACTCCACTTT-GGATCTCTCA
CTTTATCTTAGTCTATTTCTTGAAAGAT-TTGGCAGCGTGCGT-TTTCACTCCAGCTGCTCTCACGGCCCTC
TCCTCCGGCTTCTCT----GCCC-TCAGTCCTTTCCTGCTTATGCTGGTTAATTACAGAGTGAAG------C
TG------------GTGTCCTTCTGTGG-TGCCAAG-----GAGGAAAAA----------------TCCACA
CCACAGCCTGCA------AACATTACTCT------GTCTCCATATGCT------------------------
------------------------------------------------
>Hispid_cotton_rat
---------------------------ATGAAGCCCTCT---G-CGGACGTGCTTGAGA-TCATCGCCTGT-
-GCAGT--CCTCATCCTTGTGAGCTTCGTAGGGAAC--GTCTGTTTATTTTATTCCACAAGCAAGTGC---A
TCACTGGGGGCCTGCAGACATCC------TTCCTTCTCATGAT-CAGCCTTGTGTTTGTCCACCTTATTAAG
AACCTGGTGGTGAACATCCTCAAGATTG-TTTACTCTTCTGGTATCTTT------CTGGATTCAGCTGGCTG
CAAAGTTCTGCACTTCACCGCAGCCCTGACA----ACTTCCCTGGCCATCTGGTTCATG-TTACACTTT---
--GCCGTGTTGTATCT--------------------------------------------------------
------------CCAGAAGCTTTACCAAATTGTCTAC-CCCTTGA----GTGGGGCTGCAACCCTG------
---------------------------------------AACCAACAGAAG---TATTCCT---------TG
--------AAGGGGATTTCTGCACTATGGGTGGCTGGTGTGGCAG-TGTATATCCCAGTGTTGATATATACT
AAAAAACCA-GAA---CACCTGAATTCTGGAAATGATACA------GG-CTCCTTGTCTACTAA-TAGGATT
T-----ACATGGAGTGTTT-GACTGGTTTTGGAAATGAACAGGTAGAG----------CTTTACTATGGGAA
AATATTTTTAGTTT-TGATTGATATTCTTCCTTTAGCTG-TCTTAGTGTTTGTCTGTTTCTGGATGGCTCTC
CT-CCTTTT-AGAGAAGA-AAAAGATGACATATGGCGACATCTGGATTGGAGATGATGATTCA-----GAAA
CTGAGGTCCTTCGAGGGGCCA-AGTTTAGTATCTTGTTAATGTTACTGATCACTCCACTTT-GGGTTTCTCA
CTTTATCTTAGTCTGTTTCTTGAAGGAC-TTGGCAGCGTATGT-CTTTATTCCAGCTGTTCTCACAGCCCTC
TCCTCCGGCTTCTCT----GCTC-TCAGTCCTTTCCTGCTTATGTTGGTTAATTACAAAATGAAG------T
TG------------GTGTCCTTCTGTGG-AGTCAAA-----CAGGAAAAG----------------TCCACC
CCACAGCCTGCA------GATGTCATTCT------CTCTCCATATGCT------------------------
------------------------------------------------
>Deer_mice
---------------------------ATGAAGCCCTCT---G-CAGACGCGCTTGAGA-TCATCTCCTGT-
-GCCGT--TCTCATCCTCGTGAGCTTCGTCGGAAAC--GCATGTTTATTTTATTCCACAAGCAAGTGC---A
TCACGGGGGGCCTGCAGACATCC------TTTCTTCTCATTAT-CAGCCTTGTGTTTGTCCACCTTATTAAA
AACCTGGTGGTGAACATCCTCAAGATCG-TTTACTCTTCTGGTATCTTG------CTGGATTCAGTTGGCTG
CAAAGTTCTGCACTTCACTGCGGCCCTGACA----ACTTCCCTGGCCATCTGGTTCATG-TTACACTTT---
--GCGCTGCTCTACCT--------------------------------------------------------
------------CCGGAAGCTTTACCAAATCGTCTAC-CCCTTGA----GCGGGGCTGCAAGCCTG------
---------------------------------------AGCCAACAAAAG---TACTCCT---------TG
--------AAGGGGATTTCTGCACTTTGGGTGGCTGGTGTGGCGG-TGTATATCCCAGTGTTGATATATACT
AGAAAACCA-GAA---CACCAGAATCCTGTAAATGATACA------GG-CTCTTTGTCTACTAA-CAGAATT
T-----ACGTGGATTGCTT-GACCGGCTTTGGAAACGAGCAGGTAGAG----------CTTTACTATGGGAA
AATATTTTTAGTTT-TGATCGATATTCTTCCTTTAGCTG-TCTTAGTCTTTGTCTGTTTCTGGATGGCTTTC
CT-TCTTTT-AGAGAAGA-AAAAGATGACATATGGTGACATCTGGATTGGAGACGATGATTCA-----GAAA
CCGAGGTCCTTCGAGGGGCCA-AATTCAGTATCTTGTTAATGTTACTGATCACTCCGCTCT-GGATTTCTCA
CTTTATCTTGGTCTATTTCTTGAAGGAC-TTGGCAGTGTATGC-ATTTATTCCAGCTGTTCTCACAGCCCTC
TCCTCCGGCTTCTCC----GCTC-TGAGTCCTTTCCTGCTTATGTTGGTTAATTACAAAGTGAAG------T
TG------------GTGTCCTTCTGTGG-TGTCAAA-----CAGGAAAAG----------------TCCGCA
CCACAGCCTGCA------GATGTCATTCT------CTCCCCATATGCT------------------------
------------------------------------------------
>Southern_grasshopper_mouse
---------------------------ATGAAGCCCTCT---G-CGGACGCGCTTGAGA-TCATCGCCTGC-
-GCCAT--TCTCATCCTCGTGAGCATCGTGGGAAAC--ACATGTTTATTTTATTCCACAAGCAAGTGC---A
TCACGGGGGGCCTGCAGACATCC------TTTCTTCTCCTTAT-CAGCCTCGTGTTTGTCCACCTTATCAAA
AACCTGGTGGTGAATATCCTCAAGATAG-TTTACTCCTCAGGTATCCTG------CTGGATTCAGTTGGCTG
CAAAGTTCTCCACTTCACTGCAGCCCTGACA----ACTTCCCTGGCCATCTGGTTCATG-CTTCACTTT---
--GCACTGCTCTACCT--------------------------------------------------------
------------CCGGAAGCTTTACCAAATTGTCTAT-CCCTTGA----GTGGGGCTGCAAGCCTG------
---------------------------------------AGCGAACAGAAG---TACTCCT---------TG
--------AAGGGGATTGCTGCACTTTGGGTGGCTGGTGTGGCGG-TGTATATCCCAGTGCTGATATATACT
AGAAAGCCA-GAACACCACCAGCATTCTAAAAATGATACA------GG-CTCTTTGTCTACGAA-CAGAATT
T-----ACATGGAATGCTT-GACTGGCTTTGGAAACGAGCAGGTAGAG----------CTTTATTATGGGAA
AATATTTTTAGTTT-TGATTGATATTCTCCCTTTAGTTA-TCTTAGTGTTTGTCTGTTTCTGGATGGCTCTC
CT-TCTTTT-GGAGAAGA-AAAAGATGACATATGGTGACATCTGGATTGGAGACGATGATTCA-----GAAA
CCGAGGTCCTTCGAGGGGCCA-AATTCAGTATCTTGTTAATGTTGCTGATCACTCCGCTCT-GGGTTTCTCA
CTTTATCTTGGTCTATTTCTTGAAGGAC-TTGGCAGCGTACAC-CTTTATTCCAGCTGTTCTCACAGCCCTC
TCCTCTGGCTTCTCC----GCTC-TGAGTCCTTTTCTGCTTATGTTGGTTAATTACAAAGTGAAG------C
TG------------GTGTCCTTCTGTGG-CGTCAAA-----CAGGAAAAG----------------TCCACG
CCACAGCCTGCA------GATGTCATTCT------CTCCCCATATGCT------------------------
------------------------------------------------
>Golden_hamster
---------------------------ATGAGGCCCTCT---G-CAGACCTGTTCGAGA-TCATCGCCTGT-
-GCTGT--TCTCATCCTTGTGAGCTTCGTAGGAAAC--ACATGTTTATTTTATTCTACAAGCAAGTGC---A
TCACTGGGGGCCTGCAGACATCC------TTTCTTCTCATTAT-CAGCCTGGTGTTTGTCCACCTTATTAAA
AACCTGGTGGTGAACGTCCTCAAGATCG-TTTACTCTTCTGGTATCTTG------TTGGATTCAGTTGGCTG
CAAAGTTCTGCACTTCACTGCAGCCCTGACA----ACGACCCTGGCCATCTGGTTCATG-TTACTCTTT---
--GCTTTGTTCTACCT--------------------------------------------------------
------------CCGGAAGCTTTACAAAATTGTCTAC-CCCTTGA----GCGGGCCTGCAAACCTG------
---------------------------------------AACCAACAGAAG---TACTCCT---------TG
--------AAGGGGATTTCTGCACTTTGGGTGGTGGGTGTGGCAG-TGTATATCCCAGTGTTGGTATATACT
AGAAAACTA-GAA---CACCCGAATTCTGGAAATGATACA------GT-CTCCATGTCTACTAA-CAGAATT
T-----ACATGGATTGCTT-GACTGACTTTGGAAATGAACAGGTAGAG----------CTCTACTACGGGAA
AATATTTTTAGTTT-TGATTGATATTCTTCCTTTAGCTG-TCTTGGTATTTGTCTGTTTCTGGATGGCTCTC
CT-CCTCCT-AGAGAAGA-AAAAGATGACATATGGTGACATCTGGATTGGAGATGATGATTCA-----GAAA
CTGAGGTCCTTCGAGGGGCCA-AGTTCAGTATCTTGTTGATGTTGCTGATCACTCCACTTT-GGGTTTCTCA
CTTTGTCTTAGTCTGTTTCTTGAAGGAC-TTGGCAGCCTGTGT-CTTTATTCCAGCTGTTCTCACAGCTCTC
TCCACTGGCTTCTCT----GCTC-TTAGTCCTTTCTTGCTTATGTTGGTTAATTACAAAATGAAG------T
TG------------GTGTCCTTCTGTGG-AGTCAAA-----CAGGAAAAG----------------TCCATA
CCACAGCCTGCA------GATGTCATTCT------GTCTCCATATGCT------------------------
------------------------------------------------
>Chinese_hamster
---------------------------ATGAAGCCCTCT---G-CAGACCTGTTCGAGA-TCATCACCTGT-
-GCCGT--TCTCATCCTTGTGAGTTCTGTAGGAAAT--GCATGTTTATTTTATTCCACAAGCAAGTGC---A
TCACTCGGGGCCTGCAGACATCC------TTTCTTCTCATAAT-CAGCCTTGTGTTTGTCCACCTTATTAAA
AACCTGGTCGTGAATGTGCTAAAGATCG-TTTACTCTTCTGGTATCTTG------CTGGATTCAGTTGGCTG
CAAAGTTCTGCACTTCACTGCAGCCCTGACA----ACTTCCCTGGCCATCTGGTTCATG-TTACACTTT---
--GCGTTATTCTACCT--------------------------------------------------------
------------CCGGAAGCTTTACCAAATTGTCTAC-CCCTTGA----GCAGGGCTGCAAACCTG------
---------------------------------------AACCAACAGAAG---TACTCCG---------TG
--------AAGGGGATTTCTGCACTTTGGGTGGCGGGTGTGGCAG-TATATATCCCAGTGTTGGTATATACT
AGAAAACCA-GAA---CACCTGAATTCTGGAAATGATACA------GG-CTCCTTGTCTACTAA-CAGAATT
T-----ACATGGATTGCTT-GACTGGCTTTGGAAACGAGCAGGTAGAG----------CTCTACTATGGGAA
AATATTTTTAGTTT-TGATTGATATTCTTCCGTTAGCTT-CCTTGGTGTTTATCTGTTTGTGGATGGCTCTC
CT-CCTTCT-AGAGAAGA-AAAAGATGACATACGGTGACATCTGGATTGGAGATGATGATTCA-----GAAA
CTGAGGTCCTTCGAGGGGCCA-AGTTCAGTATCTTGTTGATGTTGCTGATCACTCCACTTT-GGGTTTCTCA
CTTTATCTTAATCTGTTTCTTGAAGGAC-TTGGCAGCCTGTGT-CTTTATTCCCGCTGTTCTCACAGCTCTC
TCCTCTGGCTTCTCT----GCTC-TTAGTCCTTTCTTGCTTATGTTGGTTAATTACAAAATGAAG------T
TT------------GTGTCCTTCTGTGG-AGTCAAA-----CAGGAAAAG----------------TCCACA
CCACAGCCTGCA------GATGTCATTCT------GTCTCCATATGCT------------------------
------------------------------------------------
>Dzungarian_hamster
---------------------------ATGAAGCCCTCT---G-CAGACCTGTTCGAGA-TCATCGCCTGT-
-GCCGT--TCTCATCCTTGTGAGCTTCATAGGAAAC--ATATGTTTATTTTATTCCACAAGCAAGTGC---A
TCAGTGGGGGCCTGCAGACATCC------TTTCTTCTCATTAT-CAGCCTTGTGTTTGTCCACCTTATCAAA
AACCTTGTGGTGAACGTCCTCAAAATCG-TCTACTCTTCTGGTATCTTG------TTGGATTCAGTTGGCTG
CAAAGTTCTGCACTTTACTGCAGCCCTGACA----ACTTCCCTGGCCATCTGGTTCATG-CTACATTTT---
--GCATTGTTCTACCT--------------------------------------------------------
------------CCGGAAGCTTTATCAAATTGTCTAC-CCCTTGA----GCAGGGCTGGAAACGTG------
---------------------------------------AACCAACAGAAG---TACTCCT---------TG
--------AAGGGGATTTCTGCACTTTGGGTGGCTGGTGTGGCAG-TGTATATCCCCGTGTTGGTATATACT
AGAAAACCA-GAA---CACCTGCATTCTGGAAATGATACA------GG-CTCCTTGTCTACTAA-CAGAATT
T-----ACATGGAGTGCTT-GACTGGCTTTGGGAATGAACAGGTAGAG----------CTCTACTATGGGAA
AATATTTTTAGTTT-TGATTGATATTCTTCCTTTAGCTA-TCTTGGTGTTTGTCTGTTTCTGGATGGCTCTC
CT-CCTTCT-AGAGAAAA-AAAGCATGACATATGGTGACATCTGGATTGGAGATGATGATTCA-----GAAA
CCGAGGTCCTCCGAGGGGCCA-AGTTCAGTATCTTGTTGATGTTGCTGATCACTCCACTTT-GGGTTTCTCA
CTTTATTTTAGTCTGTTGCTTGAAGAAA-CTGGCAGCGTGCAT-CTTTATCCCAGCTGTTCTCACAGCTCTC
TCCTCTGGTTTCTCT----GCTC-TTAGTCCTTTCCTGCTTATGTTGGTTAATTACAAAATGAAG------G
TG------------GTGTCCCTCTGTGG-AGTTAAA-----CAGGAAAAG----------------TCCACA
CCACAGCCTGCA------GATGTCATTCT------GTCTCCATATGCT------------------------
------------------------------------------------
>Northern_mole-vole
---------------------------ATGAAGCTCTCT---G-CAGACATGCTTGAGA-TCATCTCCTGT-
-GCCGC--TCTCATCTCTGTGAGCCTTGTAGGAAAC--ACATGCTTATTCTATTCCACAAGCAAGTGC---A
TCGCTGGGGGCCTGCAGACCTCC------TTTCTTCTCATCAT-CAGCCTTGTTTTCGTCCACCTTATTAAA
AACCTGGTGGTGAACACCCTCAAGATCG-TTTACTCTTCTGGTATCTTG------CTGGATTCAGCGGGCTG
CAAAGTTCTGCATTTCACTGCAGCCCTGACA----ACGTCCCTGGCCATCTGGTTCATG-TTACACTTT---
--GCCTTGCTCTACCT--------------------------------------------------------
------------CCGGAAGCTTTACCAAATTGTCTAC-TCCTTGA----GTGGGGCTGCAAACCCG------
---------------------------------------GATCCACAGAGG---TACTCCT---------TG
--------AAGGGGATTTCTGCACTTTGGGTGGCTGGTGTGGCGG-TGTATATCCCAGTATTGATATATACT
AGAAAACCA-GGA---CCCCCGAATTCTGGAAATGATACA------GG-CTCCTTGCCTACTAA-CAGAATG
T-----ACCTGGGTTGCTT-GACTGGTTTTGGAAATGACCAGGTAGAG----------CTCTACTATGGGAA
AATATTTTTGGTTT-TGGTGGATATTCTTCCTTTAGCTA-TCTTAGTGTTTGTCTGTCTCTGGATGGCTCTC
CT-CCTTTC-AGAGAAGA-AAAAGATGACATATGGGGACATCTGGATGGGAGATGATGATTCA-----GAAA
CCGAAGTCCTTCGAGGGGCCA-AGTTCAGTATCTTGTTAATGTTGCTGATCACTCCACTGT-GGGTTTCTCA
CTTTGTCTTAGTCTGCTTCTTGAAGGAC-TTGGCAACGTGCGT-CTTTATTCCAGCTGCTCTCACAGCCCTC
TCCTCTGGCTTCTCC----GCTC-TCAGTCCTTTCCTGCTTATGCTGGTTAATTACAAAATGAAG------C
TG------------GTGTCCTTCTGTGG-AGTCAGA-----CAGGAAAAG----------------TCCACA
ACACAGCCTGCA------GATGCCGTTCC------GTCTCCATATGCT------------------------
------------------------------------------------
>Prairie_vole
---------------------------ATGAAGCCCTCT---G-CAGACGCACTTGAGA-TCATCTCCTGT-
-GCCGT--TCTCATCTCTGTGAGCCTTGTAGGAAAC--ACGTGTTTATTCTATTCCACAAGCAAATGC---A
TCGCTGGGGGCCTGCAGACCTCC------TTTCTTCTCATCAT-CAGCCTTGGGTTCGTCCACCTCACTAAA
AACCTGGTGGTGAACATCCTCAAGATTG-TTTACTCTTCTGGTATCTTG------CTGGATTCCGCGGGCTG
CAAAGTTCTGCATTTCACTGCAGCCCTGACT----ACATCCCTGGCCATCTGGTTCATG-TTACACTTT---
--GCGTTGCTCTACCT--------------------------------------------------------
------------CCGGAAGCTTTACCAAATTGTCTAC-CCTTTGA----GTGGGGCTGCAAACCCG------
---------------------------------------GATCCACAGAGG---TACTCCT---------TG
--------AAGGGGGTTTCTGCACTTTGGATGGCTGGTGTGGTGG-TGTATATCCCTGTGTTGATATACACT
AGAAAACCA-GAG---CCCCCGAATTCTGGAAATGATACG------GG-CTCCTTGTCTACTAA-CAGAATG
T-----ACCTGGGTTGCTT-GACTGGTTTTGGAAATGACAAGGTAGAG----------CTGTACTATGGGAA
AATATTTCTAGTTT-TGGTGGATATTCTTCCTTTAGTTA-TCTTAGTGTTTGTCTGTCTCTGGATGGCTCTC
CT-CCTTTT-AGAGAAGA-AAAAGATGACATATGGGGACATCTGGATTGGAGATGATGATTCA-----GAAA
CCGAAGTCCTTCGAGGGGCCA-AGTTCAGTATCTTGTTAATGTTGCTGATCGCTCCGCTGT-GGGTTTCTCA
CTTTGTCTTAGTCCGCTTCTTGAAGGAT-TTGGCAACGTGCGT-CTTTATTCCAGCTGTTCTCACAGCCCTC
TCCTCCGGCTTCTCC----GCTC-TCAGTCCTTTCCTGCTTATGCTGGTTAACTACAAAATGAAG------C
TG------------GTGTCCTTCTGTGG-CGTCAGA-----CAGGAAAAG----------------TCTACA
ACACAGCCTGCA------GATGCCATTCC------GTCTCCATATGCT------------------------
------------------------------------------------
>Bank_vole
---------------------------ATGAAGCCTTCT---G-CAGACGTGCTTGAGA-TCATCGCCTGT-
-GCTGT--TCTCATCTCTGTGAGCCTCGTAGGAAAC--ACATGTTTATTCTATTCCACAAGAAAATGC---A
TCGCCGGGGGCCTGCAGACCTCC------TTTCTTCTCATCAT-CAGCCTTGTGTTCGTCCACCTTATTAAA
AACCTGGTGGTGAACATCCTGAAGATCG-TTTACGCTTCTGGCATCTTG------CTGGATTCAGCGGGCTG
CAAAGTTCTGCATTTCACTGCAGCTCTGACA----ACATCCTTGGCCATCTGGTTCATG-TTACACTTT---
--GCGTTGCTCTACCT--------------------------------------------------------
------------CCGGAAGCTTTACCAAATTGTCTAC-CCCTTGA----GTGGGGCTGCAAACCCG------
---------------------------------------GATCCACAAAGG---TACTCCT---------TG
--------AAGGAGATTTCTGCACTTTGGGTGGCTGGTGTGGCCG-TGTATATACCAGTGTTGGTATACACT
AGAAAACTA-GAA---CCCCCGAATTCTAGAAATGATACG------GT-CTCCTTGTCTACTAA-CAGAATG
T-----ACCTGGATTGCTT-GACTGGTTTTGGAAATGAACAGGTAGAG----------CTCTACTATGGGAA
AATATTTTTAGTTT-TGGTGGATATTTTTCCTTTAGCTA-TCTTAGTGTTTGTCTGTCTCTGGATGGCTCTC
CT-CCTTTT-CGAGAAGA-AAAAGATGACATATGGGGACATCTGGATTGGAGATGATGATTCA-----GAAA
CCGAAGTCCTTCGAGGGGCCA-AGTTCAGTATCTTGTTAATGTTGCTGATCACTCCGCTGT-GGGTTTCTCA
CTTTGTCTTAGTCTGCTTCTTGAAGGAC-TTGGCAGCGTGTGT-CTTTACTCCAGCTGTCCTCACAGCCCTC
TCCTCTGGCTTCTCC----GCTC-TTAGCCCTTTCCTGCTTATGCTGGTTAATTACAAAATGAAG------C
TG------------GTGTCCTTCTGTGG-AGTCAGA-----CAGGAAAAG----------------TCCACA
ACACAGCCTGCA------GATGCCATTCC------GTCTCCATATGCT------------------------
------------------------------------------------
>Muskrat
---------------------------ATGAAGCCCTCT---G-CAGACGCGCTTGAGA-TCATCGCCTGT-
-GCCGT--TCTCATCTTTGTGAGCCTCGTAGGAAAC--ACATGTTTATTCTATTCCACAAGCAAATGC---A
TCGCTGGTGGCCTGCAAACCTCC------TTTCTTCTCATTAT-CAGCCTTGTGTTCGTCCACCTTATTAAA
AACCTGGTGGTGAACATCCTGAAGATCA-TTTACTCTTCTGGTATCTTG------CTGGATTCAGCTGGCTG
CAAAGTTCTGCATTTCACTGCAGCCCTGACA----ACGTCCCTGGCCATCTGGTTCATG-TTACACTTT---
--GCGTCGCTCTACCT--------------------------------------------------------
------------CCGGAAACTTTACCAAATTGTCTAC-CCCTTGA----GTGGGGCTGCAAACCCG------
---------------------------------------GATCCGCAGAGG---TACTCCT---------TG
--------AAGGGGATTTCTGCACTTTGGGTGGCTGGTGTGACAG-TGTATATCCCAGTGTTGATGTACACT
AGGAAACTA-GAA---CCCCCGAATTCTGGAAATGATACA------GG-CTCCTTGTCTACGAA-CAGATTT
T-----ACCTGGATTGCTT-GACTGGTTTTGGAAATGAACAGGTAGAG----------CTTTACTATGGGAA
AATATTTTTAGTTT-TGGTTGATATTCTTCCTTTAGCTA-TCTTGGTGTTTGTCTGTCTCTGGATGGCTCTC
CT-CCTTTT-AGAGAAGA-AAAAGATGACATATGGCGACATCTGGATTGGGGATGATGATTCA-----GAAA
CTGAAGTCCTTCGAGGGGCCA-AGTTCAGTATCTTGTTAATGTTGCTGATGGCTCCACTGT-GGGTTTCTCA
CTTTGTCTTAGTCTGTTTCTTGAAGGAC-TTGGCAACGTGCGT-CTTTATTCCAGCTGTTCTCACAGTCCTC
TCCTCTGGCTTCTCC----GCTC-TTAGCCCTTTCCTGCTTATGCTGGTTAATTACAAAATGAAG------C
TG------------GTGTCCTTCTGTGG-AGTCAAA-----CAGGAAAAG----------------TCCACA
ACACAGCCTGCA------GATGCCATTCC------ATCTCCATATGCT------------------------
------------------------------------------------
>Fat_sand_rat
---------------------------ATGAAGCCCTCC---G-CAGACGTGCTGGAGA-TCATAGCCTGC-
-TCCAT--CCTCATTCTTGTGAGCTTCGTAGGAAAC--GTATGTTTATTTTATTCCACAAGCAAGTGC---A
TCACCGGGGGCCTGCAAACATCC------TTCCTTCTCATTAT-CAGCCTCGTGTTTGTCCACCTTATTAAG
AACCTGGTGGTGAACATCCTCAAGATCG-TTTACTCGGCCGGTATCTTG------CTGGATTCAGTCGGCTG
CAAAGCTCTGCACTTCACTGCAGCTCTGACA----ACTTCCCTGGCCATCTGGTTCATG-TTACATTTC---
--GCTCTGTTCTACCA--------------------------------------------------------
------------CCGGAAGCTTTACCGAATTGTCTAC-CCCTTGA----ACAGGGCTGCAAACCTG------
---------------------------------------AACCAACAGAAG---TACTCCT---------TG
--------AAGGAGATTTCTGCACTCTGGGTGGCTGGTGTAGCAG-TGTATATTCCAGTGTTGGTATACACT
AAAAAACCA-GAA---CACCCAAATCCTGGAAATGATACA------GC-CTCCCTGTCTACTAA-CAGAATT
T-----ACATGGATTGCTT-AACTGGCTTTGGAAATGAGCAGGTAGAG----------TTTTACTATGGGAA
AATATTTCTAGTTT-TAATTGATATTCTTCCCTTAGCCA-TCTTAGTATTTGTCTGTTTCTGGATGGCTCTC
CT-CCTCCT-GGAGAAGA-AGAAGATGACATATGGTGACATCTGGATTGGTGATGATGACTCA-----GAAA
CTGAGGTCCTTCGAGGGGCCA-AGTTCAGTATCTTGTTAATGTTGCTGATCACTCCTCTTT-GGGTTTCTCA
CTTTATCTTAGTCTATTTCTTGAAGGAC-TTGGCAGCTTATGC-CTTTATTCCAGCTGTGCTCACAGCCCTC
TCCTCTGGCTTCTCT----GCTC-TTAGTCCTTTCCTGCTTATGCTGGTTAATTACAAAATGAAG------C
TG------------GTGTCCTTCTGTGG-AGCCCAA-----CAGGAAAAA----------------CCCACA
GCACCGCCTGCA------GACATTATTCT------GTCTCCATATGCT------------------------
------------------------------------------------
>Mongolian_gerbil
---------------------------ATGAAGCCCTCT---G-CAGACGTGCTGGAGA-TCATAGCCTGC-
-TCCAT--CCTCATTCTTGTGAGCTTCGTAGGAAAT--GTATGTTTATTTTATTCCACGAGCAAGTGC---A
TCACCGGGGGCCTGCAGACATCC------TTCCTTCTCATTAT-CAGCCTCGTGTTTGTCCACCTTATGAAG
AACCTGGTGGTGAACATCCTTAAGATCG-TTTACTCGGCCGGGGTCTTG------CTGGATTCGGTCGGCTG
CAAAGCTCTGCACTTCACTGCAGCCCTGACA----ACTTCCCTGGCCATCTGGTTCATG-TTACATTTT---
--GCTCTGTTCTACCA--------------------------------------------------------
------------CCGGAAGCTTTACCAAATTGTCTAC-CCCTTGA----GTAGGGCAGCAAACCTG------
---------------------------------------AACCAACAGAAG---TACTCCT---------TG
--------AAGGAGATTTCTGCACTCTGGGTGGCTGGTGTAGCAG-TGTATATTCCAGTGTTGGTATACACT
AAAAAACCA-GAA---CACCCAAATCCTGGAAATGATACA------GC-CTCCCTGCCTACTAA-CAGAATT
T-----ACATGGATTGCTT-AACTGGCTTTGGAAATGAGCAGGTAGAG----------TTTTACTATGGGAA
AATATTTTTAGTTT-TAATTGATATTCTTCCCTTAGCCA-TCTTAGTATTTGTCTGTTTCTGGATGGCTCTC
CT-CCTCCT-GGAGAAGA-AGAAAATGACATATGGTGACATCTGGATTGGTGATGATGACTCA-----GAAA
CCGAGGTCCTTCGAGGGGCCA-AGTTCAGTATCTTGTTAATGTTGCTGATCACTCCTCTTT-GGGTTTCTCA
CTTTATCTTAGTCTATTTCTTGAAGGAC-TTGGCAGCTTATGC-CTTTATTCCAGCTGTGCTCACAGCCCTC
TCCTCTGGCTTCTCT----GCTC-TTAGTCCTTTCCTGCTTATGCTGGTTAATTACAAAATGAAG------C
TG------------GTGTCCTTCTGTGG-AGTCCAA-----CAGGAAAAA----------------TCCACA
GCACCGCCTGCA------GACATTATTCT------GTCTCCATATGCT------------------------
------------------------------------------------
>Rat
---------------------------ATGAAGCCCTCT---G-CAGACATGCTTCAGA-TAATCGCCTGC-
-ACCGT--CCTCATCCTCGTGAGCTTCGTAGGAAAC--GTGTGTTTATTTTATTCCACAAGTAAGTGC---C
TCACCGGGGGCCTGCAGACATCT------TTTCTCCTCATTAT-CAGCCTTGTGTTTGTCCACCTTATTAAA
AACCTGGTGGTGAACATCCTCAAGATTG-TTTACTCTTCCGGTATCTTG------CTGGACTCAGTTGGCTG
CAAAGCTCTACACTTCACCGCAGCCCTGACA----ACTTCCCTGACCATCTGGTTCATG-TTACTATTT---
--GCCTTGTTCTACCA--------------------------------------------------------
------------CCGGAAGCTTTACCAAATTGTCTAC-CCCTTGA----GCGGAGCTGCAAACCTG------
---------------------------------------AACCAACAGAAG---TATTCTG---------TG
--------AAGGGTATTTCTGCACTCTGGGTGGCTGGTGTGGCAG-TGTATATCCCAGTGTTGATATATACT
AGAAAACCA-GAG---AGCCTCAATTCTGGAAATGATACA------GG-CTCCCTGTCTACTAA-AAGAATT
T-----ACATGGACTGCCT-AACTGGCTTTGCAAATGAGCAGGTAGAG----------TTTTACTATGGAAA
AATATTCTTAGTTC-TGATTGATATTCTTCCTCTGGCTA-TCTTAGTATTTGTCTGTTTCTGGATGGCTCTC
CT-CCTCTT-AGAGAAGA-AGAAGATGACATATGGCGACATCTGGGTTGGAGATGATGACTCA-----GAAA
CGGAGGTCCTCCGAGGGGCCA-AGTTCAGTATCTTGTTAATGCTGCTCATCACCACGCTTT-GGGTCTCTCA
CTTTATCTTAGTCTATTTTTTGAAGGAT-TTGGCAGCGTGTGT-CTTTATCCCAGCTGTTCTTACAGCCCTC
TCCTCTGGCTTCTCT----GCTC-TCAGTCCTTTCCTGCTTATGTTGGTTAATTACAAAATGAAG------C
TG------------GTGTCTCTCTGTGG-AGCCCAA-----CGGGAAAAA----------------TCCACT
CCACAGCCTCCA------GACGTCATTCT------TTCTCCGTATGCT------------------------
------------------------------------------------
>Long-tailed_field_mouse
---------------------------ATGAAGTCCTCT---A-CAGACGTGCTTGAGA-TAATCGCCTGC-
-GCTGT--TTTCATCCTCGTGAGTTTCGTAGGGAAC--ATATGTTTATTTTATTCCACAAGTAAGTGC---A
TCACCGGGGGCCTGCAGACATCT------TTTCTTCTCATTAT-CAGCCTGGTGTTTGTCCATCTTATTAAA
AACCTGGTGGTGAACATCCTCAAGATTG-TTTACTCTTCTGGTATCTTG------CTAGACTCCATTGGCTG
CAAAGCTCTGCACTTCTTTGCAGCCTTGACG----ACTTCCCTGACCATCTGGTTCATG-TTACACTTT---
--GCGTTGTTCTACCA--------------------------------------------------------
------------CAGGAAACTCTACCAAATTGTCCAC-CCCTTGA----GTGGAGCTGCAAACCCG------
---------------------------------------AACCAACACAAG---TACTCCT---------TC
--------AAGGGAATTTCTGCACTCTGGGTGGCTGGTGTGGCTG-TGTATATCCCAGTGTTGATTTATACT
AGAAAACCA-GAG---CACGTCAATTCTGGAAATGATACG------GG-TTCCCTATCTACTAA-AAGAATG
T-----ACATGGATTGCTT-AACTGGCTTTGCAAATGAGCAGGTAGAG----------TTTTACTATGGGAA
AATATTTTTAGTTT-TGATTGATATCCTTCCTCTAGCCA-TCTTGGTGTTTGTCTGTTTCTGGATGGCTCGC
CT-CCTTTT-AGAGAAGA-AGAAGATGACATATGGCGACATCTGGATCGGAGATGATGACTCA-----GAAA
CTGAAGTCCTCCGAGGGGCCA-AGTTCAGTATCTTGCTAATGTTGCTCATCACACCCCTTT-GGATTTCTCA
CTTTATCTTAGTCTATTTCTTGAAGGAC-TTGGCGGCGTATGT-CTTTATTCCAGCTGTTCTTACAACCCTC
TCCTCTGGCTTCTCT----GCTC-TCAGTCCTTTTCTGCTTATGTTGGTTAATTACAAAATGAAG------C
TG------------GTGTCCTTCTGCGG-AGCCCAA-----CGGGAAAAA----------------TCCACA
CCACAGCCTGCA------GACGTCATTCT------GTCTCCATATGCT------------------------
------------------------------------------------
>Mouse
---------------------------ATGAAGCCCTCT---G-CAGACGAGCTTGAGA-TAATCGCCTGT-
-GCTGT--TCTCATCCTCGTGAGCTTCGTAGGAAAC--ATATCTTTATTTTATTCCACAAGTAAGTGC---A
TTGCCGGGGGCCTGCAGACATCT------TTCCTCCTCATTAT-CAGCCTGGTGTTTGTCCACCTTATTAAA
AACCTGGTGGTCAACACCCTCAAGATTG-TTTACTCTTCCGGAATCTTG------CTGGACTCCGTTGGCTG
CAAAGCTCTGCACTTCACTGCAGCCCTGACG----ACTTCCCTGACCATCTGGTTCATG-TTACACTTT---
--GCGTTGTTCTACCA--------------------------------------------------------
------------CCGGAAGCTTTACCGAATAGTGTAC-CCCTTGA----GCGGAGCTGCAAGTCTG------
---------------------------------------AATCAACAGAAG---TACTGCT---------GG
--------AAGGGGATTTCTGCCCTCTGGGTAGCTGGTGTGGCAG-TGTATATCCCAGTGTTGATCTATACT
AGGAAACCA-GAG---CTCGTCAATTCTGGAAATGACACA------AG-CTCCCTGTCTACTAA-AAGAATC
T-----ACATGGATTGCTT-AACTGGCTTTGCAAACGAGCAGGTAGAG----------TTTTACTATGGGAA
AATATTTTTAGTTT-TGATTGATATCCTTCCTCTAGCCA-TCTTAGTGTTTGTCTGTTTCTGGATGGCTCTC
CT-CCTCTT-AGAGAAGA-AGAAGATGACATATGGCGACATCTGGATCGGAGATGATGACTCA-----GAAA
CCGAGGTCCTCCGAGGGGCCA-AGTTCAGTATCTTGTTAATGTTGCTCATCACACCCCTTT-GGGTTTCTCA
CTTTATCTTAGTCTATTTCTTGAAGGAC-TTGGCGGCCTGTGT-CTTTATTCCAGCTGTTCTCACAGCCCTC
TCCTCTGGCTTCTCT----GCTC-TCAGTCCTTTCTTGCTTATGTTGGTTAATTACAAAATGAAG------C
TG------------GTGTCCTTCTGTGG-AGTCCAA-----CGGGAAAAA----------------TCCACA
CCACAGCCTCCA------GACGTCATTCT------GTCTCCATATGCT------------------------
------------------------------------------------
>Egyptian_spiny_mouse
---------------------------ATGAAGCCCTCT---G-CAGACATGCTCGAGA-TTATTGCCTGT-
-GCCGT--CCTCATCCTCGTGAGCTCCATAGGAAAC--GCGTGTTTATTTTATTCCACAAGCAAGTGC---A
TCACCGGGGGCCTGCAAACATCC------TTTCTTCTCATGAT-CAGCCTCGTATTTGTGCACCTTATTAAA
AACCTGGTGGGGAACACCCTCAAGCTCC-TGTACTCTTCTGGTATCTTG------CTGGATTCGGCAGGCTG
CAAAGCTCTGCACTTCACGGCGGCCCTGACA----ACTTCCCTGGCCATCTGGTTCATG-TTACACTTG---
--GCGTTGCTCTACCA--------------------------------------------------------
------------CAGGAAGCTTTACCAAATTGTCCAC-CCCTTGA----GCGGGGCTGCAAACCTG------
---------------------------------------AACCAAGAGAAA---TACTCCT---------GG
--------AAGGGGGTTTCTGCACTCTGGGTGGCTGGCGTGGTGG-TGTATATCCCAGTGTTGGTGTACACT
ACAAAACCG-GAA---CACCCGAGTTCTGGGAATGGTACA------GG-CTCCCTCTCTACTAA-CAGACTT
T-----ACCTGGATTGCTT-AACTGCCTTTGGAAATGAGCAGGTAGAG----------TTTTACTATGGGAA
AATATTTTTAGTTT-TAATTGATGGTCTCCCTTTAGCCG-TCTTAGTGTTTGTCTGTCTCTGGATGGCCGCC
CT-CCTTTT-AGAGAAGA-AGAAGATGACATACGGTGACATCTGGATTGGAGACGATGACTCA-----GAAA
CCGAGGTCCTTCGAGGGGCCA-AGTTCAGCATCTTGTTAATGTTGCTGATCACGCCTCTTT-GGGCTTCTCA
CTTTATCTTAGTCTATTTTTCGAAGGAC-TTGGCAGCGTGTGC-CTTTATTCCAGCTGTTCTCACAGCCCTC
TCCTCGGGCTTCTCT----GCTC-TGAGTCCTTTCCCGCTTATGTTGGTTAATTACAAAATGAAG------C
TG------------GTGTCCTTCTGTGG-CGTCCAA-----CGGGAAAAA----------------TCCACA
CCACAGCCTGCA------GACATTATTCT------GTCTCCGTATGCT------------------------
------------------------------------------------
>Gambian_giant_pouched_rat
---------------------------ATGAAGCCGTCT---G-CAGACACACTTGAGG-TCATCGCCTGT-
-GCCGT--TCTCATCCTTGTGAGCTTCGTAGGAAAT--GCATGTCTATTTTATACCACGAGCAAGTGC---A
TCGCCGGGGGCCTGCAGACATCC------TTTCTACTCATTAT-CAGCCTCGTGATTGTCCACCTTATTAAA
AACCTTGTGGTGAACATCCTGAAGATCG-TTTACTCTTCTGGGATCTTG------CTGGATTCGGTTGGCTG
CAAAGTTCTGCACTTCACTGAAGCCCTGACT----ACGTCCCTGGCCATCTGGTTCATG-TTACACTTT---
--GCGTTGTTCTACCA--------------------------------------------------------
------------CCAGAAGCTTTACCAAATTGTCCAC-CCCTTGA----GCAAGGCTGCAAACCTG------
---------------------------------------AACCAACAGAAG---TACTGCT---------TG
--------AAGGGGATTTCTGCACTTTGGGTGGCTGGTGTGGTGG-TGTTTATCCCAGTGTTGATATATACT
AGAAAACCG-GAA---CACCCGAATTCTGGAAACGATACAGCAGGCCC-CTCCTTGTCTACTAA-CAGAATT
T-----ACCTGGATTGCTT-AACTAGCTTTGGAAGTGAGCAGGTAGAG----------TTTTACTATGGGAA
AATATTTTTAGTTT-TGATTGACATTCTTCCTTTAGCCC-TCTTAGTGTTTGTCTGTTTCTGGATGGCTCTC
CT-CCTTGT-CGAGAAGA-AGAGGAAGACATATGGTGACATCTGGATTGGAGATGATGATTCA-----GAGA
CCGAGGTTCTTCGAGGGGCCA-AGTTTAGTATCTTGTTAATGCTGCTGATCACTGTTCTTT-GGGTTTCTCA
CTTTATCGTAGTCTATTTCTTGAAGGAC-TTGGCAGCATGCAT-CTTTATTCCAGCTGTTCTCACAGCCCTC
TCCTCTGGCTTCTCT----GCTC-TTAGTCCTTTCCTGCTTATGTTGGTTAATTACAAAATCAAG------T
TG------------GTGTCCTTCTGTGG-AGTCACA-----CAGGAAAAA----------------TCCACA
CCACAGCCCGGA------GGCATCATTCT------ATCTCCATATGCT------------------------
------------------------------------------------
>Sunda_pangolin
---------------------------ATGAAGCCGTCT---G-CACACATGCTTGAGA-TCATTGCTTGC-
-ACCAC--GCTAATCCTCGTGAGCTGTGCTGGAAAT--GTGTGTTTATTTTATTCTACAAGGAAATGT---A
TCACTGGGCGTTTACAGACATCC------TTTCTTCTAATTTT-CAGTCTTATATTTGTCCACCTCATTAAA
AACTTGGTGGTGAACATCATGAAAATTG-TTTATGCTTCGGGTTTCGTG------TTGGATTCAGCTGGCTG
CAAAGTTCTGCACTTCACAGCAGCCCTGACG----ACTTGCCTGGCCATCTGGTTCACG-CTGCACTTT---
--GCACTGTTCTACCA--------------------------------------------------------
------------CCAGCAGCTTCACCAAGCCGTCCAC-CCTGTGA----GTGAGGCCCCAAGGCTG------
---------------------------------------GACCAGCAGAAG---CATTCCG---------TG
--------AAGGTGGTTTCTGCACTTTGGGCTGCTGGTGTGGCAG-GGCACACCCCCATTTTACTTTTCACT
GGGAAACCA-AAA---TACCTGAATGCAGGCAATGACACA------GA-CCCCTTGTCTACACA-CAGCATT
T-----ATGTGGATTGCCT-GACTGACTTTGGAAACAAGCAGGTAGAG----------TTTTACTACGGGAA
AATATTTCTAGTTC-TCATGGATATTCTTCCTTTAGCAA-TCTTAGTTTTCGTCTGTTTCTGGATGTCTTTT
CT-CCTTTC-AGAAAGAA-GGAAGATGACATATGGTGACATCTGGATCGGAGATGATGATTCA-----GAAA
CTGAAATCCTTAGAGGGGCCA-AGTTTAGTATTGTATTAATGTGGCTGATCACTCCACTTT-GGATTTCTCA
CTTTATCTTAGTCTCTTTTTCAGAAGAC-TTGGCAGCCTGCGT-CTTTTTCCCAGCTGTTCTCACAGCCCTT
TCTTCAGGCTTCTCT----GCTC-TTAGTCCTTTCCTGCTTATGTTGGTGAATTACAAAATGAAG------T
TG------------GTGTCCTTGTGCGG-GGCCAAA-----GAGGAAAGT----------------CCCACA
CCACAGCTTGCA------GATGTGACTCT------TTCTCCGTATGCC------------------------
------------------------------------------------
>Tiger
---------------------------ATGAAGCCATCT---G-CGGACGTCCTTGAGA-TCACCGCTTGT-
-GCCGT--TCTAATCCTTGTGAGCGTTGTTGGAAAC--GTGTGTTTATTTTTTTCTACAAGGAGATGT---A
GCCCTGGCCGTTTACAGACATCC------CATCTTCTGATGTT-CAGCCTTCTATTTGTCCACCTCGTTAAA
AACGCGGTGGTGAATGTCATGAAAATTG-TTTACTCTTCTGGTTTCGTG------TTGGATTCAGCTGGCTG
CAGAGTTCTGCACTTCACGGCAAGCCTGACC----ACTTCCCTGGCCATCTGGTTCATG-TTACACTTT---
--GCCTTGTCCTACCA--------------------------------------------------------
------------CCGGAAGCTTTACCAGACTGTCCAC-CCCTCGA----GTGAGGCTGCCAATCTG------
---------------------------------------GAAAATCAGAAG---CGTTCTT---------TG
--------AAGGTGGTGTCCGTGCTTTGGGTGGCTGGTGTGACAG-TATACATCCCCGTTTTGCTTTATACC
AGAAAATCC-GAA---CACCGGAGTGCAGGAAATGATACA------GA-CCCCTTGTCTCCCAA-CAGGATT
T-----ACGTGGATTGTCT-CACAGACTTTAGAAACAAGCAGGTAGCC----------TTTTACTATGGGAA
AGTATTTTTGGTTC-TGATTGATACTCTTCCTTTAGCCA-CCTTAGTCTTTGTCTGCTTCTGGATGTCTTTC
CT-CCTCTT-GGAAAGAA-AGAAAATGACATATGGCGACATCTGGATTGGAGATGATGATTCA-----GAAA
CTGAAATCCTTAGAGGGGCCA-AGTTCAGTATTTTATTAATGTGGCTGATCACTCCACTTT-GGATTTCTCA
CTTTATCTTAGTCTATTTCTTAAAAGAC-TTGGCAGCCTGTGT-CTTTTTTCCAGCTGTTCTCACAGCACTC
TCTTCAGGTTTCTCG----GCTC-TCAGTCCTTTCCCGCTTATGTTGGTGAATTACAAAATGAAG------T
TG------------GTGTCCCTCTGTGG-TCCCAAA-----GAGGAAGAG----------------CCCACA
CCACAGCCTGCA------AAGGTTACCCT------TCCTCCATATGCT------------------------
------------------------------------------------
>Iberian_lynx
---------------------------ATGAAGCCATCT---G-CGGACGTCCTTGAGA-TCACCGCTTGT-
-GCCGT--TCTAATCCTTGTGAGCGTTGTCGGAAAC--GTGTGTTTATTTTTTTCTACAAGGAGATGT---A
GCCCTGGCCGTTTACAGACATCC------CATCTTCTGATGTT-CAGCCTTCTATTCGTCCACCTCGTTAAA
AACGCGGTGGTGAATGTCATGAAAATTG-TTTATTCTTCTGGTTTCGTG------TTGGATTCAGCTGGCTG
CAGAGTCCTGCACTTCACGGCAAGCCTGACC----ACTTCCCTGGCCATCTGGTTCATG-TTACACTTT---
--GCCTTGTCCTACCA--------------------------------------------------------
------------CCGGAAGCTTTACCAGACTGTCCAC-CCCTCGA----GTGAGGCTGCCAGTCTG------
---------------------------------------GAAAATCAGAAG---CATTCTT---------TG
--------AAGGTGGTGTCCGTGCTTTGGGTGGCTGGCGTGGCAG-TATACGTCCCCGTTTTGCTTTATACC
AGAAAATCC-GAA---CACCGGAGTGCAGGAAATGATACA------GA-CCCCTTGTCTCCCAA-CAGGATT
T-----ACGTGGATTGTCT-CACAGACTTTGGAAACAAGCAGGTAGCC----------TTTTACTATGGGAA
AGTATTTTTGGTTC-TGATTGATACTCTTCCTTTAGCCA-CCTTAGTCTTTGTCTGCTTCTGGATGTCTTTC
CT-CCTCTT-GGAAAGAA-AGAAAATGACATATGGCGACATCTGGATTGGAGATGATGATTCA-----GAAA
CTGAAATCCTTAGAGGGGCCA-AGTTCAGTATTTTATTAATGTGGCTGATCACTCCACTTT-GGATTTCTCA
CTTTATCTTAGTCTATTTCTTAAAAGAC-TTGGCAGCCTGTGT-CTTTTTTCCAGCTGTTCTCACAGCACTT
TCTTCAGGTTTCTCG----GCTC-TCAGTCCTTTCCCGCTTATGTTGGTGAATTACAAAATGAAG------T
TG------------GTGTCCCTCTGTGG-TCCCAAA-----GAGGAAGAG----------------CCCACA
CCACAGCCTGCA------AAGGTTACCCT------TCCTCCATATGCT------------------------
------------------------------------------------
>Puma
---------------------------ATGAAGCCATCT---G-CGGACGTCCTTGAGA-TCACCGCTTGT-
-GCTGT--TCTAATCCTTGTGAGCGTTGTCGGAAAC--GTGTGTTTATTTTTTTCTACAAGGAGATGT---A
GCCCTGGCCGGTTACAGACATCC------CATCTTCTGATGTT-CAGCCTTCTATTCGTCCACCTCGTTAAA
AACGCGGTGGTGAATGTCATGAAAATTG-TTTATTCTTCTGGTTTCGTG------TTGGATTCAGCTGGCTG
CAGAGTCCTGCACTTCACGGCAAGCCTGACC----ACTTCCCTGGCCATCTGGTTCATG-TTACACTTT---
--GCCTTGTCCTACCA--------------------------------------------------------
------------CCGGAAGCTTTACCAGACTGTCCAC-CCCTCGA----GTGAGTCTGCCAATCTG------
---------------------------------------GAAAATCAGAAG---CGTTCTT---------TG
--------AAGGTGGTGTCCGTGCTTTGGGTGGCTGGTGTGGCAG-TATACATCCCCGTTTTGCTTTATACC
AGAAAATCC-GAA---CACCGGAGTGCAGGAAATGATACA------GA-CCCCTTGTCTCCCAA-CAGGATT
T-----ACGTGGATTGTCT-CACAGACTTTGGAAACAAGCAGGTAGCC----------TTTTACTATGGGAA
AGTATTTTTGGTTC-TGATTGATACTCTTCCTTTAGCCA-CCTTAGTCTTTGTCTGCTTCTGGATGTCTTTC
CT-CCTCTT-GGAAAGAA-AGAAAATGACATATGGCGACATCTGGATTGGAGATGATGATTCA-----GAAA
CTGAAATCCTTAGAGGGGCCA-AGTTCAGTATTTTATTAATGTGGCTGATCACTCCACTTT-GGATTTCTCA
CTTTATCTTAGTCTATTTCTTAAAAGAC-TTGGCAGCCTGTGT-CTTTTTTCCAGCTGTTCTCACAGCACTC
TCTTCAGGTTTCTCG----GCTC-TCAGTCCTTTCCCGCTTATGTTGGTGAATTACAAAATGAAG------T
TG------------GTGTCCCTCTGTGG-TCCCAAA-----GAGGAAGAG----------------CCCACA
CCACAGCCTGCA------AAGGTTACCCT------TCCTCCATATGCT------------------------
------------------------------------------------
>Cat
---------------------------ATGAAGCCATCT---G-CGGACGTCCTTGAGA-TCACCGCTTGT-
-GCCGT--TCTGATCCTTGTCAGCGTTGTCGGAAAC--GTGTGTTTATTTTTTTCTACAAGGAGATGT---A
GCCCTGGCCGGTTACAGACATCC------CATCTTCTGATGTT-CAGCCTTCTATTCGTCCACCTCGTTAAA
AACGCGGTGGTGAATGTCATGAAAATTG-TTTATTCTTCTGGTTTCGTG------TTGGATTCAGCTGGCTG
CAGAGTCCTGCACTTCACGGCAAGCCTGACC----ACTTCCCTGGCCATCTGGTTCATG-TTACACTTT---
--GCCTTGTCCTACCA--------------------------------------------------------
------------CCGGAAGCTTTACCAGACTGTCCAC-CCCTCGA----GTGAGGCTGCCAATCTG------
---------------------------------------GAGAATCAGAAG---CCTTCTT---------TG
--------AAGGTGGTGTCCGTGCTTTGGGTGGCTGGTGTGGCAG-TATACGTCCCCGTTTTGCTTTATACC
AGAAAATCC-GAA---CACCGGAGTGCAGGAAATGGTACA------GA-CCCCTTGTCTCCCAA-CAGGATT
T-----ATGTGGATTGTCT-CACAGACTTTGGAAACAAGCAGGTAGCC----------TTTTACTATGGGAA
AGTATTTTTGGTTC-TGATTGATACTCTTCCTTTAGCCA-CCTTAGTCTTTGTCTGCTTCTGGATGTCTTTC
CT-CCTCTT-GGAAAGAA-AGAAAATGACATATGGCGACATCTGGATTGGAGATGATGATTCA-----GAAA
CTGAAATCCTTAGAGGGGCCA-AGTTCAGTATTTTATTAATGTGGCTGATCACTCCACTTT-GGATTTCTCA
CTTTATCTTAGTCTATTTCTTAAAAGAC-TTGGCAGCCTGTGT-CTTTTTTCCAGCTGTTCTCACAGCACTC
TCTTCAGGTTTCTCG----GCTC-TCAGTCCTTTCCCGCTTATGTTGGTGAATTACAAAATGAAG------T
TG------------GTGTCCCTCTGTGG-TCCCAAA-----GAGGAAGAG----------------CCCACA
CCACAGCCTGCA------AAGGTTACCCT------TCCTCCATATGCT------------------------
------------------------------------------------
>Cheetah
---------------------------ATGAAGCCATCT---G-CGGACGTCCTTGAGA-TCACCGCTTGT-
-GCCGT--TCTAATCCTTGTGAGCGTTGTCGGAAAC--GTGTGTTTATTTTTTTCTACAAGGAGATGT---A
GCCCTGGCCGGTTACAGACATCC------CATCTTCTGATGTT-CAGCCTTCTATTCGTCCACCTCGTTAAA
AACGCGGTGGTGAATGTCATGAAAATTG-TTTATTCTTCTGGTTTCGTG------TTGGATTCAGCTGGCTG
CAGAGTCCTGCACTTCACGGCAAGCCTGACC----ACTTCCCTGGCCATCTGGTTCATG-TTACACTTT---
--GCCTTGTCCTACCA--------------------------------------------------------
------------CCGGAAGCTTTACCAGACTGTCCAC-CCCTCGA----GTGAGGCTGCCAATCTG------
---------------------------------------GAAAATCAGAAG---CGTTCTT---------TG
--------AAGGTGGTGTCCGTGCTTTGGGTGGCTGGTGTGGCAG-TATACATCCCCGTTTTGCTTTATACC
AGAAAATCC-GAA---CACCGGAGTGCAGGAAATGATACA------GA-CCCCTTGTCTCCCAA-CAGGATT
T-----ACGTGGATTGTCT-TACAGACTTTGGAAACAAGCAGGTAGCC----------TTTTACTATGGGAA
AGTATTTTTGGTTC-TGATTGATACTCTTCCTTTAGCCA-CCTTAGTCTTTGTCTGCTTCTGGATGTCTTTC
CT-CCTCTT-GGAAAGAA-AGAAAATGACATATGGCGACATCTGGATTGGAGAGGATGATTCA-----GAAA
CTGAAATCCTTAGAGGGGCCA-AGTTCAGTATTTTATTAATGTGGCTGATCACTCCACTTT-GGATTTCTCA
CTTTATCTTAGTCTATTTCTTAAAAGAC-TTGGCAGCCTGTGT-CTTTTTTCCAGCTGTTCTCACAGCTCTC
TCTTCAGGTTTCTCG----GCGC-TCAGTCCTTTCCCGCTTATGTTGGTGAATTACAAAATGAAG------T
TG------------GTGTCCCTCTGTGG-TCCCAAA-----GAGGAAGAG----------------CCCACA
CCACAGCCTGCA------AAGGTGACCCT------TCCTCCATATGCT------------------------
------------------------------------------------
>Fossa
---------------------------ATGAAGCCATCT---G-CAGACATGCTTGAGA-TCACCGCTTGT-
-GCCAT--TCTAATCCTCGTGAGTGTTGTCGGAAAC--GTGTGTTTATTTTATTCTACAAGGAGATGT---A
GCTCTGGCCGGTTACGGACATCC------CATGTTCTGACGTT-CAGCCTTCTATTTGTCCACCTCGTTAAA
AACTCGGTGGTGAACGTCATGAAAATTG-TTTATTCTTCTGGTTTCGTG------TTGGATTCAGCCGGCTG
CAAAGTTTGACACTTCACGGCAGCCCTGACC----ACCTCCCTGGCCATCTGGTTCATG-TTACACTTT---
--GCATTGTCCTACCA--------------------------------------------------------
------------CCGGAAGCTTTACCAAACTGTCCAC-CCCTCGA----GCGAGGCTCCCAATGTG------
---------------------------------------GACCATCGGAAG---GATTCTT---------TG
--------AAGGTGGTATCTGCACTCTGGGTGGCTGGGGTGGCAG-TATACATCCCAGTTTTGCTTTATACT
AGAAAATCC-GAA---CACCAGAACGCAGGAAACGATACA------GA-CCCCTCGTCTCCCAG-CAGGATT
T-----ACATGGATTGTCT-CACGGACTTTGGAAACAGGCAGGTAGCC----------TTTTACTATGGGAA
AGTATTTCTGATTC-TGATTGATACTCTTCCTCTAGGCA-CCTTAGTCTTTGTCTGTTTCTGGATGTCTTTC
CT-CCTTTT-GGAACAAA-AGAAGATGACATATGGCGACATCTGGATTGGGGATAATGATTCA-----GAAA
TTGAAATCCTTAGAGGGGCCA-AGTTCAGTATTTTATTAATGTGGCTGATCACTCCACTTT-GGATTTCTCA
CTTTATCTTAGTCTATTTCTTAAAGGAC-TTGGCAGCCTGTGC-CTTTTTTCCAGCTGTTCTCACAGCACTC
TCTTCAGGGTTCTCG----GCTC-TCAGTCCTTTCCCGCTTATGTTGGTGAATTACAAAATGAAG------T
TG------------GTGTCCTTCTGTGG-TGCCA----------GAAAAG----------------CCCACA
CCACAGCCTGCA------AAGGTTATCCT------TTCTCCATATGCT------------------------
------------------------------------------------
>Meerkat
---------------------------ATGAAGCCATCT---G-CAGATGTGCTTGAGA-TCATCGCTTGT-
-GCCGT--TCTGATCCTCATGAGCGTTGTCGGAAAT--GGGTGTTTATTTTATTCTACAAGGAGGTGT---A
GCACCGGCCGGTTACGGACATCC------CACATTCTGACATT-CAGCCTTCTATTTGTCCACCTCGTGAAA
AACTTCGTGGTGAACGTCATGAAAATTG-TTTATTCTTCTGGTTTCGTG------TTGGATTCAGCCGGCTG
CAAAGTTCTCCACTTCACGGCAGCCCTGACC----ACCTCCCTGGCCATCTGGTTTGTG-TTACACTTG---
--GCATTGTCCTACCA--------------------------------------------------------
------------CCGGAAGCTTTACCAGACTGTCCAC-CCCTCGA----GCGAGGCTCCCAATGTG------
---------------------------------------GACCATCAGAAG---GATTCTT---------TG
--------AAGGTGGTGTCTGTGCTCTGGGTGGCTGGGGTGGCAG-TGTACATCCCAGTTTTGCTTTTTACT
AGAAAATCT-GAA---CACCGGAGCGCAGGAAATGATACA------GA-CCCCTCGCCTCCCAG-CAGGATT
T-----ACGTGGATTGTCT-CATGGACTTTGGAAACAAGCAGGTAGCC----------TTTTACTATGGGAA
AGTATTTCTGGTTC-TGATTGATACTCTTCCTCTAGCCA-CCTTAGTCTTTGTCTGTTTCTGGATGTCTTTC
CT-CCTTTT-GGAACAAA-AGAAGATGACATATGGCGACATCTGGATTGGGGATGATGATTCA-----GAAA
TTGAAATCCTTAGAGGGGCCA-AGTTCAGTATTTTATTAATGTGGCTGATCACTCCACTTT-GGATTTCTCA
CTTTATCTTAGTCTATTTCTTAAAGGAC-TGGGCAGCCTGTGT-CTTTTTTCCAGCTGTTCTTACAGCACTC
TCTTCAGGGTTCTCG----GCTC-TCAGTCCTTTCCCGCTTATGCTGGTGAATTACAAAATGAAG------T
TG------------GTGTCCTTCTGTGG-TGCCAGA-----GAGGAAAAG----------------CCCACA
CCACAGCCTGCA------GAGGATATCCT------TTCTCCATATGCT------------------------
------------------------------------------------
>Dwarf_mongoose
---------------------------ATGAAGCCATCT---G-CAGATGTGCTTGAGA-TCACCGCTTGT-
-GCCGT--TCTGATCCTCGTGAGCGTTGTCGGAAAC--GGGTGTTTATTTTATTCTACAAGGAGGTGT---A
GCACCGGCCGGTTACGGACATCC------CACATTCTAACGTT-CAGCCTTCTGTTTGTCCACCTCGTGAAA
AACTTGGTGGTGAATGTCATGAAAATTG-TTTATTCTTCTGGTTTCGTG------TTGGATTCAGCCGGCTG
CAAAGTTTTCCACTTCACGGCAGCCCTGACC----ACCTCCCTGGCCATCTGGTTCGTG-TTACACTTG---
--GCATTGTCCTACCA--------------------------------------------------------
------------CCGGAAGCTTTACCAGACTGTCCAC-CCCTCGA----GCGAGGCTCCCAATGTG------
---------------------------------------GACCATCGGAAG---GATTCTT---------TG
--------AAGGTGGTGTCTGCGCTCTGGGTGGCTGGGGTGGCAG-TATACATCCCAGTTTTACTTTTTACT
AGAAAATCT-GAA---CACCGGAGCACAGGAAATGATACA------GA-CCCCTCGCCTCCCAG-CAGGATT
T-----ACGTGGATTGTCT-CATGGACTTTGGAAACAAGCAGGTAGCC----------TTTTACTATGGGAA
AGTATTTTTGGTTC-TGATTGATACTCTTCCTCTAGCCA-CCTTAGTCTTTGTCTGTTTCTGGATGTCTTTC
CT-CCTTTT-GGAACAAA-AGAAGATGACATATGGCGACATCTGGATTGGGGATGATGATTCA-----GAAA
TTGAAATCCTTAGAGGGGCCA-AGTTCAGTATTTTATTAATGTGGCTGATCACTCCACTTT-GGATTTCTCA
CTTTATCTTAGTCTATTTCTTAAAGGAC-TTGGCAGCCTGTGT-CTTTTTTCCAGCTGTTCTCACAGCACTC
TCTTCAGGGTTCTCA----GTTC-TCAGTCCTTTCCCGCTTATGCTGGTGAATTACAAAATGAAG------T
TG------------GTGTCCTTCTGTGG-TGCCAGA-----GAGGGAAAG----------------CCCACA
CCACAACCTGCA------GAGGTTATCCT------TTCTCCATATGCT------------------------
------------------------------------------------
>Banded_mongoose
---------------------------ATGAAGCCATCT---G-CAGATGTGCTTGAGA-TCACCGCTTGT-
-GCCGT--TCTGATCCTCGTGAGCGTTGTCGGAAAC--GGGTGTTTATTTTATTCTACAAGGAGGTGT---A
GCACCGGCCGGTTACGGACATCC------CACATTCTGACGTT-CAGCCTTCTGTTTGTCCACCTCGTGAAA
AACTTGGTGGTGAACGTCATGAAAATTG-TTTATTCTTCTGGTTTCGTG------TTGGATTCAGCCGGCTG
CAAAGTTCTCCACTTCACGGCAGCCCTGACC----ACCTCCCTGGCCATCTGGTTCATG-TTACACTTG---
--GCATTGTCCTACCA--------------------------------------------------------
------------CCGGAAGCTTTACCAGACTGTCCAC-CCCTCGA----GCGAGGCTCCCAATGTG------
---------------------------------------GACCGTCGGAAG---GATTCTT---------TG
--------AAGGTGGTGTCTGCGCTCTGGGTGGCTGGGGTGGCAG-TATACATCCCAGTTTTGCTTTTTACA
AGAAAATCT-GAA---CACCGGAGCACAGGAAATGATACA------GA-CCCCTCACCTCCCAG-CAGGATT
T-----ACGTGGATTGTCT-CATGGACTTTGGAAACAAGCAGGTAGCC----------TTTTACTATGGGAA
AGTATTTCTGGTTC-TAATTGATACTCTTCCTCTAGCCA-CCTTAGTCTTTGTCTGTTTCTGGATGTCTTTC
CT-CCTTTT-GGAACAAA-AGAAGATGACATATGGCGACATCTGGATTGGGGATGATGATTCA-----GAAA
TTGAAATCCTTAGAGGGGCCA-AGTTCAGTATTTTATTAATGTGGCTGATCACTCCACTTT-GGATTTCTCA
CTTTATCTTAGTCTATTTCTTAAAGGAC-TTGGCAGCCTGTGT-CTTTTTTCCAGCTGTTCTTACAGCACTC
TCTTCAGGGTTCTCG----GCTC-TCAGTCCTTTCCCGCTTATGCTGGTGAATTACAAAATGAAG------T
TG------------GTGTCCTTCTGTGG-TGCCAGA-----GAGGAAAAG----------------CCCACA
CCACAACCTGCA------GAGGTTATCCT------TTCTCCATATGCT------------------------
------------------------------------------------
>Striped_hyena
---------------------------ATGAAGCCATCT---G-CAGACATGCTTGAGA-TCGTTGCTTGT-
-ATCAT--TCTAATCCTCGTGAGCATTGTCGGAAAC--GTGTGTTTATTTTATTCTACGAGGAGATGT---A
GTACTGGCCGTTTGCAGACATCC------CATGTTCTGACGTT-CAGCCTTCTATTCGTCCACCTCGTTAAA
AACTCGGTGGTGAACGTCATGAAGATTG-TTTATTCTTCTGGTTTCGTG------TTGGATTCAGCCGGCTG
CAAAGTTCTCCACTTCACGGCAGCCCTGACC----ACCTCCCTGGCCATCTGGTTCATG-TTACACTTT---
--GCATTGTCCTACCA--------------------------------------------------------
------------CCAGAAGCTTTACCAAACTGTCCAC-CCCTCGA----GCGAGGCTCCCAATGTG------
---------------------------------------GATCATCGGAAG---GATTCTT---------TG
--------AAGGTGGTATCTGCACTCTGGGTGGCTGGTGTGGCAG-TGTACATCCCAGTTTTGCTTTATACC
AGAAAATCT-GAA---CACCAGAGCACAGGAAATGATACA------GG-TCCCTCGTCTCCCAA-CAGGATT
T-----ACGTGGACTGTCT-CACGGACTTTGGAAACAAGCAGGTAGCC----------TTTTACTATGGGAA
AGTATTTCTGGTTC-TGATTGATACTCTTCCTCTAGCCA-CCTTAGTCTTTGTCTGTTTCTGGATGTCTTTC
CT-CCTTTT-GGAACGAA-AGAAGATGACATACGGCGACATCTGGATTGGCGATGATGATTCA-----GAAA
TGGAAATCCTTAGAGGGGCCA-AGTTCAGTATTTTATTAATGTGGCTGATCACTCCGCTTT-GGATTTCTCA
CTTTATCTTAGTCTATTTCTTAAAAGAC-TTGGCAGCCTGGGT-CTTTTTTCCAGCTGTTCTCACAGCACTC
TCTTCAGGCTTCTCG----GCTC-TCAGTCCTTTCCCGCTTATGTTGGTGAATTACAAAATGAAG------T
GG------------GTGTCCTTCTGTGG-TGCCAAG-----GAGGAAAAG----------------CCCACA
CCACAGCCTGCA------AAGGATATCCT------TTCTCCATATGTT------------------------
------------------------------------------------
>Asian_palm_civet
---------------------------ATGAAGCCGTCT---G-CAGACGTGCTTGAGG-TCACCGCGTGT-
-GCCGT--TCTAATCCTGGTGAGCGTTGTCGGAAAC--GTGTGTTTATTTTACTCTACCAGGAGGTGT---A
GCGCCGGCCGGTTACAGACATCC------CATCTTCTGATGTT-CAGCCTTCTGTGTGTCCACCTCATTAAA
AACTTGGTGGTGAATGTCATGAAAATTG-TTTATTCTTCTGGGTTCGTG------TTGGATTCAGCCGGCTG
CAAAGTTCTGCACTTCACGGCAGCCCTGACC----ACTTCCCTGGCCATCTGGTTCACG-TTACACTTT---
--GCCTTGTCCTACCA--------------------------------------------------------
------------CCGGGAGCTCTACCGAACTGTCCAC-CCCTCGA----GGGAGGCTCTCAATCTG------
---------------------------------------GATCATCAGAAG---CATTCCT---------TG
--------AAGGTGGTGTGTGCGCTTTGGGTGGCTGGTGTGGCCG-CGTACATCCCAGTTTTGCTTTATACT
AGAAAATCC-GAA---CGCCGGAGTGCAGGAAATGATACA------GA-CCCCTTGTCTCCGAA-CCGGATT
T-----ATGTGGATTGTCT-CACGGACTTTGGAAGCAAGCAGGTAGCC----------TTTTACTATGGGAA
AGTATTCTTGGTTC-TGATTGATACTCTTCCTTTAGCCA-CCTTGGTCTTTGTCTGTTTCTGGATGTCTTTC
CT-CCTCTT-GGAAAGAA-AGAAGATGACATATGGCAACATCTGGGTTGGAGATGATGATTCA-----GAAA
CTGAAATCCTTAGAGGGGCCA-AGTTCAGTATTTTATTAATGTGGCTGATCACTCCACTTT-GGGTTTCTCG
CTTTATCTTAGTCTATTTCTTAAAAGAC-TTGGCAGCCCGTGT-CTTTTTTCCAGCTGTTCTCACAGCACTC
TCTTCAGGTTTCTCG----GCTC-TCAGTCCTTTCCCGCTTATGTTGGTGAATTACAAAATGAAG------T
TG------------GTGTCCTTCTGTGG-GGCCAAA-----GAGGAAAAG----------------CCCACA
GCACAGCCT------------------------------CCATACACT------------------------
------------------------------------------------
>Giant_panda
---------------------------ATGAAGCTGTCC---G-CCGGCGAGCTTGAGA-TCGTTGCTTGC-
-ACCAT--CCTCATCCTCATGAGCGTGGTTGGAAAC--GTGTGTTTATTTTATTCCACAAGGAAATGT---A
TCACGGGGCGTTTACAGACATCC------TTTCTCCTGATTTT-CAGCCTTGTAGTTGTCCACCTCCTGAAA
AACTTGGTGGTGAATGTCATGAAAATTG-TTTATTCTTCCGGTTTCACA------TTGGATTCCGCGGGCTG
CAAGGTCGTGCACTTCACGGCCGCGCTCACA----TCCTCGCTGGCCATCTGGTTCATG-CTACACTTT---
--GCCTTGTTCTACCA--------------------------------------------------------
------------CCGGAAGCTTTACCACACTGTCCAC-CCCTTGA----GTGAGGCTTCCAACCCG------
---------------------------------------GATCATCCGAAG---TGTTCTT---------GG
--------AAGGTGGTGTGTGCCCTTGGGGGAGCTGGGGTGGCGG-CGTACCTCCCGGTTTTACTTTATGCT
AGAAAATCA-GAG---CACCGGAGTGCAGGAAATGATACA------GA-CCCCTCGTCTCCTAA-CAGGATT
T-----ACATGGATTGCCT-AATTGACTTTGGAAACAGGCAGGTAGAG----------TTCTACTACGGGAA
AATATTTTTAGTTC-TGATTGATATTCTTCCTTTAGCCA-CTTTAGTCTTTGTCTGTTTCTGGATGTCTGTT
CT-CTTTTT-GGAAAGAA-AGAAAATGACATATGGCGACATCTGGATGGGAGATGATGATTCA-----GAAA
TTGAAATCCTTAGAGGGGCCA-AGTTCAGTATTTTATTAATGTGGCTGATCACTCCACTTT-GGATTTCTCA
CTTTATCTTAGTCTATTTCTTAAAAGAC-TTGGCAGCCTGTGT-CTTTTTTCCAGCTGTTCTCACAGCACTC
TCTTCAGGCTTCTCG----GCTC-TGAGTCCTTTCCTGCTCATGTTGGTGAATTACAAAATGACG------T
TG------------GTGTCCTTCTGTCG-TGCCAGA-----GAGGAAAAA----------------CCCACG
CCTCAGCCTGCA------AAGGTTGTTCT------TTCTCCCTACGCT------------------------
------------------------------------------------
>Brown_bear
---------------------------ATGAAGCTGTCC---G-CCGGCGAGCTTGAGA-TCGTTGCTTGC-
-ACCAT--CCTCATCCTCGTGAGTGTGGTTGGAAAC--GTGTGTTTATTTTATTCCACAAGGAAATGT---A
TTGCGGGGCGTTTACAGACATCC------TTTCTCCTGATTTT-CAGCCTTGTAGTTGTCCACCTCCTGAAA
AACTTGGTGGTGAATGTCATGAAAATTG-TTTATTCTTCCGGTTTCATG------TTGGATTCCGCGGGCTG
CAAGGTCGTGCACTTCACGGCCGCGCTCACA----ACCTCGCTGGCCATCTGGTTCATG-CTACACTTT---
--GCCTTGTTCTACCA--------------------------------------------------------
------------CCGGAAGCTTTACCACACTGTCCAC-CCCTCGA----GTGAGGCTTCCAACCCG------
---------------------------------------GATCATCCGAAG---TGTTCTT---------GG
--------AAGGTGGTGTGTGCCCTTGGGGGAGCTGGGGTGGCGG-CGTACCTCCCGGTTTTACTTTATGCT
AGAAAATCA-GAG---CACCGGAGTGCAGGAAATGATACA------GA-CCCCTCGTCTCCTAA-CAGGATT
T-----ACATGGATTGCCT-AATTGACTTTGGAAACAGGCAGGTAGAG----------TTCTACTACGGGAA
AATATTTTTAGTTC-TGATTGATATTCTTCCTTTAGCCA-CCTTAGTCTTTGTCTGTTTCTGGATGTCTGTT
CT-CTTTTT-GGAAAGAA-AGAAAATGACATATGGCGACATCTGGATGGGAGATGATGATTCA-----GAAA
TTGAAATCCTTAGAGGGGCCA-AGTTCAGTATTTTATTAATGTGGCTGATCACTCCACTTT-GGATTTCTCA
CTTTATCTTAGTCTATTTCTTAAAAGAC-TTGGCAGCCTGTGT-CTTTTTTCCAGCTGTTCTCACAGCACTC
TCTTCAGGCTTCTCG----GCTC-TGAGTCCTTTCCTGCTCATGTTGGTGAATTACAAAATGACG------T
TG------------GTGTCCTTCTGTGG-TGCCAGA-----GAGGAAAAA----------------CCCACG
CCTCAGCCTGCA------AAGGTTGTTCT------TTCTCCCTACGCT------------------------
------------------------------------------------
>Northern_fur_seal
---------------------------ATGAAGCCGTCT---G-CCGGCGTGCTTGAGA-TCATCACTTGC-
-ACCAC--CCTAATCCTCGTGAGCGTGGCTGGAAAT--GTGTGTTTATTTTATTCCACAAGGAAATGT---A
TCGCTGGACCTTTACAGACATCC------TTTCTCCTGATTTT-CAGCCTTGTGTTTGTCCACGTCCTGAAA
AACTTGGTGGTGAACGTCATGAAAATTG-TTTATTCTTCCGGTTTTGTG------TTGGATTCCGCGGGCTG
CAAAGTCGTGCACTTCACGGCCTCCCTGACC----ACCTCGCTGGCCATCTGGTTCATG-TTACACTTT---
--GCCTTGCTCTACCA--------------------------------------------------------
------------CCGGAAGCTTTACCGCACTGTCCAC-CCCTTGA----GTGAGGCTCCCAACCCG------
---------------------------------------GATCATCCGAAG---TGTTCTT---------GG
--------AGGGTGGTGTGTGCCCTTGGGGTTGCTGGGGTGGTGG-CGTACCTCCCCATTTTACTCTGTGCT
AGAAAATCA-GAA---CACCACACTGCCGGAAATGATACA------GA-CCCCTCGTCTCCTAA-CAGGATT
T-----ATATGGATTGCCT-CATTGACTTTGGAAACAGGCAGGTAGAG----------TTTTACTATGGGAA
AATATTTTTAGTTC-TGATTGATATTCTTCCTTTAGCCA-CCTTAGTCTTTGTCTGTTTCTGGATGTCTGTT
CT-CCTTTT-GGAAAGAA-AGAAAATGACATATGGCGACATCTGGATGGGAGATGATGATTCA-----GAAA
TTGAAATCCTTAGAGGGGCCA-AGTTCAGCATCTTATTAATGTGGCTGATCACTCCACTTT-GGATTTCTCA
CTTTATCTTAGTCTATTTCTTAAAAGAC-TTGGCAGCCTGTGT-CTTTTTTCCAGCCGTTCTCACAGCACTA
TCTTCAGGCTTCTCG----GCTC-TGAGTCCTTTCCTGCTCATGTTGGTGAATTACAGAATGAAG------T
TG------------GTATCCTTCTGTGG-TGCCAGA-----GAGGAAAAA----------------CCCACC
CCTCCGCCTGCA------AAGGTTATGCT------CTCTCCCTACGCT------------------------
------------------------------------------------
>Antarctic_fur_seal
---------------------------ATGAAGCCGTCT---G-CCGGCGTGCTTGAGA-TCATCACTTGC-
-ACCAC--CCTAATCCTCGTGAGCGTGGCTGGAAAT--GTGTGTTTATTTTATTCCACAAGGAAATGT---A
TCGCTGGACCTTTACAGACATCC------TTTCTCCTGATTTT-CAGCCTTGTGTTTGTCCATGTCCTGAAA
AACTTGGTGGTGAACGTCATGAAAATTG-TTTATTCTTCCGGTTTTGTG------TTGGATTCCGCGGGCTG
CAAAGTCGTGCACTTCACGGCCTCCCTGACC----ACCTCGCTGGCCATCTGGTTCATG-TTACACTTT---
--GCCTTGCTCTACCA--------------------------------------------------------
------------CCGGAAGCTTTACCGCACTGTCCAC-CCCTTGA----GTGAGGCTCCCAACCCG------
---------------------------------------GATCATCCGAAG---TGTTCTT---------GG
--------AGGGTGGTGTGTGCCCTTGGGGTTGCTGGGGTGGTGG-CGTACCTCCCCATTTTACTCTGTGCT
AGAAAATCA-GAA---CACCACAGTGCCGGAAATGATACA------GA-CCCCTCGTCTCCTAA-CAGGATT
T-----ATATGGATTGCCT-CATTGACTTTGGAAACAGGCAGGTAGAG----------TTTTACTATGGGAA
AATATTTTTAGTTC-TGATTGATATTCTTCCTTTAGCCA-CCTTAGTCTTTGTCTGTTTCTGGATGTCTGTT
CT-CCTTTT-GGAAAGAA-AGAAAATGACATATGGCGACATCTGGATGGGAGATGATGATTCA-----GAAA
TTGAAATCCTTAGAGGGGCCA-AGTTCAGCATCTTATTAATGTGGCTGATCACTCCACTTT-GGATTTCTCA
CTTTATCTTAGTCTATTTCTTAAAAGAC-TTGGCAGCCTGTGT-CTTTTTTCCAGCCGTTCTCACAGCACTA
TCTTCAGGCTTCTCG----GCTC-TGAGTCCTTTCCTGCTCATGTTGGTGAATTACAGAATGAAG------T
TG------------GTATCCTTCTGTGG-TGCCAGA-----GAGGAAAAA----------------CCCACC
CCTCCGCCTGCA------AAGGTTATGCT------CTCTCCCTACGCT------------------------
------------------------------------------------
>Steller_sea_lion
---------------------------ATGAAGCCGTCT---G-CCGGCGTGCTTGAGA-TCATCACTTGC-
-ACCAC--CCTAATCCTCGTGAGCGTGGCTGGAAAT--GTGTGTTTATTTTATTCCACAAGGAAATGT---A
TCGCTGGACCTTTACAGACATCC------TTTCTCCTGATTTT-CAGCCTTGTGTTTGTCCATGTCCTGAAA
AACTTGGTGGTGAACGTCATGAAAATTG-TTTATTCTTCCGGTTTTGTG------TTGGATTCCGCGGGCTG
CAAAGTCGTGCACTTCACGGCCTCCCTGACC----ACCTTGCTGGCCATCTGGTTCATG-TTACACTTT---
--GCCTTGCTCTACCA--------------------------------------------------------
------------CCAGAAGCTTTACCGCACTGTCCAC-CCCTTGA----GTGAGGCTCCCAACCCG------
---------------------------------------GATCATCCGAAG---TGTTCTT---------GG
--------AGGGTGGTGTGTGCCCTTGGGGTTGCTGGGGTGGTGG-CGTACCTCCCCATTTTACTCTGTGCT
AGAAAATCA-GAA---CACCACAGTGCCGGAAATGATACA------GA-CCCCTCGTCTCCTAA-CAGGATT
T-----ATATGGATTGCCT-CATTGACTTTGGAAACAGGCAGGTAGAG----------TTTTACTATGGGAA
AATATTTTTAGTTC-TGATTGATATTCTTCCTTTAGCCA-CCTTAGTCTTTGTCTGTTTCTGGATGTCTGTT
CT-CCTTTT-GGAAAGAA-AGAAAATGACATATGGCGACATCTGGATGGGAGATGATGATTCA-----GAAA
TTGAAATCCTTAGAGGGGCCA-AGTTCAGCATCTTATTAATGTGGCTGATCACTCCACTTT-GGATTTCTCA
CTTTATCTTAGTCTATTTCTTAAAAGAC-TTGGCAGCCTGTGT-CTTTTTTCCAGCCGTTCTCACAGCACTA
TCTTCAGGCTTCTCG----GCTC-TGAGTCCTTTCCTGCTCATGTTGGTGAATTACAGAATGAAG------T
TG------------GTATCCTTCTGTGG-TACCAGA-----GAGGAAAAA----------------CCCACC
CCTCCGCCTACA------AAGGTTATGCT------CTCTCCCTACGCT------------------------
------------------------------------------------
>California_sea_lion
---------------------------ATGAAGCCATCT---G-CCGGCGTGCTTGAGA-TCATCACTTGC-
-ACCAC--CCTAATCCTCGTGAGCGTGGCTGGAAAT--GTGTGTTTATTTTATTCCACAAGGAAATGT---A
TCGCTGGACCTTTACAGACATCC------TTTCTCCTGATTTT-CAGCCTTGTGTTTGTCCATGTCCTGAAA
AACTTGGTGGTGAACGTCATGAAAATTG-TTTATTCTTCCGGTTTTGTG------TTGGATTCCGCGGGCTG
CAAAGTCGTGCACTTCACGGCCTCCCTGACC----ACCTCGCTGGCCATCTGGTTCATG-TTACACTTT---
--GCCTTGCTCTACCA--------------------------------------------------------
------------CCGGAAGCTTTACCGCACTGTCCAC-CCCTTGA----GTGAGGCTCCCAACCCG------
---------------------------------------GATCATCCGAAG---TGTTCTT---------GG
--------AGGGTGGTGTGTGCCCTTGGGGTTGCTGGGGTGGTGG-CGTACCTCCCCATTTTACTCTGTGCT
AGAAAATCA-GAA---CACCACAGTGCCGGAAATGATACA------GA-CCCCTCGTCTCCTAA-CAGGATT
T-----ATATGGATTGCCT-CATTGACTTTGGAAACAGGCAGGTAGAG----------TTTTACTATGGGAA
AATATTTTTAGTTC-TGATTGATATTCTTCCTTTAGCCA-CCTTAGTCTTTGTCTGTTTCTGGATGTCTGTT
CT-CCTTTT-GGAAAGAA-AGAAAATGACATATGGTGACATCTGGATGGGAGATGATGATTCA-----GAAA
TTGAAATCCTTAGAGGGGCCA-AGTTCAGCATCTTATTAATGTGGCTGATCACTCCACTTT-GGATTTCTCA
CTTTATCTTAGTCTATTTCTTAAAAGAC-TTGGCAGCCTGTGT-CTTTTTTCCAGCCGTTCTCACAGCACTA
TCTTCAGGCTTCTCG----GCTC-TGAGTCCTTTTCTGCTCATGTTGGTGAATTACAGAATGAAG------T
TG------------GTATCCTTCTGTGG-TGCCAGA-----GAGGAAAAA----------------CCCACC
CCTCCGCCTGCA------AAGGTTATGCT------CTCTCCTTACGCT------------------------
------------------------------------------------
>Pacific_walrus
---------------------------ATGAAGCCGTCT---G-CCGGCGTGCTTGAGA-TCATCACTTGC-
-ACCAC--CCTAATCCTCGTGAGCGTGGCTGGAAAT--GTGTGTTTATTTTATTCCACAAGGAAATGT---A
TCGCTGGGCCTTTACAGACATCC------TTTCTCCTGATTTT-CAGCCTTGTGTTTGTCCACGTCCTGAAA
AACTTGGTGGTGAACGTCATGAAAATTG-TTTATTCTTCCGGTTTTGTG------TTGGATTCCGCGGGCTG
CAAAGTCGTGCACTTCATGGCCTCCCTGACC----ACCTCGCTGGCCATCTGGTTCATG-TTACACTTT---
--GCCTTGCTCTACCA--------------------------------------------------------
------------CCGGAAGCTTTACTGCACTGTCCAC-CCCTTGA----GTGAGGCTCCCAACCCA------
---------------------------------------GATCATCCAAAG---TGTTCTT---------GG
--------AGGGTGGTGTGTGCCCTTGGGGTTGCTGGGGTGGTGG-CATACCTCCCCATTTTACTCTGTGCT
AGAAAATCA-GAA---CACCACAGTGCCGGAAATGATACA------GA-CCCCTCGTCTCCTAA-CAGGATT
T-----ATATGGATTGCCT-CATTGACTTTGGAAACAGGCAGGTAGAG----------TTTTACGATGGGAA
AATATTTTTAGTTC-TGATTGATATTCTTCCTTTAGCCA-CCTTAGTCTTTGTCTGTTTCTGGATGTCTGTT
CT-CCTTTT-GGAAAGAA-AGAAAATGACATATGGCGACATCTGGATGGGAGATGATGATTCA-----GAAA
TTGAAATCCTTAGAGGGGCCA-AGTTCAGCATCTTATTAATGTGGCTGATCACTCCACTTT-GGATTTCTCA
CTTTATCTTAGTCTATTTCTTAAAAGAC-TTGGCAGCCTGTGT-CTTTTTTCCAGCCGTTCTCACAGCACTA
TCTTCAGGCTTCTCG----GCTC-TGAGTCCTTTCCTGCTCATGTTGGTGAATTACAGAATGAAG------T
TG------------GTATCCTTCTGTGG-TGCCAGA-----GAGGAAAAA----------------CCCACC
CCTCAGCCTGCA------AAGGTTATGCT------CTCTCCCTACGCT------------------------
------------------------------------------------
>Northern_elephant_seal
---------------------------ATGAAGCTGTCT---G-CCGGCGTGCTCGAGA-TCATCGCTTGC-
-ACCAC--CCTAATCCTCGTGAGCGTGGCTGGAAAT--GTGTGTTTATTTTATTCCACAAGGAAATGT---A
TCGCTGGGCCTTTACAGACATCC------TTTCTCCTGATTTT-CAGCCTTGTATTTGTCCACCTCCTGAAA
AACTTGGTGGTGAACGTCATGAAAATTG-TTTATTCTTCTGGTTTTGTG------TTGGATTCCGCGGGCTG
CAAAGTCGTGCACTTCACGGCCTCCCTGACC----ACCTCGCTGGCCATCTGGTTCATG-TTACACTTT---
--GCCTTGCTCTACCA--------------------------------------------------------
------------CCGGAAGCTTTACCTCACTGTCCAC-CCCTTGA----GTGAGGCTCCCAACCCG------
---------------------------------------GATCATCCGAAG---CGTCCTT---------GG
--------AGGGTGGTGTGTGCCCTTGGGGTTGCTGGGGTGGTGG-CGTACCTCCCCATTTTACTCTGTGCT
AGAAAATCA-GAA---CACCGCAGTGCCAGAAATGATACA------GA-CCCCTCGTTTCCTCA-C-GGATT
T-----ATGTGGATTGCCT-CATTGACTTTGGAAACAGGCAGGTAGAG----------TTTTACTATGGGAA
AATATTTTTAGTTC-TGATTGATATTCTTCCTTTAGCCA-CCTTAGTCTTTGTCTGTTTCTGGATGTCTGTT
CT-CCTTTT-GGAAAGAA-AGAAAATGACATATGGCGACATCTGGATGGGAGATGATGATTCA-----GAAG
TTGAAATCCTTAGAGGGGCCA-AGTTCAGCATTTTATTAATGTGGCTGATCACTCCACTTT-GGATTTCTCA
CTTTATCTTAGTCTATTTCTTAAAAGAC-TTGGCAGCCTGTGT-CTTTTTTCCAGCCGTTCTCACAGCACTG
TCTTCGGGCTTCTCG----GCTC-TGAGTCCTTTCCTGCTCATGTTGGTGAATTACAGAATGAAG------T
TC------------GTATCCTTCTGTGG-TGCCAGA-----GAGGAAAAA----------------CCCACC
CCTCAGCCTGCA------AAGGTTATTCT------TTATCCCTACGCT------------------------
------------------------------------------------
>Hawaiian_monk_seal
---------------------------ATGAAGCCGTCT---G-CCGGCGTGCTCGAGA-TCATCGCTTGC-
-ACCAC--CCTAATCCTCGTGAGCGTGGCTGGAAAT--GTGTGTTTATTTTATTCCACAAGGAAATGT---A
TTGCTGGGCCTTTACAGACATCC------TTTCTCCTGATTTT-CAGCCTTGTATTTGTCCACCTCCTGAAA
AACTTGGTGGTGAACGTCATGAAAATTG-TTTATTCTTCTGGTTTTGTG------TTGGATTCCGCGGGCTG
CAAAGTTGTGCACTTCACGGCCTCCCTGACC----ACCTCGCTGGCCATCTGGTTCATG-TTACACTTT---
--GCCTTGCTCTACCA--------------------------------------------------------
------------CTGGAAGCTTTACCGCACTGTCCAC-CCCTTGA----GTGAGGCTCCCAACTCG------
---------------------------------------GATCATCCGAAG---CGTCCTT---------GG
--------AGGGTGGTGTGTGCCCTTGGGGTTGCTGGGGTGGTGG-CGTACCTCCCCATTTTACTCTGTGCT
AGAAAATCA-GAA---CACCGCAGTGCCAGAAATGATACA------GA-CCCCTCGTCTCCTCA-CAGGATT
T-----ATGTGGATTGCCT-CATTGACTTTGGAAACAGGCAGGTAGAG----------TTTTACTATGGGAA
AATATTTTTAGTTC-TGATTGATATTCTTCCTTTAGCCA-CCTTAGTCTTTGTCTGTTTCTGGATGTCTGTT
CT-CCTTTT-GGAAAGAA-AGAAAATGACATATGGCGACATCTGGATGGGAGATGATGATTCA-----GAAG
TTGAAATCCTTAGAGGGGCCA-AGTTCAGCATTTTATTAATGTGGCTGATCACTCCACTTT-GGATTTCTCA
CTTTATCTTAGTCTATTTCTTAAAAGAC-TTGGCAGCCTGTGT-CTTTTTTCCAGCCGTTCTCACAGCACTG
TCTTCGGGCTTCTCG----GCTC-TGAGTCCTTTCCTGCTCATGTTGGTGAATTACAGAATGAAG------T
TC------------GTATCCTTCTGTGG-TGCCAGA-----GAGGAAAAA----------------CCCACC
CCTCAGCCTGCA------AAGGTTGTTCT------TTATCCCTACGCT------------------------
------------------------------------------------
>Weddell_seal
---------------------------ATGAAGCCGTCT---G-CCGGCGTGCTCGAGA-TCATCGCTTGC-
-ACCAC--CCTAATCCTCGTGAGCGTGGCTGAAAAT--GTGTGTTTATTTTATTCCACAAGGAAATGT---A
TCGCTGGGCCTTTACAGACATCC------TTTCTCCTGATTTT-CAGCCTTGTATTTGTCCACCTCCTGAAA
AACTTGGTGGTGAACGTCATGAAAATTG-TTTATTCTTCTGGTTTTGTG------TTGGATTCCGCGGGCTG
CAAAGTCGTGCACTTCACGGCCTCCCTGACC----ACCTCGCTGGCCATCTGGTTCATG-TTACACTTT---
--GCCTTGCTCTACCA--------------------------------------------------------
------------CCGGAAGCTTTACCTCACTGTCCAC-CCCTTGA----GTGAGGCTCCCAACCCG------
---------------------------------------GATCATCCAAAG---CATCCTT---------GG
--------AGGGTGGTGTGTGCCCTTGGAGTTGCTGGGGTGGTGG-CGTACCTCCCCATTTTACTCTGTGCT
AGAAAATCA-GAA---CACCGCAGTGCCAGAAATGATACA------GA-CCCCTCGTTTCCTCA-CAGGATT
T-----ACGTGGATTGCCT-CATTGACTTTGGAAACAGGCAGGTAGAG----------TTATACTATGGGAA
AATATTTTTAGTTC-TGATTGATATTCTTCCTTTAGCCA-CCTTAGTCTTTGTCTGTTTCTGGATGTCTGTT
CT-CCTTTT-GGAAAGAA-AGAAAATGACATATGGCAACATCTGGATGGGAGATGATGATTCA-----GAAG
TTGAAATCCTTAGAGGGGCCA-AGTTCAGCATTTTATTAATGTGGCTGATCACTCCACTTT-GGATTTCTCA
CTTTATCTTAGTCTATTTCTTAAAAGAC-TTGGCAGCCTGTGT-CTTTTTTCCAGCCGTTCTCACAGCACTG
TCTTCGGGCTTCTCG----GCTC-CAAGTCCTTTCCTGCTCATGTTGGTGAATTACAGAATGAAG------T
TC------------GTATCCTTCTGTGG-TGCCAGA-----GAGGAAAAA----------------CCCACC
CCTCAGCCTGCA------AAGGTTATTCT------TTATCCCTACGCT------------------------
------------------------------------------------
>Harbor_seal
---------------------------ATGAAGCCGTCT---G-CCGGCGTGCTCGAGA-TCATCGCTTGC-
-ACCAC--CCTAATCCTCGTGAGCGTGGCTGGAAAT--GTGTGTTTATTTTATTCCACAAGGAAATGT---A
TCGCTGGGCCTTTACAGACATCC------TTTCTCCTGATTTT-CAGCCTTGTATTTGTCCACCTCCTGAAA
AACTTGGTGGTGAACATCATGAAAATTG-TTTATTCTTCTGGTTTTGTG------TTGGATTCCGCGGGCTG
CAAAGTCGTGCACTTCACGGCCTCCCTGACC----ACCTCGCTGGCCATCTGGTTCATG-TTACACTTT---
--GCCTTGCTCTACCA--------------------------------------------------------
------------CCGGAAGCTTTACTGCACTGTCCAC-CCCTTGA----GTGAGGTTCCCAACCCG------
---------------------------------------GATCATCCGAAG---CGTCCTT---------GG
--------AGGGTGGTGTGTGCCCTTGGGGTTGCTGGGGTGGTGG-CGTACCTCCCCATTTTACTCTGTGCT
AGAAAATCA-GAA---CACCACAGTGCCGGAAATGATACA------GA-CCCCTCGTCTCCTCA-CAGGATT
T-----ATGCGGATTGCCT-CATTGACTTTGGAAACAGGCAGGTAGAG----------TTTTACTATGGGAA
AATATTTTTAGTTC-TGATTGATATTCTTCCTTTAGCCA-CCTTAGTCTTTGTCTGTTTCTGGATGTCTGTT
CT-CCTTTT-GGAAAGAA-AGAAAATGACATATGGCGACATCTGGATGGGAGATGATGATTCA-----GAAG
TTGAAATCCTTAGAGGGGCCA-AGTTCAGCATTTTATTAATGTGGCTGATCACTCCACTTT-GGATTTCTCA
CTTTATCTTAGTCTATTTCTTAAAAGAC-TTGGCAGCCTGTGT-CTTTATTCCAGCCATTCTCACAGCACTG
TCTTCGGGCTTCTCG----GCTC-TGAGTCCTTTCCTGCTCATGTTGGTGAATTACAGAATGAAG------T
GC------------GTATCCTTCTGTGG-TGCCAGA-----GAGGAAAAA----------------CCCACC
CCTCAGCCTGCA------AAGGTTATTCT------TTCTCCCTACGCT------------------------
------------------------------------------------
>Western_spotted_skunk
---------------------------ATGAAGCTATCT---G-CCGGCGTGCTTGAGA-TCATTGCTTGC-
-ACCCT--CCTCATCCTCATGAGCGTGGTTGGCAAC--ATGTGTTTATTTTATTCCACAAGGAAATGT---A
TCGCTGGGCGTTTACAGACATCC------TTCCTTCTGATTTT-CAGCCTTGTATTTGTCCACCTCCTGAAA
AACTTGGTGGTGAATGTCATGAAAATTG-TTTATTCTTCCGGTTTCGTG------TTGGATTCCACAGGCTG
CAAAGTAGTGCACTTCACAGCTTCCCTAACA----ACCTCGCTGGCCATCTGGTTTATG-TTGTACTTT---
--GCCTTGTTCTACCA--------------------------------------------------------
------------CCGGAAGCTTTACCACGCTGTCCAC-CCCTTGA----GTGAGGCTCCCAACCCC------
---------------------------------------GATCATCCAAAG---CATTCTT---------GG
--------AAGGTTGTGTGTGCCCTCGGGGGGACTGGGGTGGCTG-CGTACCTCCCAGTTTTACTGTGTGCT
AGAAAATCA-GAG---CACCGCAGTGCCGGAAATGATACA------GA-CCCCTCGCCTCCTAA-CAGGATT
T-----ACATGGATTGCCT-AATTGACTTCGGAAACAGGCAGGTAGAG----------TTTTACTATAGGAA
AATATTTTTAGTTC-TGATTGATATTCTTCCTTTAGCCA-CCTTTGTCTTTGTCTGTTTCTGGATGTCTGTT
CT-CCTTTT-GGAAAGAA-AGAAAATGACATATGGCGACATCTGGATGGGAGATGAGGATTCA-----GAAA
TTGAAATCCTTAGAGGGGCCA-AGTTCAGTATTTTATTAATGTGGCTGATCACTCCACTTT-GGATTTCTCA
CTTTATCTTAGTCTATTTCTTAAAAGAC-TTGGCAGCCTGCAT-CTTTTTTCCAGCTGCTCTCACAGCCCTC
TCTTCGGGCTTCTCA----GCTC-TGAGTCCTTTCCTGCTCATGTTGGTGAATTACAGAATGAAG------C
TG------------GTAACCTTCTGTGG-TACCAGA-----GAGGAAAGA----------------CCTACA
TCTCAGCCTGCA------GAGGTTATTCT------TTCTCCCTACGCT------------------------
------------------------------------------------
>Lesser_panda
---------------------------ATGAAGCCATCT---G-CCGACGTGCTTGAGA-TCATTGCTTGC-
-ACCAT--TCTAATCCTCGTGAGCGTGGTTGGAAAC--GTGTGTTTATTTTATTCCACAAGGAAATGT---A
TCGCTGGGCGTTTACAGACATCC------TTCCTCCTGATTTT-CAGCCTTGTATTTGTCCACCTCCTGAAA
AACTTGGTGGTGAATGGCATGAAAATTG-TTTATTCTTCTGGTTTCATG------TTGGATTCCGCGGGCTG
CAAAGTCGTGCACTTCACAGCTTCCCTGACA----ACCTCGCTGGCCATCTGGTTCATG-TTGCACTTC---
--ACCTTGTTCTACCA--------------------------------------------------------
------------CCAGAAGCTTTACCACACTGTCCAC-CCCTTGA----GTGAGGCTCCCAACCCC------
---------------------------------------GATCATCCAAAG---CGTTCTT---------GG
--------AAGGTGGTGTGTGCCCTTGGGGGGGCCGGGGTGGCGG-TGCACCTCCCGGTTTTACTGTGTGCT
AGAAAATCA-GAG---CACCGCAGGGCAGGAAATGATACA------GA-CCCCTCGTCTCCTAA-CAGGATT
T-----ACGTGGATTGCCT-AATTGACTTTGGAAACAGGCAGGTAGAG----------TTTTACTATGAGAA
AATATTTTTAGTTC-TGATTGATATTCTTCCTTTAGCCA-CCTTAGTCTTTGTCTGTTTCTGGATGTCTCTT
CT-CCTTTT-GGAAAGAA-ACAAAATGACATATGGGGACATCTGGTTGGGAGATGAGGATTCA-----GAAG
TTGAAATCCTTAGAGGGGCCA-AGTTCAGTATTTTATTAATGTGGCTGATCACTCCACTTT-GGATTTCTCA
CTTTATCTTAGTCTCTTTCTTTAAAGAC-TTGGCAGCCTGTGT-CTTTTTTCCAGCTGTTCTCACAGCCCTC
TCTTCGGGCTTCTCG----GCAC-TGAGTCCTTTCCTGCTCATATCGGTGAATTACAGAATGAAG------T
TG------------GTATCCTTCTGGGG-TACCAGA-----GGGGAAAGA----------------CCCACA
CCTCAGCCTGCA------GAGGTTATTCT------TTCTCCCTACGCA------------------------
------------------------------------------------
>Ferret
---------------------------ATGAAGCCATCT---G-CCGACGTGCTTGAGA-TCGTTGCTTGC-
-GCCCT--CCTAATCCTCGTGAGCGTGGTTGGAAAC--GTGTGTTTATTTTATTCCACAAGGAAGTGT---A
CCACCGGGCGTTTACAGACGTCC------TTCCTCCTGATTTT-CAGCTTTGTGTTTGTCCACCTCCTGAAA
AACTTGGTGGTGAATGTCCTGAAAATAA-TTTGTTCTTCCGGTTTCATG------TTGGATTCTGCAGGCTG
CAAAGTAGTGCACTTCACAGCTTCCCTGACA----ACCTCGCTGGCCATCTGGTTCGTG-TTGCACTTT---
--GCCTTATTCTACCA--------------------------------------------------------
------------CCGGAAGCTTTACCACGCTGTCCAC-CCCTTGA----GTGAGGCACCCAACCCC------
---------------------------------------GATCATCCGAAA---CGTTCTT---------GG
--------AAGGTGCTGTGTGCCCTTGCGGGGGCTGGGTTGGCAG-CGTACCTCCCGGTTTTACTGTATGCT
AGAAAATCA-GAG---CACCACAGTGCAGGAAATGATACA------GA-CCCCTTGTCTCCTAA-TAGGATT
T-----ATGTGGATTGTCT-AATTGACTATGGAAACCGGCAGGTAGAG----------TTTTACTATGGGAA
AATATTTTTAGCTC-TGATTGATATTCTTCCTTTAGCCA-CCTTAGTCTTTGTCTGTTTCTGGATGTCTGTT
CT-CCTTTT-GGAAAGAA-AGAAAATGACATATGGCGACATCTGGATGGGAGATGATGATTCA-----GAAG
TTGAAATCCTTAGAGGGGCCA-AGTTCAGTATTTTATTAATGTGGCTGATCACTCCACTTT-GGATTTCTCA
CTTTATCTTAGTCTATTTCTTAAAAGAC-TTGGCAGCCTGTGT-CTTTTTTCCAGCTGTTCTCACAGCTCTC
TCTTCAGGCTTCTCA----GCTC-TGAGTCCTTTCCTGCTCATGTTGGTGCACTACAGAATGAAG------T
TC------------GTATCCTTCTGTGG-TCCCAGA-----GAGGAAAGA----------------CCCACA
CCTCCACCTGGA------GAGGTTATTCT------TTCTCCCTATGCT------------------------
------------------------------------------------
>American_mink
---------------------------ATGAAGCCATCT---G-CCAACGTGCTTGAAA-TCGTTGCTTGC-
-GCCCT--CCTAATCCTCGTGAGCGTGGTTGGAAAC--GTGTGTTTATTTTATTCCACAAGGAAGTGT---A
CCGCCGGGTGTTTACAGACGTCC------TTCCTCCTGATTTT-CAGCCTTGTGTTTGTCCACCTCCTGAAA
AACTTGGTAGTGAATGTCCTGAAAATAA-TTTATTCTTCCGGTTTCATG------TTGGATTCTGCAGGCTG
CAAAGTAGTGCACTTCACAGCTTCCCTGACA----ACCTTGCTGGCCATCTGGTTCGTG-TTGCACTTT---
--GCCTTATTCTACCA--------------------------------------------------------
------------CTGGAAGCTTTACCACGCTGTCCAC-CTCTTGA----GTGAGGCACCCAACCTC------
---------------------------------------GACCATCCGAAA---CGTTCTT---------GG
--------AAGGTGCTGTGTGCCCTTGTGGGGGCTGGGTTGGCGG-CGTACCTCCCGGTTTTACTGTATGCT
AGAAAATCA-GAG---CACCACAGTGCAGGAAATGATACA------GA-CCCCTTGTCTCCTAA-TAGGATT
T-----ACGTGGATTGTCT-AATTGACTATGGAAACCGGCAGGTAGAG----------TTTTACTATGGGAA
AATATTCTTAGCTC-TGATTGATATTCTTCCTTTAGCCA-CCTTAGTCTTTGTCTGTTTCTGGATGTCTGTT
CT-CCTTTT-GGAAAGAA-AGAAAATGACATATGGCGACATCTGGATGGGAGATGATGATTCA-----GAAG
TTGAAATCCTTAGAGGGGCCA-AGTTCAGTATTTTATTAATGTGGCTGATCACTCCACTTT-GGATTTCTCA
CTTTATCTTAGTCTATTTCTTAAAAGAC-TTGGCAGCCTGTGT-CTTTTTTCCAGCTGTTCTCACAGCTCTC
TCTTCAGGCTTCTCA----GCTC-TGAGTCCTTTCCTGCTCATGTTGGTGCACTACAGAATGAAG------T
TC------------ATATCCTTCTGTGG-TCCCAGA-----GAGGAAAGA----------------CCCACA
CTTCCACCTGGA------GAGGTTATTCT------TTCTCCCTACGCT------------------------
------------------------------------------------
>Giant_otter
---------------------------ATGAAGCCATCT---G-CCGACGTGCTTGAGA-TCATTGCTTGC-
-ACCCT--CCTAATCCTCATGAGCGTGGTTGGAAAC--GTGTGTTTATTTTATTCCACAGGGAAGTGT---A
CCGCCGGGCATTTACAGATGTCC------TTCCTCCTGATTTT-CAGCCTTGTGTTTATCCACATCCTGAAA
AACTTGGTGGTGAATGTCCTGAAAATTA-TTTATTCTTCCGGTTTCATG------TTGGATTCTGCAGGCTG
CAAAGTAGTGCACTTCACAGCTTCCCTGACA----ACCTTGCTGGCCATCTGGTTCGTG-TTGCACTTT---
--GCCTTGTTCTACCA--------------------------------------------------------
------------CCGGAAGCTTTACCACGCTGTCCAC-CCATTGA----GTGAGGCACCCAACCCC------
---------------------------------------GATCATCCGAAA---CGGTTTT---------GG
--------AAGGTGCTGTGTGCCCTTGGGGGGGCTGGGTTGGCGG-CGTACCTCCCGGTTTTACTGTACGCT
AGAAAATCA-GAG---CACCACAGTGCAGGAAATGATACA------GA-CCCCTTGTCTCCTAA-TAGGATT
T-----ACGTGGATTGTCT-AATTGACTATGGAAACTGGCAGGTAGAG----------TTTTTCTATGGGAA
AATATTTTTAGCTC-TGATTGATATTCTTCCTTTAACCA-CCTTAGTCTTTGTCTGTTTCTGGATGTCTGTT
CT-CCTTTT-GGAAAGAA-AGAAAATGACATATGGCGACATCTGGATGGGAGATGATGTTTCA-----GAAG
TTGAAATCCTTAGAGGAGCCA-AGTTCAGTATTTTATTAATGTGGCTGATCACTCCACTTT-GGATTTCTCA
CTTTATCTTAGTCTATTTCTTAAAAGAC-TTGGCAGCCTGTGT-CTTTTTTCCAGCTGTTCTCACAGCTCTC
TCTTCAGGCTTCTCA----GCTCTTGAGTCCTTTCCTGTTCATGTTGGTGCACTACAGAATGAAG------T
TC------------GTATCCTTCTGTGG-TCCCAGA-----GAGGAAAGA----------------CCCACA
CCTCCACCTGGA------GAGGTTATTCT------TTCTCCCTATGCT------------------------
------------------------------------------------
>Ratel
---------------------------ATGAAGCCATCT---G-CCGATGTGCTTGAGA-TCGTTGCTTGC-
-GCCCT--CGTAATCCTCGTGAGTGTGGTTGGAAAC--GTGTGTTTATTTTATTCCACAAGGAAGTGT---A
CCGCCGGGCGTTTACAGACGTCC------TTCCTCCTGATTTT-CAGCCTTGTGTTTGTCCACCTCCTGAAA
AACTTGGTGGTGAATGTCCTGAAAATTA-TTTATTCTTCCGGTTTCATG------TTGGATTCTGCAGGCTG
CAAAGTAGTGCACTTCACAGCTTCCCTGACA----ACCTCGCTGGCCATCTGGTTCGTG-TTGCACTTT---
--GCCTTGTTCTACCA--------------------------------------------------------
------------CCGGAAGCTTTACCACGCTGTCCAC-CCCTTGA----GTGAGGCACCCAACCCT------
---------------------------------------GATCACCCGAAACCCCGATCTT---------GG
--------AAGGTGCTGTGTGCCCTTGGGGGGGCTGGGTTGGCGG-CATACCTCCCGGTTTTACTGTACGCT
AGAAAATCA-GAG---CACCATGGTCCAGGAAATGATACA------GA-CCCCTTGTCTCCTAA-TAGGATT
T-----ACGTGGATTGCCT-AATTGACTATGGAAACCGGCAGGTAGAG----------TTTTACTATGGGAA
AATATTTTTAGCTC-TGATTGATATTCTTCCTTTAGCCA-TCTTAGTCTTTGTCTGTTTCTGGATGTCTGTT
CT-CCTTTT-GGAAAGAA-AGAAAATGACATATGGCGACATCTGGATGGGAGATGATGATTCA-----GAAG
TTGAAATCCTTAGAGGGGCCA-AGTTCAGTATTTTATTAATGTGGCTGATCACTCCGCTTT-GGATTTCTCA
CTTTATCTTAGTCTATTTCTTAAAAGAC-TTGGCAGCCTGTGT-CTTTTTTCCAGCTGTTCTCACAGCCCTC
TCTTCAGGCTTCTCA----GCTC-TGAGTCCTTTCCTGCTCATGTTGGTGCACTACAGAATGAAG------T
TC------------GTATCCTTCTGTGG-TACCAGA-----GAGGAAAGA----------------CCCACA
CCTTCGCCTGGA------GAGGTTGTTCT------TTCTCCCTACGCT------------------------
------------------------------------------------
>Sea_otter
---------------------------ATGAAGCGATCT---G-CCGACGTGCTTGAGA-TCGTTGCTTGC-
-ACCCT--CCTCATCCTTGTGAGCGTGGTTGGAAAC--GTGTGTTTGTTTTATTCCACAAGGAAGTGT---A
CCGCCGGGCGTTTACAGATGTCC------TTCCTCCTGATTTT-CAGCCTTGTATTTGTCCACCTCCTGAAA
AACTTGGTGGTGAATGTCCTGAAAATTA-TTTATTCTTCCGGTTTCATG------TTGGATTCTGCAGGCTG
CAAAGTAGTGCACTTCACAGCTTCCCTGGCA----ATCTCGCTGGCCATCTGGTTTGTG-TTGCACTTT---
--GCCTTGTTCTACCA--------------------------------------------------------
------------CCGGAAGCTTTACCACGCTGTCCAC-CCCTTGA----GTGAGGCACCCAACCCC------
---------------------------------------GATCATCCGAAA---CGTTCTT---------GG
--------AAGGTGCTGTGTGCCCTTGGGGGGTCTGGGTTGGCGG-TGTACCTCCCGGTTTTACTGTACGCT
AGAAAATCA-GAG---CACCACAGTGCAGGAAATGATACA------GA-CCCCTTGTCTCCTAA-TAGGATT
T-----ACGTGGATTGTCT-AATTGACTATGGAAACCGGCAGGTAGAG----------TTTTACTATGGGAA
AATATTTTTAGCTCTTGATTGATATCCTTCCTTTAGCCA-CCTTAGTCTTTGTCTGTTTCTGGATGTCTGTT
CT-CCTTTT-GGAAAGAA-AGAAAATGACATATGGCGACATCTGGATGGGAGATGATGATTCA-----GAAG
TTGAAATCCTTAGAGGGGCGA-AGTTCAGTATTTTATTAATGTGGCTGATCACTCCACTTC-AGATTTCTCA
CTTTATCTTAGTCTGTTTCTTAAAAGAC-TTGGCAGCCTGTGT-CTTTTCCCCAGCTGTTCTCACAGCTCTC
TCTTCAGGCTTCTCA----GCTC-TGAGTCCTTTCCTGCTCATGTTGGTGCACTACAGAATGAAG------T
TC------------GTATCCTTCTGTGG-TCCCAGA-----GAGGAAAGA----------------CCCACA
CCTCCACCTGGA------GAGGTTATTCT------TTCTCCCTATGCT------------------------
------------------------------------------------
>American_badger
---------------------------ATGAAGCCCTCT---G-CCGACATGCTTGAGA-TCATTGCTTGC-
-ACCCT--CCTCATCCTCGTGAGTGTGGTTGGAAAC--GGGTGTTTATTTTATTCCATAAGGAAATGT---A
CCGTCGGGCGTTTACAGACGTCC------TTCCTCCTGATTCT-CAGCCTTGTGGTTGTCCACCTCCTGAAA
AACTTGGTGGTGAATGTCCTGAAAATTG-TTTATTCTTCTGGTTTCATG------TTGGATTCCGCCGGCTG
CAAAGTAGTGCACTTCACAGCTTCTCTGACA----ACCTCGCTGGCCATCTGGTTCATG-TTGCACTTT---
--GCCTTGTTCTACCA--------------------------------------------------------
------------CTGGAAGCTTTATCACGCTGTCCAC-CCCTTGA----GTGAGGCTCCCAACCCT------
---------------------------------------GATCATCCGAGA---CGTTCTT---------GG
--------AAGATGCTGTGTGCCCTTGGGGGAGCTGGGCTGGCCG-TATACCTCCCGGTTTTACTGTATGCC
AGAAGATCA-GAG---CACCACAGTGCAGGAAATGATACA------GA-TTCCTTGTCTCCTAA-TAGGATT
T-----ACATGGATTGCCT-AATTGACTATGGAAACCGGCAGGTAGAG----------TTTTACTATGGGAA
AATATTTTTAGCTC-TGATTGATATTCTTCCTTTAGCCA-CCTTAGTCTTTGTCTGTTTCTGGATGTCTGTT
CT-CCTTTT-GGAAAGAA-AGAAAATGACATATGGGGACATCTGGATGGGAGATGATGATTCA-----GAAG
TTGAAATCCTTAGAGGAGCCA-AGCTCAGTATTTTATTAATGTGGCTGATCACTCCACTTT-GGATTTCTCA
CTTTATCTTAGTCTATTTCTTAAAAGAC-TTGGCAGCCTGTGT-CTTTTTTCCAGCTGTTCTCACAGCCCTC
TCTTCAGGCTTCTCG----GCTC-TGAGTCCTTTCCTGCTCATGTTGGTGCACTACAGAATGAAG------T
TC------------GTATCCTTCTGTGG-TACCAGA-----GAGGAAAGA----------------CCCACA
CCTCAGCCTGGA------GAGGTTATTCT------TTCTCCCTACGCT------------------------
------------------------------------------------
>African_wild_dog
---------------------------ATGAGGCTGTCT---G-CAGACATGCTTGAGA-TCATTGCTTGT-
-ACCAT--CCTAATCCTTGTGAGCGTTGTTGGAAAC--GTGTGTTTATTTTATTCTACGAGGAAATGT---A
TCACTGGGCGTTTCCAGACCTCC------TTTCTTCTGATTTT-CTGCCTTGTATTTGTCCACCTCCTTAAA
AACTTGGTGGTGAATGTCATGAAAATTG-TTTATTCTTCTGGTTTCATG------TTGGATTCGGCTGGCTG
CAAAGTTGTGCACTTTACAGCTGCCCTGACA----ACCTCGCTGGCCATCTGGTTCGTG-TTATACTTT---
--GCCTTGGTCTACCA--------------------------------------------------------
------------CCGGAAGCTCTACCACACTGTCCAC-CCCTTGA----GTAAGGCTCCCAACCTG------
---------------------------------------GATCATCAGGGG---CATTCTG---------CG
--------AAGGCGGTGTGTGCGCTTGCGGTGGCTGGGGTGGCAG-TGTACATCCCGGTTTTGCTTTGCACT
ACAAAGTCG-GAA---CACCGGAGGGTGGGAAATCAGACA------GC-CCCTTGGTCTCCTAA-CAGGTTT
T-----ACGTGAGTTGCTT-CCTTTACTTTGGAAATAAGCAGATGGAG----------TTTTACTATGGGAA
AATATTTTTGGTTC-TGATCGATATTCTGCCTCTAGCCA-CCTTAGTCTTTGTCTGTTTCTGGATGTCTGTT
CT-CCTTTT-GGAAAGAA-AGAAAATGACATATGGCAACATCTGGATTGGAGATGATGATTCA-----GAAA
TTGAAATCCTTAGAGGGGCCA-AGTTCAGTATTTTATTAATGTGGCTGGTCACTCCACTTT-GGATTTCTCA
CTTTATCTTAGTCTATTTCTTAAAAGAC-TTGGCAGCCTGTGT-CTTTTTTCCAGCTGTTCTCACAGCCCTT
TCTTCGGGCTTCTCG----GCTC-TGAGTCCTTTCCTGCTCATGTTGGTAAACTACAAAGTGAAC------T
TG------------GTGTCCTTCTGTGG-TGCCAGA-----GAGGAAAAA----------------CCCACA
CCTCAGCCTGCA------GAGGTCATTCT------TTCTCCATATGCT------------------------
------------------------------------------------
>Dog
---------------------------ATGAGGCTGTCT---G-CAGACATGCTTGAGA-TCATTGCTTGT-
-ACCAT--CCTAATCCTTGTGAGCATTGTTGGAAAC--GTGTGTTTATTTTATTCTACGAGGAAATGT---A
TCACTGGGTGTTTCCAGACCTCC------TTTCTTCTGATTTT-CTGCCTTGTATTTGTCCACCTCCTTAAA
AACTTGGTGGTGAATGTCATGAAAATTG-TTTATTCTTCTGGTTTCATG------TTGGATTCGGCTGGCTG
CAAAGTTGTGCACTTTACAGCTGCCCTGACA----ACCTCGCTGGCCATCTGGTTCGTG-TTATACTTT---
--GCCTTGGTCTACCA--------------------------------------------------------
------------CCGGAAGCTCTACCACACTGTCCAC-CCCTTGA----GTAAGGCTCCCAACCTG------
---------------------------------------GATCATCAGGGG---CATTCTG---------CG
--------AAGGCGGTGTGTGCGCTTGCGGTGGCTGGGGTGGCAG-TGTACATCCCGGTTTTGCTTTGCACT
ACGAAGTCG-GAA---CACCGGAGGGTGGGAAATCAGACA------GC-CCCTTGGTCTCCTAA-CAGGCTT
T-----ACGTGAGTTGCTT-CCTTTACTTTGGAAATAAGCAGATGGAG----------TTTTACTATGGGAA
AATATTTTTGGTTC-TGATCGATATTCTGCCTCTAGCCA-CCTTAGTCTTTGTCTGTTTCTGGATGTCTGTT
CT-CCTTTT-GGAAAGAA-AGAAAATGACATATGGCAACATCTGGATTGGAGATGATGATTCA-----GAAA
TTGAAATCCTTAGAGGGGCCA-AGTTCAGTATTTTATTAATGTGGCTGGTCACTCCACTTT-GGATTTCTCA
CTTTATCTTAGTCTATTTCTTAAAAGAC-TTGGCAGCCTGTGT-CTTTTTTCCAGCTGTTCTCACAGCCCTT
TCTTCGGGCTTCTCG----GCTC-TGAGTCCTTTCCTGCTCATGTTGGTAAACTACAAAGTGAAG------T
TG------------GTGTCCTTCTGTGG-TGCCAGA-----GAGGAAAAA----------------CCCACA
CCTCAGCCTGCA------GAGGTCATTCT------TTCTCCATATGCT------------------------
------------------------------------------------
>Red_fox
---------------------------ATGAGGCTGTCT---G-CAGACATGCTTGAGA-TCATTGCTTGT-
-ACCAT--CCTAATCCTTGTGAGCGTTGTTGGAAAC--GTGTGTTTATTTTATTCTACGAGAAAATGT---A
TTACTGGGCGTTTCCAGACCTCC------TTTCTTCTGATTTT-CTGCCTTGTATTCGTCCACCTCCTTAAA
AACTTGGTGGTGAATGTCATGAAAATTG-TTTATTCTTCTGGTTTCATG------CTGGATTCGGCTGGCTG
CAAAGTTGTGCACTTTACAGCTGCCCTGACA----ACCTCGCTGGCCATCTGGTTCGTG-TTATACTTT---
--GCCTTGGTCTACCA--------------------------------------------------------
------------CCGGAAGCTCTACCACACTGTCCAC-CCCTTGA----GTAAGGCTCCCAACCTG------
---------------------------------------GATCATCAGGGG---CATTCTG---------CG
--------AAGGTGGTGTGTGCGCTTGTGGTGGCTGGGGTGGCAG-TGTACATCCCGGTTTTGCTTTGCACT
ACGAAGTCG-GAA---CACCGGAGGGTGGGAAATCAGACA------GA-CCCTTGGTCTCCTAA-CAGGCTT
T-----ACGTGAGTTGCTT-CCTTTACTTTGGAAATAAGCAGATGGAG----------TTTTACTATGGGAA
AATATTTTTGGTTC-TGATCGATATTCTGCCTCTAGCCA-CCTTAGTCTTTGTCTGTTTCTGGATGTCTGTT
CT-CCTTTT-GGAAAGAA-AGAAAATGACATATGGCAACATCTGGATTGGAGATGATGATTCA-----GAAA
TTGAAATCCTTAGAGGGGCCA-AGTTCAGTATTTTATTAATGTGGCTGGTCACTCCACTTT-GGATTTCTCA
CTTTATCTTAGTCTATTTCTTAAAAGAC-TTGGCAGCCTGTGT-CTTTTTTCCAGCTGTTCTCACAGCCCTT
TCTTCGGGCTTCTCG----GCTC-TGAGTCCTTTCCTGCTCATGTCGGTAAACTACAAAATGAAG------T
TG------------GTGTCCTTCTGTGG-TGCCAGA-----GAGGAAAAA----------------CCCACA
CCTCAGCCTGCA------GAGGTCATTCT------TTCTCCATATGCT------------------------
------------------------------------------------
>Greater_mouse-eared_bat
---------------------------ATGAAGCCATCT---G-CAGACGTGCTTGAGA-TCATCGCTTGT-
-GCCAC--CCTCATCCTCATGAGCTTGGTTGAAAAC--ATGTG-----TGTATTTTACCAGGAAATGC---A
TCACTGGGCATTTACAAACATCCT----TTTTTTTCTGATTTTTCAGTCTTATATTTGTCCAACTCATTAAA
AACTTAGTGGTGAACATCATGAAGATTG-TTTATTCTTCTGGTTTCATG------TTGGATTCAGCTGGCTG
CAAGGTTCTGCACTTCGCAGCAGCCCTGATG----A-CTCACTGGCCATCTGGCTCATG-TTACACTTT---
--GCATTGCTCTACCT--------------------------------------------------------
------------CCAGAAGCTTCACCAAACTGTCCAC-CCCTTGA----GGGAGGCTCAAAACCTG------
---------------------------------------GACTGTCAAAAG---CATTCCT---------TG
--------AAGGTGGTTGCTGCACTTTGGGTGGCTGGTGTGGCTG-TGTACATCCCAGTGTTAATTTATACT
GGAAAATCA-GAA---TACTCGAATGCAGGGAATGGTCCA------TA-CCCCTGGTCCTGTAA-CAGAATT
T-----ACTTGGATTGCCT-AACTGACTTTGGAAGCAAGCAGGTAGAG----------TTTTACTATGGGAA
AGCATTTTTGACTC-TGATTGATATGCTTCCTTTAGCCA-TTTTAGTCTTTGTCTGTTTCAGGATGTCATGT
CT-CCTTTG-GGAAAGAA-AGAAGATGACATATGGCGACATGTGGATTAGAGAGGATGACTCA---------
--GAAATTCTTAGAGGGGCCA-AGTTCAGTATTTTATTAATGTGGCTGATTGCTCCACTTT-GGATTTCTCA
CTTTATCTTCATCTGTTTCTTAAAAGAC-TTGGCAGCCTGTGT-CTTTTAGCCAGCTGTTTTCATAGCCCTC
TCTTCAGGCTTCTCT----ACTT-TCAGTCCTTTCCTGCTTATGTTGGTGAATTACAAAGTGAAG------T
TG------------GTGTCATTCTGTGG-TGCTAGA-----GAGGAAAAG----------------CCTACA
CCAGAGCCTGCA------AATGTTATTCT------TTCTCCATATGC-------------------------
------------------------------------------------
>Big_brown_bat
---------------------------ATGAAGCCATCT---G-TAGTCATGCTCAAGA-TCATCGCTTGT-
-GCCAC--CCTCATCCTCGTGAGCTTGGCTGAAAAC--GTGTGTTTATTTTATTCTACCAGGAAATGC---A
TCACTGGGCATTTGCAAAAATCCTATCCTTTTTTTCTGATTTT-CAGTCTTATATTTGTCCAACTCATGAAA
AACTTAGTGCTGAATGTCATGAAAACTG-TTTATTCCTTTGGTTTCATG------TTGGATTCAGCTGGCTG
CAAGGTTCTGCACTTCACGGCAGCCCTGATG----ACCTCCCTGGCCATCTGGCTCACG-TTACACTTT---
--GTGTTGCTCTACCT--------------------------------------------------------
------------CCAGAAGCTTCACCCAACTGTCCTC-CGCTTGA----GGGCGGCGCCAAACCTG------
---------------------------------------GACTGTCAGAAG---CATGCCT---------TG
--------AAGGTGGTTGCTGCGCTTTGGATGGCTGGTGTGGTTG-TGTACATCCCAGTGTTAATTTATACT
GGAAAATCA-GAA---CACTCGAACGCAGGGAATGGTCCA------TA-CCCCTGGTCCTCTAA-CAGAATT
T-----ACCTGGGTTGCCT-AACTGACTGTGGAAGCAAGCAGGTAGAG----------TTTTACTATGGGAA
AGTATTTGTAGTTC-TGATCCATATGCTTCCTTTAGCCA-TTTTAGTCTTTGTCTGTTTCTGGGTGTCATGT
CT-CCTTTT-GGAAAGAA-AGATGATGACATATGGCGACATGTGGATTGGAGAGGATGACTCA---------
--GAAATTCTTAGAGGGGCCA-AGTTCAGTATTTTATTAATGTGGCTGATTGCTCCACTTT-GGATTTCTCA
CTTTATCTTCATCTGTTTCTTAAAAGAC-TTGGCAGCCTGTGT-CTTTTATCCAGCTGTTTTCACAGCCCTC
TCTTCAGGCTTCTCT----ACTT-TCAGTCCTTTCCTGCTTATGTTGGTGAATTACAAAGTGAAG------T
TG------------GTGTCTTTCTGTGT-TGCTAAA-----GAGGAAAAG----------------CCTACA
CCACAGCCTGCA------AATGTTATTCT------TTCTCCATATGCTAAT---------------------
------------------------------------------------
>Red_bat
---------------------------ATGAAGCCATCT---A-TAGTCATGCTTGAGA-TCATCGCTTGT-
-GGCAC--CCTCATCCTCATGAGCTTGGTTGAAAAG--GTGTGTTTATTTTATTCTACCAGGAAATGC---A
TCACTGGGCATTTGCAAACATCCT-----TTTTTTCTGATTTT-CAGTCTTATATTTGTCCAACTCATTTAA
AACTTAGTGGTGAATGTCATGAAAATTG-TTTATTCTTTTGGTTTCATG------TTGGGTTCAGCTGGCTT
CAAGGTTCTGCACTTCACGGTAGCTCTAATG----ACCTCACTGGCCATCTGGCTCATG-TTACACTTT---
--GTGTTGCTCTACCT--------------------------------------------------------
------------CCAGAAGCTTCACCCAACTCTCCAC-CACTTGA----GGGAGGCTCAAAACCTG------
---------------------------------------GACTGTCAGAAG---CATTCCT---------TG
--------AATGTGGTTGCTGCACCTTGGATGGCTGGTGTGGCTG-TGTATATCCCAGTGTTAATTTGTACT
GGAAAATCA-GAA---CACTCAAAGGCAGTGAATGATCTA------TA-TCCCTGGTCCTCCAA-CAGAATT
T-----ACCTGGATTGCCT-AACTGACTGTGGAAGCAAGCAGGTAGAG----------TTTTAGTATGGGAA
AGTATTTTTAGTTC-TGATCGATATGCTTCCCTTGGCCA-CTTTAGTTTTTGTCTGTTTCTGGGTGTCATGT
CC-CTTTCA-GAAAGAAA-GAAAGATGACATATGGCGACGTGTGGATTGGAGAGGATGACTCA---------
--GAAATTCTTAGAGGGGCCA-AGTTCAGTATTTTATTAATGTGGCTGATTGCTCCACTTT-GGATTTCTCA
CTTTATCTTCATCTGTTTCTTAAAAGAC-TTGGCAGCCTATGT-CTTTTATCCAGCTGTTTTCACAGCCCTC
TCTTCAGGCTTCTCT----ACTT-ACAGTCCTTTCCTGCTTATATTGGTGAATTACAAAGTGAAG------T
TG------------GTGTCTTTCTGTGG-TGCTAAA-----GAGGAAAAG----------------CCTATA
CCATAGACTGCA------AATGTTATTCT------TTCTCCATATGCTAAT---------------------
------------------------------------------------
>Common_pipistrelle
---------------------------ATGAAGCCATTT---G-TAGTCATACTCAAGA-TCATTGCTTGT-
-GCCAC--CCTCATCCTCGTGAGCTTGGTTGAAAAC--GTGTGTTTATTTTATGCTACCAGGAAATGC---A
TCACTGGGTATTTGTAAACATCT--TTTTTTTTTCCTGATCTT-CAGTCTTCTATTTGTCCAACTCATGAAA
AACTTAGTGGTGAATGTCATGAAAATTG-TTTATTCCTTTGGTTTCATG------TTGGATTCAGCTGGCTG
CAAGGTTTTGCACTTCTCGACAGTCCTGATG----ACCTCACTGGCCATCTGGGTTATG-TTACACTTC---
--GTGTTGCTCTACCT--------------------------------------------------------
------------GCAGAAGCTCTACCCAACTGCTCAC-CGCCTGA----GGGAGGCTCAAAACCTG------
---------------------------------------GACTGTCAGAAG---CATTCCT---------TG
--------AAGGTGGTTGCTGTGCTTTGGATGGCTGGTGTGGCTG-TGTACATCCCAGTGTTAATTTATACT
GGAAAATCA-GAA---CACTCGAATGCAGGGAATGGTCCA------TA-CCCCTGGTCCTCTAA-CAGGATT
T-----ACCTGCGTTGCCT-A----ACTGTGGAAGCAAGCAGATAGGG----------TTTTACTATGGGAA
AGTATTTTTAGTTT-TGATCCATATTCTTCCTTTAGCCA-TTTTAGCCTT----TGTTTCTGGGTGTCACGT
CT-CTTTTC-GGAAAGAA-AGATG---ACATATGGTGACATGTGGATTGGAGAGGATGACTCA---------
--GAAATTCTTAGAGGGGCCA-AGTTCAGTATTTTATTAATGTGGCTGATTGCTCCACTTT-GGATTTCTCA
CTTTATCTTCATCTGTTTCTTAAAAGAC-TTGGCAGCCTGTGT-CTTTTATCCAGCTGTTTTCACAGCCCTC
TCTTCAGGCCTCTCT----ACTT-TCAGTTCTTTCCTGCTTGTGCTGGTGAATTACAAAGTGAAG------T
TG------------GTGTCTTTCTGTGG-TGCTAAA-----GAGGAAAAG----------------CCTACA
CCACAGCCTGCA------AATGTTATTCT------TTCTCCATATGCTAATT--------------------
------------------------------------------------
>Little_tube-nosed_bat
---------------------------ATGAAGCTATCT---G-CAGATGTGCTTGAGA-TCATCACTTAT-
-GCCAT--CCTCATCCTCATGAGCTTAGTT-AAAAT--GTGTGTTTATTTTATTCTACCAGGAAATGC---A
TCACTGGGCATTTACACACTTCC-----TTTTTTTCTGATTTT-CAGTCTTATATTTGTCCAACTCATTAAA
AACTTAGTGGTGAATGTCATGAAAATTG-TTTATTCTTCTGGTTTCATG------TTGGATTCAGCTGGCTG
CAAGGTTCTTCACTTCACGGCAGTCCTGATG----A-CTCACTGGCCATCTGGCTCATG-TTACACTTT---
--GCATTGCTCTACCT--------------------------------------------------------
------------CCAGAAGCTTCACCAAACTGTCCAC-CCCTTGA----GGGAGGCTCGAAACCTG------
---------------------------------------GACTGTCAAAAG---CATCCCT---------TG
--------AAGGTGATTGCTGCACTTTGGGTGGCTGGTGTGGTTG-TGTACATCCCAGTGTTAATTTATACT
GGAAAATCA-GAA---TATTCGAATGCAGGGAATGGTCCA------TA-GCCCTGATCCTCTAA-CAGAATT
T-----ACCTGGATTGCCT-AACTGACTTTGGAAGCAAGCAGGTAGAG----------TTTTACTATGGGAA
AGTATTTTTAGCTT-TGATT-ATATGCTTCCTTTAGCCA-GTTTAGTCTTTGTCTGTTTCTGGCTGTCATGT
CT-CCTTTC-AGAAAGAA-AGATG---ACATATGGCAACATGTGGATTAGACAGGATGACTCA---------
--GAAATTCTTAGAGGGGCCA-AGTTCAGTATTTTATTAATGTGGCTGATTGCTCCACTTT-GGATTTCTCA
CTTTATCTTCATCTGTTTCTTAAAAGAC-TTGGCAGCCTGTGT-TTTTTATCCAGCTGTTTTCTCAGCCCTC
TCTTCAGGCTTCTCT----CCTT-TCAATCCTTTCCTGCTTATGTCGGTGAATTCCAAAGTGAAG------T
TG------------GTGTCTTTCTGTGG-TGCTAGA-----GAGGAAAAG----------------CCTACA
TCATAGCCTGCA------AATGTCATTCT------TTCTCCATATGCTGAT---------------------
------------------------------------------------
>Natal_long-fingered_bat
---------------------------ATGAAGCCCTCT---G-CGGACCTGCTTGAGA-TCTTCGCTTCT-
-GCCGC--CCTCATTCTTGTGAGTGTGGTTGGAAAC--CTGTGTTTATTTTACTCTACCAGGAAATGC---A
TCACTGGGCGCTTGCAGACATCC------TTTCTCCTGATTTT-CAGTCTTATATTTGTCCACCTCATTAAA
AACTTGGTGGTGAATGTCATGAAAATTG-TTTACTCTTCTGGTTTCATG------CTGGAGTCAGCTGGCTG
CAAGGTCCTGCACTTCACGGCAGCCCTGACG----ACTTCACTGGCCATCTGGTTCCTG-TTACACTTC---
--GCGTTGCTCTACCT--------------------------------------------------------
------------CGGGAAGCTCTACCGAACTGTGCAT-CCCTTGA----GGGGGGCTCAAAGCCTG------
---------------------------------------GACCAGCAGAAG---CATTCCT---------TA
--------AAGGTGGTTGCTGCACTCTGGGTGGCTGGTGTGACTG-TGTACATCCCAGTGTTGATTTATACT
AGAAAATCA-GAA---TTCCTGGGTGCAGGGAATGGTACA------CA-CCCCTTGTCCAGTAA-CAGAATG
T-----ACTTGGATTGCCT-GACTGACTTTGGAAGCAAGCAGGTAGAG----------TTTTACTATGGGAA
AATATTTTTGGTTC-TCATTGATGTTCTTCCTTTAGTCA-TCTTGGTCTTGGTCTGTTTCTGGATGTCACGT
CT-CCTTTT-GGAAAGAA-AGAAGATGACATGTGGTGACATGTGGATTAGAGACAATGACTCA---------
--GAAATTCTTCGAGGGGCCA-AGTTCAGTATTTTATTAATGTGGCTGATTGCTCCACTTT-GGATTTCTCA
CTTTATCTTCATCTGTTTCTTAAAAGAC-TTGGCAGCTTGTGT-CTTTTTCCCAGCTGTTCTCATAGCCCTC
TCTTCAGGCTTCTCT----GCTT-TCAGTCCTTTCCTGCTTATGTTGGTGAATTACAAAGTGAAG------T
TG------------GTGTCCTTCTGTGG-TGCTAAA-----GAGGAAAAG----------------CCTACA
CCACAGCCTGCA------AATGCTGTTCT------TTCTCCATATGCT------------------------
------------------------------------------------
>Snowshoe_hare
---------------------------ATGAAGCCCTCT---G-CAGACATGCTCGAAC-TCATCGCCTGT-
-GCTGT--TCTGGTCCTTGTGAGCTGTGTGGGAAAC--ACGTGTTTGTTTTACACCACCAGGAAGTGC---A
TCACTGGACGTGTACAGACATCC------TTTGTTCTCATTTT-CAGTCTTGCATCCGTCCACCTTATTAAA
AACTTGGTGGTGAACGTCATAAAGATTG-TTTACTCTTCTGGGATTGTG------CTGGATTCCGCTGGCTG
CAAGGTTCTGCACTTCACAGCGGCCCTGACA----ACCTCTCTGGCCATCTGGTTCATG-TTACACTTG---
--GCGCTGCTGTACCA--------------------------------------------------------
------------CCGGAAGCTTTACCAAATCGTCCAC-CCCTCGA----GGGAGGCTGCAAGCCCG------
---------------------------------------GAGCAGCAGGAG---CGTTCCG---------TG
--------AAGCTGGTGTCTGCACTTTGGGTGGCTGGTGTGGCTG-TCTACACCCCACTGGTGGTTTATACT
AGAAAGGCA-GAG---AACCCGAGCGCAGGAAATGATACA------GA-CCCCTTGTCCACCAA-CAGGATG
T-----ACATGGATTGCCT-GATAGACTTTGGAAACAAGCAGGTAGAA----------CTTTACTATGGGAA
AATATTTTTAGTTC-TGATTGATGTTCTGCCTTTAGCCA-TCTTAGTCTTCGTCTGTTTCTGGATGTCTTTC
CT-CCTTTC-CAAGAGAA-AGAAGATGACATATGGTGACATCTGGATCGGAGATGATGATTCA-----GAAG
TTGAAATCCTTAGAGGAGCCA-AGTTTAGTATTTTATTAATGTTGCTGATCACTCCACTTT-GGATTTCTCA
CTTTATCTTAGTCTGTTTCTTGAAAGAC-TTGGCAGCGTGTGT-CTTGATTCCAGCTGTTCTCTCGGCTCTC
TCTTCAGGCTTCTCT----GCTC-TCAGTCCTTTCCTGCTTATGCTGGTTAATTACAAAATGAAG------T
TG------------GTGTCCTTCTGTGG-TGCCAAA-----GAGGTAAAG----------------CCCACC
CCACCGCCTGCA------AATGTTATTCT------TTCTCCATATGCT------------------------
------------------------------------------------
>Rabbit
---------------------------ATGAAGCCCTCT---G-CAGACGTGCTCGAAC-TCATCGCCTGT-
-GCTGT--TCTGGTCCTGGTGAGCTGTGTGGGAAAC--ACGTGTTTGTTTTACACCACCAGGAAGTGC---A
TCACTGGACGTGTACAGACATCC------TTTCTTCTCATTTT-CAGTCTTGCATCCGTCCACCTTATTAAA
AACTTGGTGGTGAATGTCATAAAGATTG-TTTACTCTTCTGGGATTGTG------CCGGATTCAGCTGGCTG
CAAGGTTCTGCACTTCACAGCGGCCCTGACA----ACCTCTCTGGCCATCTGGTTCATG-TTACACTTG---
--GCGCTGCTGTACCA--------------------------------------------------------
------------CCGGAAGCTTTACCAAATCGTCCAC-CCCTTGA----GAGAGGCTGCAAGCCTG------
---------------------------------------GAGCAGCAGCAG---CGTTCCG---------TG
--------AGGCTGGTGTCTGCACTTTGGGTGGCTGGTGTGGCTG-TGTACACCCCACTGGCAGTTTACACC
AGAAAGGCA-GAG---AACCCGAGCGCAGGAAATGGTACA------GA-CCCCTTGTCCACCAA-CAGGATG
T-----ACGTGGATTGCCT-GATAGACTTTGGAAATGAGCAGGTAGAG----------CTTTACTATGGGAA
AATATTTTTAGTTC-TGATTGATGTTCTGCCTTTAGCCT-TCTTAGTCTTCGTCTGTTTCTGGATGTCTTTC
CT-CCTTTC-CAAGAGAA-AGAAGATGACATATGGTGACATCTGGATCGGAGATGATGATTCA-----GAAG
TTGAAATCCTTAGAGGAGCCA-AGTTTAGTATTTTATTAATGTTGCTGATCACTCCACTTT-GGATTTCGCA
CTTTATCTTAGTCTGTTTCTTGAAAGAC-TTGGCCGCGTGTGT-CTTGATTCCAGCTGTTCTCTCGGCTCTC
TCTTCAGGCTTCTCT----GCTC-TCAGTCCCTTCCTGCTTATGCTGGTTAATTACAAAATGAAG------T
TG------------GTGTCCTTCTGCGG-TGCCAAA-----GAGGTAAAG----------------CCCACC
CCACCGCCTGCA------AATGTTGTTCT------TTCTCCATATGCT------------------------
------------------------------------------------
>Pika
---------------------------ATGAAACCCTCC---G-CAGACATGCTTGAAC-TCATCGCCTGT-
-GCTGT--TTTGGTCTTTGTGAGCTGTGTGGGGAAC--ACGTGTTTATTTTACACCACCAGGAAGTGC---A
TCACTGGACGTGTGCAGGCATCT------TTTCTTGTCATTTT-TAGTCTTGCGTCTGTTAACCTTATTAAA
ACCTTGGTGGTGAACGTCATAAGGATTG-TTTACTCTTCAGGGATCACA------TTGGATTCAGCTGGCTG
CAAAGTTCTGCACTTCACAGCAGCCCTGACA----ACCTCACTGGCCATCTGGTTCGTG-TTACACTTG---
--GCGCTGCTCTACCA--------------------------------------------------------
------------CCGGAAGCTTTACCAGATTGTCCAC-CCCTCGA----GTGAGGCTGCAAGCCCG------
---------------------------------------GACCAGCAGGAG---CACTCCC---------TG
--------AAGCTGGTGTCTGTGCTCTGGTTGGCTGGGGTGACTG-TATACATCCCACTGGTGGTTTATACC
AGCAAAGCA-GCG---AGCTCGAACACAGGAAATGGTACG------GA-CACCTTGTCCACGAA-CAGGGTT
T-----ACGTGGATTGCCT-GATAGACTTTGGAAACAGGCAGGTAGAA----------TTTTACTATGGGAA
GATCTTTTTAGTTC-TGATTGATGTTCTTCCTTTAGCCG-TCTTAGTCTTTGTCTGTTTCTGGATGTCTTTG
CT-CCTTTC-GGAGAGAA-GGAAGATGACATATGGTGACATCTGGATTGGAGATGATGATTCA-----GAAG
TTGAAACCTTTAGAGGAGCCA-AGTTCAGCATTTTATTAATGTTGCTGATCACTCCACTTT-GGATTTCTCA
CTTTATCTTAGTCTATTTCTTGAAAGAC-TTGGCAACGTGTGT-CCTCACTCCAGCTGTTCTCTCAGTCCTC
TCTTCAGGCTTCTCT----GCTC-TCAGTCCTTTCCTGCTTATGCTGGTAAATTACAAAATGAAG------T
TG------------GTGTCCTTCTGTGG-TGCCAAA-----AAGCAAAAG----------------CCCATG
CCTCCGCCTACA------GATGTTGTTGT------TTCTCCGTATGCT------------------------
------------------------------------------------
>Northern_gundi
---------------------------ATGAAGCTGTCT---G-CAGACCTGCTTGAGA-TCATCGCGTGT-
-GCCAT--TCTAATTGCTGTGAGCTTTGTCGGAAAC--GTGTGTTTGTTTTATGCTACAAGGAAGTGT---G
TCACTGGGCGTTTACAGACATCT------TTTCTTGTGATTTT-CAGTCTTATATTTGTCCACCTTATTAAA
AATTTGGTGGTAAATGTCATGAAAATTG-TTTATTCTTCTGGTATCGTG------TTGGATTCAGCTGGCTG
CCGAGTTCTGCACTTCACAGCAGCCCTGACC----ACCTCGCTGGCCATCTGGTTCATG-TTACGCTTA---
--GCATTGCTCTACCA--------------------------------------------------------
------------CCGGAAACTTCACCGGATCATCTAC-CCCTTGG----GGGAGCCTCCAAGCCTG------
---------------------------------------GACCAGGAAAAT---CATTCCT---------TC
--------AAGGAGATTTTTGCACTTTGGGTGGCTGGTGTGGCAG-TGTATGTCCCGCTTTTAATTTATACT
AGAAAACCA-GAA---TACCTGAATGCAGGAAATGATACA------GA-CTCCTTGTCTACAAA-CAGGATT
T-----ACACGGCATGTTT-AATTGGCTTTGGAAACAAGCAGGTAGAC----------TTTTACTATGGGAA
AATCTTTTTGGTTC-TGGTCGATGGTCTTCCTTTAGCCA-TCTTAGTCTTTGTCTGTTTCTGGATATGTTGC
CT-CTTTTC-AGCAAAAA-AGAAGATGACGTATGGTGACATCTGGATTGGAGATGATGTTTCA-----GAAA
TTGAAACCCTTAGAGGGGCCA-AATTTAGTATTTTATTAATGTTGCTGATTACGCCACTTT-GGATTTCTCA
CTTTATCTTAGTCTATTTTTTAAAAGAC-TTGGCAGGGTATGT-CTTTCTTCCAGCTCTTCTCACAGTGCTC
TCTTCAGGCTTCTCT----GCTC-TCAGTCCTTTCTTGCTGATGCTGATTAATTACAGAGTGAAA------T
TT------------GTGTCATTCTGTGG-TGCCAAA-----GAGGAAAAC----------------CTCGCA
TCACAGCCTGCA------AATATTATTCT------TTCTCCATATGCA------------------------
------------------------------------------------
>Straw-coloured_fruit_bat
---------------------------ATGAAGCCATCT---G-CAGATGTGCTTGAGA-TCAACACTTGT-
-ACCATATTCTCATCCT-GAGAGCTTGGTTGGAAAC--GTGTGTTAATTTTATTCTACAAGGAAATGC---A
TCACCGGACATTTACAGACATCC------TTTCTTCTAATTTT-CAGTCTTATATTTGTCCACCTCATTAAA
AACTTGGTGGCTAATACCATGAAAATTG-TTTACGCTTCTGGTTTTGTG------TTGGATTCAACTGGCCG
CAAAGTTATGCACTTCATGGCAGCCCTGACG----ACTTCAGTGGCCATCTGGTTCATG-TTACACTTT---
--GCAGTGTTCTGCCA--------------------------------------------------------
------------TCAGAAGCTTGACCAAACTGTCCAT-CCCTCAA----GTGAGGCTCCAAACCTG------
---------------------------------------GACCATCAGATA---CATTTCT---------TG
--------AAAGTGGTTTCCGCACTTTGGGTAGCTGGTGTGGTGG-TGTACATCCCAGTTTTACTTTATATT
AGAAAATCT-GAA---TACTTGACTGCTAGAAATGATGCA------CG-CCCCTTGTTCACTGA-CAGGATT
T-----ATATGCATTGCCT-AATAGACTTGGGCAGCAGGCAAGTAGAG----------TTTTACTATGGGAA
AATATTTTTAGTTC-TGATTGATATTCTTCCTTTAGCCA-TCTTAGTCTTCATCTGTTTCTGGATGTCTCTT
CT-CCTTTT-GGAAAGAA-AGAAGATGACATATGGTGACACCTGGATTGGAGATGATGATTCA-----GAAA
TTGAAATCCTTAGAGGAGCCA-AGTTTAGTATTTTATTAATGAGGCTGATCACTGCACTTT-AGATTTCTCA
CTATATCTTAGTCTATTTCTTAAAAGAC-TTGGCAGCTTGTGT-CTTTTTTCCAGCTGTTCTCATAGCCCTC
TCTACAGGCTTCTCT----GCTC-TTAGTCCTTTCCTGCTTATGCTGGTAAATTACAAAATGAAG------T
TG------------GTGTCTTTCTGGGG-TGCCAAA-----GAGAAAAAA----------------CCCGCA
CCACAGCCTGAA------AATGTTATTCT------TTTCCCATATGCT------------------------
------------------------------------------------
>Java_fruit_bat
---------------------------ATGAAGCCATCT---G-CAGATGTGCTTGAGA-TCAACACTTGT-
-ACCATATTCTCATCCT-GTGAGCTTGGTTGGAAAC--GTGTGTTTATTTTATTCTACAGGGAAGTAC---A
TCACCAGGAATTTACAGACATCC------TTTCTTCTAATTTT-CAGTCTTATATTTGTCCACCTCATTAAA
AACTTGGTGGCTAATACCATGAAAATTG-TTTACGCTTCTGGTTTTGTG------TTGGATTCAGCTGGCTG
CAAAGTTATGCACTTCATGGCAGCCCTGATG----ACTTCAGTGGCCATCTGGTTCATG-TTACATTTT---
--GCAGTGCTCTGCTA--------------------------------------------------------
------------CCAGAAGCTTGACCAAACTGTCCAT-CCCTCAA----GTGAGGCTCCAAACCTG------
---------------------------------------GACCATCAGATA---CATTCCT---------TG
--------AAAGTGGCTTCCGCCCTTTGGG-AGCTGATGTGGTGG-TGTACATCCCAGTTTTACTTTATACT
AGAAAATCT-GAA---TACTTGACTGCTAGAAATGATACA------CG-CCCCTTGTTCACTGA-CAGGGTT
T-----ACATGGATTGCCT-AATTGACTTGGGCAGCAGGCAGGTAGAG----------TTTTACTATGGGAA
AATATTTTTAGTTC-TGATTGATATTCTTTCTTTAGCCA-TCTTAGTCTTCATCTGTTTCTGGATGTTTCTT
CT-CCTTTT-GGAAAGAA-AGAAGATGACATATGGTGACACCTGGATTGGAGACGATGATTCA-----GAAA
TTGAAATCCTTAGAGGGGCCA-ACTTTGGTATTTTATTAATGAGGCTGATCACTGCACTTT-AGATTTCTCA
CTATATCTTAGTCTATTTCTTAAAAGAC-TTGGCAGCTTGTGT-CTTTTTTCCAGCTGTTCTCACAGCCCTC
TCTACAGGCTTCTCT----GCTC-TTAGTCCTTTCCTGCTTATGCTGGTAAATTACAAAATGAAG------T
TG------------GTGTCTTTCTGGGG-TGCTAAA-----GAG-AAAAA----------------CCCTCA
CCACAGCCTGCA------AATGTTATTCT------TTTCGCATATGCT------------------------
------------------------------------------------
>Egyptian_fruit_bat
---------------------------ATGAAGCCATCC---G-CAGATGTGCTTGAGA-TCACCACTTGT-
-ACCATATTCTCATCCT-GTGAGTTTGGTTGGAAAC--GTGTGTTTATTTTATTCTAAAAGGAAGTAC---A
TCACTGGGCGTTTACAGACATCC------TTTATTCTAATTTT-CAGTCTTATATTTGTCCACCTCATTAAA
AACTTGGTGGCTAATACCATGAAAATTG-TTTACGTTTCTGGTTTTGTG------TTGGATTCAGTTGGCTG
CAAAGTTATGCACTTCATGGCAGCCCTGACG----ACTTCAGTGGCCATCTGGTTCATG-TCACACTTT---
--GCAGTGCTCTGCCA--------------------------------------------------------
------------CCAGAAGCTTGACCAAACTGCCCAT-CCCTCAA----GTGAGGCTCCAAACCTG------
---------------------------------------GACCATCAGATA---CATTCCT---------TG
--------AAAATGATTTCTGCATGTTGGGTAGCT-GTGTGGTAG-TGTACATCCCAGTTTTACTTCATACT
AGAAAATCT-GAA---TATTTGACTGCTAGAAATGATACA------CG-CCCCTTGTTCACCGA-CAGGATT
T-----ACATGGGTTGCCT-AATTGACTTGGGCAGCAGGCAGGTAGAG----------TTTTACTATGAGAA
AATATTTTTAGTTC-TGATTGATATTCTTCCTTCAGCCA-TCTTAGTCTTCATCTGTTTCTGGATGTTTCTT
CT-CCTTTT-GGAAAGAA-AGAAGATGACATATGGTGACACCTGGATTAGAGATGATGATTCA-----GAAA
TTGAAATCCTTAGAGGGGCCA-AGTTTAGTATTTTATTAATGAGGCTGATCACTGCACTTT-AGATTTCTCA
CTATATCTTAGTCTGTTTCTTAAAAGAC-TTGGCAACTTGTGT-CTTTTTTCCAGCTGTTCTCACAGCCCTC
TCTACAGGCTTCTCT----GCTC-TTAGTCCTTTCTTGCTTATGCTAGTAAATTACAAACTGAAG------T
TG------------GTGTCTTTCTGGGA-TGCCAAA-----GAGAAAAAA----------------CCCGCA
CCACAGCCTGCA------AATGCTATTAT------TTACCCATACGCT------------------------
------------------------------------------------
>Long-tongued_fruit_bat
---------------------------GTGAAGCCATCT---G-CAGATGTGCTTGAGA-TCAGTACTTTT-
-ACCATATTCTCATCCT-GTGAGGTTGGTTGGAAAC--GTGTATTTATTTTATTCTACAAGGAAGTGC---A
TCACCGGGCATTTACAGACATCC------TTTCTTCTAAGTTT-CGGTCTTATATTTGTCCACCTCATTAAA
AACTTGGTGGCTAATACCATGAAACTTG-TTTACACCTC-----------------TGGATTCAGCTGGCTG
CAAAGTTATGCACTTCATGGCAGCCCTGATG----ACTTCAGTGGCCATCTGATTCATG-TTACACTTT---
--GCAGTACTCTGCCC--------------------------------------------------------
------------CTGGAAGCTTGACCAAACTGTCCAT-CCCTCAA----GTGAGGCTCCAAACCTG------
---------------------------------------GACCATCGGATG---CATTCCT---------TG
--------AAAGTGGTTTCTGCACTTTGGGTAGCTGATGCGGTGG-TATACATCCCAGTTTTACTTTATGCT
AGAAAATCT-GAA---TACTTGACTGCTAGAAATGATATA------TG-CCCCTTGTTCACTGA-CAGGATT
T-----ACATGGATTGCCT-AATTGACTTGGGCGGCAGGCAGGTAGAG----------TTTTACTATGGGAA
AATATTTTTAGTTC-TGATTGATATTCTTCTTTTAGCCA-TCTTAGTCTTCATCTGTTTCTGGATGTCTCTT
CTCCCTTTT-GGAAAGAA-AGAAGGTGACATATGGTGACACCTGGATTGGAGATGATGATTTA-----GAAA
TTGAAATCCTTAGAGGGGCCA-AGTTTAGTATTTTATTAATGAGGCTGATCACTGCACTTT-AAATTTCTCA
CTATATCTTAGTCTATTTCTTAAAAGAC-TTGGCAGCTTGTGT-CTTTTTTCCAGCTGTTCTC-TAGTCTTC
TCTACAGGCTTCTCT----GCTC-TTAGTCCTTTCCTGCTTATGCTAGTAAATTACAAAATGAAG------T
TG------------GTGTCTTTCTGGGG-TGCCAAA-----GAGAAAAAA----------------CCCGCA
CCACAGCTTGCA------AATGTTATTCT------TTTCCCATATGCT------------------------
------------------------------------------------
>Lesser_dawn_bat
---------------------------ATGAAGCCATCT---G-CAGATGTGCTTGAGA-TCAGCACTTGT-
-ACCATATTCTCATCCT-GTGAGCTTGGTTGGAAAT--GTGTGTTTATTTTATTCTACAAGGAAGTAC---A
TCACCAGGCGTTTACAGACATCC------TTTCTTCTAATTTT-CAGTCTTATATTTGTCCACCTCATTAAA
AACATGGTGGCTAACACCATGAAAATTG-TTTACTTCT---GTTTTGTG------TTGGATTCAGCTGGCTG
CAAA-TTATG-ACT---TGGCAAC---GACG----ACTTCAGTGGCCATCTGGTTCATG-TCACGCTTT---
--GCAGTGCTCTGCCA--------------------------------------------------------
------------CCAGAAGGTTGACCAAACTGTCCAT-CCCTCAA----GTGAGGCGCCAAACCTG------
---------------------------------------GGCCATCGGATC---CATTCCT---------TG
--------AAAGTGATTTCCGCACTTTGGGTAGCTGGTGTGGTAG-TGTACATC----TTTTACTTCATACT
AGAAAATCT-GAA---TATTTGACTGCTAGAAATGATACA------CGCCCCCTTGCTCACTGA-CAGGATT
T-----ATG-GGATTGCCT-GATTGACTTGGGCAGCAGGCAGGTAGTG----------TTTTACTATGGGAA
AATATTTTTAGTTC-TGATTGATATTCTTCTTTTAGCCA-TCTTAGTCTTCATCTGTTTCTGGACGTCTCTT
CT-CCTTTT-GGAAAGAAGAGAAGATGACATATGGTGACACCTGGATTGGAGATGACGATTCA-----GAAA
TTGAAATCCTTAGAGGTGCCA-AGTTTAGTATTTTATTAATGAGGCTGATCACTGCACTTT-CGATTTCTCA
CTATATCTTAGTCTATTTCTTAAAAGAC-TTGGCAGCTTGTGT-CTTTTTTCCAGCTGTTCTCACAGCCCTC
TCTACAGGCTTCTCT----GCTT-TTAGTCCTTTCC-GCTTATGCTGGTAAATTACAAAATGAAG------T
TA------------GTGTCTTTCTGGGG-TGCCAAA-----GAGAAAAAA----------------CCCACA
CCACAGCCTGCA------AATGTTATTCT------TTACCCATACGCT------------------------
------------------------------------------------
>Meadow_jumping_mouse
---------------------------ATGCAGCTCTCT---G-CAGATGCACTGGAGA-TCATCTCGTGT-
-GCCAT--TGTAATCCTTGTCAGCGTGGTGGGAAAC--ACATGCCTTTTTTATTCTACAAGGAAGTGT---G
TCACTGGGCACCTACAGACATCC------TTTCTTCTAATTTT-CAGTCTTGTATTCGTCCACCTTATTAAG
AACTTGGTGGTGAATGTCATGAAAATTG-TTTACTCTTCTGGAATCGCA------CTGGATTTGGTTGGCTG
CAAAGTTCTGCACTTCACAGCAGCCCTGACA----ACCTCCCTGGCCATCTGGTTCATG-TTACACTTT---
--GCATTGATCTACCA--------------------------------------------------------
------------CCGGAAACTTTACCGAATTGTCTAC-CCCTTGA----ATGAGGCTGCAAACCTG------
---------------------------------------GACCGATACACA---GACTCCT---------TG
--------AAGGGGATTTCTGCACTTTGGGTGGCTGGTGTGGTAG-TATACATTCCAGTGTTAATTTACTCT
AAAAAGCCA-GAA---TACCTGAATGGAAGAAATGATACG------TA-CTCCCTGTCTGCTAA-AAGAACT
T-----ACATGGATTGCTT-AAATGGCTTTGGGAACAAGCAGGTAGAG----------TTTTACTATGGGAA
AATATTTTTGGTTC-TGATTGATGTTCTTCCTTTAGCCA-TCTTGGTCTTTGTCTGTTTCTGGATGGCCTTC
CT-CCTCGA-AGAGAAAA-AGAACATGACATATGGCGACATCTGGATTGGAGATGATGATTCA-----GAAG
TTGAGATCCTTCGAGGGGCCA-AGTTCAGCATTTTATTGATGTCGCTCCTCACTCCGCTCT-GGCTTTCCCA
CTTTATCTTAGTCTATTTCTTGAAAGAT-TTGGCAGCATATGC-CTTTATTCCAGCTGTTCTCACCGCCCTC
TCTTCAGGCTTCTCC----GCTC-TCAGTCCTTTCCTGCTTATGTTGGTTAATTACAAAGTGAAG------C
TG------------GTGTCCTTCTGTGG-TGCCAAA-----GGGGGGAAA----------------TCCACA
GCTCAGCTTGCA------AATGTTATTCT------GTCTCCATATGTT------------------------
------------------------------------------------
>Gobi_jerboa
---------------------------ATGCAGCTCTCT---G-CAGACACACTTGAGA-TCAGCGCATGT-
-GCCAT--TGTGATCCTTGTCAGTGTGGTGGGAAAC--ACATGTTTGTTTTATTCTACAAGGAAGTGT---A
TCAATGGGCACCTACAGACATCC------TTTCTTCTAATTTT-CAGTCTTGTATTTGTCCACCTTATTAAG
AACTTGGTGGTGAATGTAATGAAAATTG-TTTACTCTTCTGGAATCTCA------CTGGATTTGGCTGGCTG
CAAAGTTCTGCACTTCACAGCCGCCCTGACA----ACCTCCCTGGCCATCTGGTTCACG-TTACACTTT---
--GCAGTGCTCTACCA--------------------------------------------------------
------------CCGGAAGCTTTACCAAATTGTCTAC-CCCTCGA----ACAAGGCTGCAAACCTG------
---------------------------------------GACCGACACACA---CATGCCT---------GG
--------AAGGGGATTTCTGCCCTTTGGGTGGCTGGTGTGGCGG-TATACATCCCAGTGTTAATTTATACT
AGAAAGCCA-GAA---GGGCCGAGTGGAGGAAACGGCACA------CA-CTCCGGTTCTGCTCA-AAGAATC
T-----ACACCGATTGCTT-AGCTGGCTTTGGCGACGAGCAGGTCGAG----------CTCTACTATGGGAA
AATAGTCTTGGTTC-TCATTGATGTTCTTCCTTTGGCCG-CCTTGGTCTTCATCTGCGTCTGGATGTCTGTC
CT-CCTCTC-AGAGAAAA-GGAAGATGACATATGGCGACATCTGGATTGGGGACGATGACTCG-----GAAA
TTGAGATCCTTCGAGGGGCCA-AGTTCAGCGTTTTATTGATGCTGCTCCTCACTCCGCTCT-GGGTTTCCCA
CTTTCTCTTAGTCTATTTCTTGAGAGAT-TTGGCAGCGTGCAT-CTATATTCCAGCTGTTCTCACTGCCCTC
TCCTCGGGCTTCTCT----GTTC-TCAGTCCTTTCCTGCTTATGTTGGTTCATTACAAAATGAAG------T
TG------------GTGACCTTCTGTGG-TGCCAAG-----GAGAAACAA----------------TCCACA
GCACAGCCTGCA------AATGTTATTCT------GTCTCCATATGCT------------------------
------------------------------------------------
>Lesser_Egyptian_jernboa
---------------------------ATGCAGCTCTCT---G-CAGATACACTTGAGA-TCACCGCGTGT-
-GCCAT--CGTCATCCTTGTCAGCGTCGTGGGAAAC--ACGTGCTTGTTTTATTCTACAAGGAAGTGT---G
TCACTGGGCACCTACACACATCC------TTTCTTCTGATTTT-CAATCTTGTATTTGTCCACCTTGTTAAG
AACTTGGTGGTGAATGTAATGAAAATTG-TTTACTCTTCTGGAATCTCA------CTGGGTTTGGCCGGCTG
CAAAGTTCTGCACTTCACCGCGGCCCTGACG----ACCTCCCTGGCCATCTGGTTCATG-TTGCACTTT---
--GCGTTGCTCTGCCA--------------------------------------------------------
------------CCGGAAGCTGTACCAGATCGTCTAC-CCCGTGA----GCGAGGCCGCAAACCTG------
---------------------------------------GACCAACACACA---CAGTCCT---------CG
--------AAGGTGATCTCTGCACTTTGGGTGGTTGGTGTGGCAG-TGTACGTCCCAGTGCTAATCTATACT
CGAAAGCCA-GAA---GGGCTAGGAGGAAGAAACGACACA------CA-CTCCTTGTCTCCTCG-AAGAATT
T-----ACATGGATTGCTT-AAATGGCTTTGGCGATGAGCAAGTAGAG----------TTCTACTATGGAAA
AATATTTTTAGTGC-TCATTGATATTCTTCCATTAGCCG-TCTTGGTCTTTGTCTGCCTCTGGATGTCGTTC
CT-CCTCTC-AGAGAAAA-AGAAGATGACATATGGTGACATCTGGATCGGGGAGGATGATTCA-----GAAA
CCGAGATCCTTCGAGGGGCCA-AGTTCAGTATTTTATTGATGTTGCTCCTCACTTCGCTCT-GGGTTTCCCA
CTTCATCTTAGTCTGTTTCTTGAGAGAT-TTGGCAGCATATGT-CTTTGTTCCAGCTGTTCTCACCGCCCTC
TCCTCGGGCTTCTCC----GCTC-TCAGTCCTTTCCTGCTTATGTTGGTTAATTACAAAATGAAG------T
TG------------GTGTCCTTCTGTGG-TGCCAAG-----GAGGAAAGA----------------TCCACA
GTACAGCCTGCA------AATGTTGTTCT------GTCTCCATATGCT------------------------
------------------------------------------------
>Chinese_tree_shrew
---------------------------ATGAAGCCTTCG---G-CAGCCCTGCTGGAGG-TCGTCGCCTGT-
-GCCAT--TCTCATCGTGGTGAGCTTTGTGGGAAAC--ACGTGCTTACTTTATTCCACCAGGAAGTGC---G
CCACGGGGCGTCTGCAGACATCT------TTTCTTCTCATTTT-CAGTCTTCTGTCTGTCCACCTTCTGAAA
AACCTGGTGGTGAATGTCATGAAGATTG-TTTATTCTTCTGGCTTCACG------TTGGATTCAGCTGGCTG
CAAAGTTCTGCACTTCACGGCCGCCCTGACC----ACTTCTCTGGCCATCTGGTTCATG-TTACACTTT---
--GCGCTGCTCTACCA--------------------------------------------------------
------------CCGGAAGCTGTACCTAGTCGTCTAC-CCCTTGA----GGGAGGCTCCAAACCTG------
---------------------------------------CACCAACAGATG---CACTCCT---------TG
--------AAGGTGGTTTCTGCACTCTGGGGGGCCGGCGTGGCAG-TGTATATCCCAGTTTTAATTTATGCT
AGAAAACCA-GAA---TACGTGCATGCAGGAAATGAGACA------GA-CCCCTTGTCTCATGC-CAGGATT
T-----ACATGGATTGCCT-AATGGGCTTTGGGAGTAAGCAGGTAGGG----------TTTTACTATGGGAA
GATATTTTTAGTTC-TGATTGATGTCCTGCCTTTAGCTG-TCTTAGTCTTTGTCTGTCTCTGGATGTTTTTC
CT-CCTTTC-GGAGAGAA-AGAAGATGACATACGGTGACATCTGGATTGGAGACGATGATTCA-----GAAG
TCGAAACCCTTCGAGGAGCCA-AGTTCAGTATTTTATTAATGCTGCTGATCACTCCACTTT-GGATCTCTCA
CTTCATCTTAGTCTATTTCTTGAATGAC-TTGGCAAGGCATGC-CTTTATCCCAGCTGTGCTCACAGCCCTC
TCTTCAGGCTTCTCT----GCCC-TGAGTCCGTTCCTGCTTATGCTGGTTAATTACAAAATGAAG------C
TG------------GTGTCCTTCTGTGG-TGCCAGA-----GTGGAAAAA----------------CCCACA
CCACAGCCTGCG------AATGTTATTCT------TTCTCCATATGCT------------------------
------------------------------------------------
>Hispaniolan_solenodon
---------------------------ATGAAACCATCT---G-CGGACCTGCTTGAGA-TCATCACTTGC-
-ACCAT--TGTAATCTCCGTGAGCTTTGTTGGAAAC--ATATGTTTATTTCACTGCACAAGGAAATGT---A
TCACTGGGCATTTACAGACATCC------TTTCTTCTAATTTT-TAGTCTTGTATTTGTCCACCTCATTAAA
AACTTAGTGGTGAATGTCATGAAGATTG-TTTATTCTTCTGGTTTCATG------TTGGATTCCATTGGCTG
CAAAGTTCTGCACTTCACGGCGGGCCTGACA----ACATCCCTGGCCATCTGGTTCATG-CTGTACCTT---
--GCATTGTTTTACCA--------------------------------------------------------
------------CCGGCAGCTCTACGGAGCTGTGCAC-CCACTGA----GTGAGGCTCCGAGCCCG------
---------------------------------------GGCCATCAGAAG---CATCCCT---------TG
--------AAGGCAGTGTCTGCACTCTGGGTGGCTGGCGTGGCAG-TGTACATCCCAGTTTTACTCTGTACT
GGAAAAGCA-GAA---TACCCGAACTCAGGAAACGCTACA------GG-CCCCCTTGCTTCTAA-CAGGATT
T-----ACAGGGATTGCCT-GATTGACTTTGGGAACATGCAGGTAGAA----------TTCTACTATGGAAA
AATATTTTTAGTTC-TAATTGACAGTCTTCCATTAGCCG-TCTTAGTCTTTGTCTGTTTCTGGATGTCTTTT
CT-CCTCGC-CGAAAGAA-AAAAGATGACATATGGTGACATCTGGATTGGAGACGATGATTCA-----GAAG
TTGAAATCCTTAGAGGGGCCA-AGTTTAGTATTTTATTAATGTGGCTGATCACTCCACTTT-GGATTTCTCA
CTTTATCTTAGTCTTTTTCTTGAAAGAC-TTGGCAGCCTGGGT-CTTTTTTCCAGCTGTTCTCACAGCCCTG
TCCTCAGGCTTCTCT----GCTC-TCAGTCCCTTCCTGCTGATGTTGGTGAATTACAAAATGAAG------C
TG------------GTGTCCTTCTGTGG-T--------------GAAGAC----------------AGCATG
CCACTGCCTGCA------GGTGGCATTCC------TTCCCCATATGCT------------------------
------------------------------------------------
>Hedgehog
---------------------------ATGAAACCATCT---G-CAGACCTTCTAGAGA-TCATCGTTTGC-
-TCCAT--TCTCATCTTTGTGAGTTGTGTAGGGAAC--ATCTGTTTATTCCATTCCACAAGGAAATGT---A
TCACTGGACATTTACAGACATCC------TTCCTTCTGATGTT-CAATCTTGTGCTCGTCCACCTCATTAAG
AATTTGGTGGTGAATGTCATGAAAATTG-TTTACTCTTCAGGCTTCATG------TGGGACTCGGCTGGCTG
CAAAGTCCTGCATTTCACGGCGGCCCTGACC----ACCTCCCTGGCCATCTGGTTCATG-TTACACTTT---
--GCTTTGTTCTACCA--------------------------------------------------------
------------CCGGAAGCTTTACCAAACTGTCCAC-CCCTTAA----GTGAGGTTCCAAACCTA------
---------------------------------------GGGAATCAGAAG---AAGTCCT---------TA
--------AAGGTGGTTACTGCACTTTGGGTGACTGGCATAGCAG-TGTACAGCCCAGTTTTACTTTATATG
AGAAAGTCA-GAT---CACCTGGGTGCAGGCAATGAAACA------GA-GCCCATGTCTACTAA-AAGGATT
T-----ACATGGATTGCCT-CATGGACCTTGGAAACCAGCAGGTAGAA----------TTCTATTACGGGAA
AATATTTTTAGTGT-TGATCGATATTCTTCCTTTAGCCA-TCTTAGTCTTTGTCTGTTTCTGGATGTCTTCT
CT-CCTTTT-GGAAAGGA-AAGAGATGACATATGGCGACATCTGGATTGGAGATGATGATTCA-----GAAA
TAGAAATCATTCGAGGAGCCA-AGTTTAGTATTTTATTAATATGGCTGATCACTCCACTTT-GGATTTCTCA
CTTTATCTTAGTCTTTTTCTTGAAAGAA-TTGGCAGACTGTGT-CTTTTTTCCAGCTGTTCTGACAGCTCTC
TCATCAGGCTTCTCT----GTGC-TCAGTCCTTTCTTGCTTATGCTGGTGAATTACAAAATGAAG------T
TT------------GTGTCCCTCTGTGG-TGCCAAG-----GAAGAAAAA----------------CCCATA
GTGCTGCCTGCA------AATGGCATTCT------ATCACCATACACC------------------------
------------------------------------------------
>Brazilian_free-tailed_bat
-------------------------------------------------ATGCCTGAGA----TCACCTCT-
-GCCAT--CCTCATCCTGGTGACCTCACTTGGAAAC--ATGTGTTTATTTTATTCTACCAGGAAATGC---A
TCACGGGGCATTTGCAGACATCC------CTTCTTCTGATTTT-CAGTCTTATATTTGTCCACCTCATTAAA
CACTTAGTGGTGTATGTCATGAACGTTG-TTTATTCTTCTGGTTTCATG------CTGGATTCAGCTGGCTG
CAAAGCCATGCACTTCTCTGCAGCCCTGACG----ACTTCACTGGCCATCTGGTTCATG-TCACACTTT---
--GCATTGCTCTGCCT--------------------------------------------------------
------------GGGGCGGCTTTACCGAACTGTCCAC-CCCTCGA----GTGAGGCTCAAAGCCTG------
---------------------------------------CACCATCAGAAG---CAGTCCT---------GG
--------AAGGTGGATGCTGTACTTTGGGTGGCTGGTGTGGCTG-TGTGCATCCCAGTTTTAATTTATACT
GGAAAATCG-GAA---CACCTGAATGCAGGGAAGGGTACA------CA-CCCCTTGTCCACTAA-CAGCATT
G-----ATGTGGATTGCCT-AACTGACCTTGGAAGCAAGCAGGTAGAG----------TTTTACTATGGGAA
AATATTTTTAGTTC-TGATTGATATTCTTTCTTTAGCCA-TCTTAGTCTTTGTCTGTTTCTGGATGTCATGT
CT-CCTTTT-GGAAAGAC-AGAAGATGACATATGGCAACATGTGGATTGGAGACGGTGACTCA---------
--GAAATTCTTAGAGGGGCCA-AGTTCAGTATTTTATTAATGTGGCTGATGGCTCCACTTT-GGACTTCTCA
CTTTATCAGCGTCTGTTTCTTAAAAGAC-TTGGCAGCCTGTGT-CTTTTTTCCAGCTGTTCTCACAGCCCTC
TCTTCAGGCTTCTCT----GCTT-TCAGTCCTTTCTTGCTTATGTTGGTGAATTACAGAATGAAG------T
TG------------GTGTCCTTCTGTGG-CGCTGAA-----GAGGAAAAG----------------CCTACA
ACACAGCCTGCA------AATGCTGCTCT------TTCTCCATATGCTCAGTGGCAAAAA------------
-----------AACCC--------AACTCAGTTT--------------
>Eastern_mole
---------------------------ATGAAACCAAAT---G-CAGACCTGCTTGAAA-TCATTGCTTGT-
-ACCAT--CCTCATCATTGTGAGCTGTGTTGGAAAC--CTGTGTTTGTTTTATTCTACGAGGAAGTGCACCC
TCACTGGGCACTTACAGACCTCC------TTTCTTCTAATTTT-CAGTCTTGTCTGTGTCCACCTCATTAAA
AACTTGGTGGTGAATGTCTTGAAAATTG-TTGATTCCTCTGGTTTCATG------TTGGACTCAACTGGCTG
CAAAGTTCTCCACTTCACAGCGGCCCTGACG----ACATCCCTGGCCATCTGGTTCACG-TTATACTTC---
--GCGCTGCTGTACTT--------------------------------------------------------
------------CCAGAAGCTGTACCAGACAGTCCAC-CCCTTGA----ATGAGACTCCAAACCCA------
---------------------------------------GACTGTCCGAAA---AGGTCCT---------TG
--------AAGGTGGTGTCTGCACTTTGGGTGGCTGGTGTGGTGG-TTTACATTCCCATCTTACTCTATACC
AGAAAGTCA-GAA---TACCTGAACTCGGGAAATGACACC-------------ACATCTGCTTC-CAGGCTT
T-----ACGTGGATTGCCT-GATGGACTCTGCAAACCAGCAGGTAGTG----------TTTTACTATGGGAA
AATATTTCTAGCTC-TGATCGATATTGTTCCTTTAGCCA-CCTTAGTCTTTGTCTGTTTCTGGATGTCTTAT
CT-CCTTTT-GGAAAGAA-AAAAAATGACATATGGTGACATCTGGATTGGAGATGATGATTCA-----GAAA
CTGAAATCCTTAGAGGGGCCA-AGCTTAGTATTTTATTAATGTGGCTGATCACTCCACTTT-GGATTTCTCA
CTTTATCTTAGTCTGTTTCTTGAAAGAC-TTGGCATCCTGTGT-CTTTTTTCCAGCTGTTCTCACAGCCCTC
TCTTCAGGCTTCTCT----GCTC-TCAGTCCTTTCCTGCTGATGTTGGTGAATTACAAAATGAAG------T
TG------------GTAGCTTTCTGTGG-TGCCAAA-----GAGGAAAAA----------------ACCACA
CCACTGCCTGCA------AATGATGTTCC------TTCTCCATATGCT------------------------
------------------------------------------------
>Star-nosed_mole
---------------------------ATGAAACCTTCA---G-CAGAGCTGCTTGAGA-TCATTACTTGT-
-ACCGT--CCTCATCATCGTGAGCTGTGTTGGAAAC--CTGTGTTTGTTTTATTCTACTAAGAAATGC---A
TCACTGGGAACGTACAGACCTCC------TTTCTTCTAATTTT-CAGTCTTGTCTGTGTCCACCTCATTAAA
AACTTGGTGGTGAATGTCTTGAAAATTG-TTGATTCTTCTGGTTTCGTG------TTGGATTCAGCTGGCTG
CAAAGTTCTCCACTTCACGGCAGCGTTGACA----ACATCCCTGGCCATCTGGTTCACA-CTGTATTTT---
--GTGCTACTATACCA--------------------------------------------------------
------------CCAGAAGCTGCGCCAGTCAGTCCAC-CCCTTGA----CTGAGGAGCCAAACCCA------
---------------------------------------GACCGTTCGAAG---CGCTCCT---------TG
--------AAGATAGTCTCTGCACTTTGGGTGGCTGGTGTGGGGG-TTCACATGCCCATCTTACTTTATACC
AGAAAATCA-GAA---TACTCGAACTTGGGAAATAACACC------AT-GCCTGTT------TA-CAGGCTT
T-----ACATGGATTGCCT-GACAGACTTTGGAAACCACCAGGTAGCG----------TTTTACTATGGGAA
AATCTTTCTTGCTC-TGATTGACTTTGTTCCTTTAGCCA-TCTCAGTCTGTGTTTGTTTCTGGACGTCTTAT
CT-CCTTTT-GGAAAGAA-AAAAAATGACATATGGTGACATCTGGATTGGAGATGATGATTCA-----GAAA
TTGAAATCCTTAGAGGGGCCA-AGTTTAGTATTTTATTAATGTGGCTGATCACTCCACTTT-GGATTTCCCA
CTTTATCTTAGTCTGTTTCATGAAAGAT-TTGGCAGCCTGTGT-CTTTTTTCCAGCTGTTCTCACACTTCTC
TCCTCAGGCTTCTCT----GCTG-TCAGTCCTTTCCTGCTTATGTTGGTGAATTACAAAATGAAG------T
TG------------GTAGCCTTCTGTGG-TGCCAAA-----GAGGAAAAA----------------ACCACA
CCACTGCCTGCA------AATGATATTCC------TTCTCCATATGCT------------------------
------------------------------------------------
>Gracile_shrew_mole
---------------------------ATGAAACCATCT---G-CAGACCTGCTTGAGA-TCATCGTTTGT-
-GCTAT--CCTCATCATTGTGAGCTGTGTTGGAAAC--CTGTGTTTGCTCCATTCTACGAGGAAATGT---A
TCACTGGACACTTAGAGACCTCC------ATTTTCCTCATTTT-CAGTTTGGGATTTGTCCACCTCATTAAA
ACCTTGGTGGTGAATGTCTTGAAGATTG-TTTATTCTTCTGGTTTCGTG------TTGGATTCAGCTGGCTG
CAAAGTTGTCCACTTCACGGCAGCCCTGACG----ACATCCCTGGCCATCTGGTTTACG-TTATACTTC---
--TCGCTGCTGTACCA--------------------------------------------------------
------------CCAGAAGCTGTATCAAACAGTCCAT-CCCTTGA----GAGAGACTTCTGGCCCA------
---------------------------------------GATGGTCTGAAA---CAGTCCT---------TG
--------AAAGTGGTTTCCGCACTTTGGGTTGCTGGTGTGACGG-TCTACATTCCTATCTTACTTTATGCT
AGAAAATCA-GAC---TATCTGGACTCGGGAAATGACACC------AG-G------TCTGCTAA-CAGGTTT
T-----ACATGGATTGCTT-CATGGACTTTGGAGACCAACAGGTAGAA----------TTTTACTATGGAAA
AATATTTTTAGCTC-TGATTGATGCTCTTCCTCTAGCCA-TCTTAGTCTTTATCTGTTTCTGGATATCTTAT
CT-CCTTTT-GCAAAGAA-AAAAAATGACATATGGTGACATCTGGATTGGAGATGATGATTCA-----GAAA
GTGAAATCCTTAGAGGGGCCA-AGTTTAGTATTTTATTAATGTGGTTGATCACTCCACTCT-GGATTTTTCA
CTTCATCTTAGTCTATTTCTTGAAGGAC-TTGGCAACCTGTGT-CTTTCTTCCAGCTGTTCTCACAGCCCTC
TCTTCAGGCTTCTCT----GCTC-TCAGTCCTTTCCTGCTTATATTGGTGAATTACAAAATGAAG------T
TG------------GTCTCCTTCTGTGG-TACCAAA-----GAGAAAAAC----------------TCCATA
CCACTGCCTGGA------CATGTT---CC------TTCTCCATGTGCA------------------------
------------------------------------------------
>Kangaroo_rat
---------------------------ATGAGGTTCTCC---G-CAGACATGCTCGAGA-TGACTGCCTGC-
-GCCAT--TCTCATCCTCGTCAGCTTCGTGGGAAAT--ACGTGTCTGTTTTATTCGACGAGGCGCTGT---G
CCACTGGACGTCCGCAGACATCG------TTTCTTCTCATTTT-CAGTCTTATCCTCGTCCACCTTATGAAG
AACTTGGTGGTGAACGTCATGAAAATCG-TGTATTCCTCTGGGATCCTG------GTGGACGAAGTCGGCTG
CAAAGTCCTCCATTTCACGGCGGCCCTGACC----ACCTCCTTGGCCATCTGGTTCATG-CTGCACTTC---
--GCTTTGTTCTACCT--------------------------------------------------------
------------CCGGAAGCTTTACCAATTGGTGCAC-CCCTCCA----GTGAGGTTGTACCCCAG------
---------------------------------------GCCCAACAGAAA---CATTCCC---------TG
--------GTGGGGATTTCTGCCCTCTGGGTGGCTGGTGTGGCTG-TATACATCCCCATTTTAATTTATACA
AGAAAACCA-GAA---TACCCAAACATGGGAAACGATACA------GA-CAGCTTGTCTATGCC-CAGGATT
T-----ACATGGATTGCCT-GATTCACTTTGGAGACAAGCAGGTAGAG----------TTTTACTATGGGAA
AATATTTCTTGTTC-TAGTTGATATTCTTCCTTTAGCCC-TCTTAGTCTTGGTATGTTTCTGGATGTCTTTC
CT-CCTCTC-AGAGAAAA-GGAAGATGACATACGGTGACATCTGGATTGGAGAGGATGACTCA-----GAAA
CGGAAGTCCTCCGAGGGGCCA-AGTTCAGCGTTGTGTTAATGCTGCTCATCACGCCGCTGT-GGGTTTCCCA
CTTCATCTTAGTGTATTTCTTGAAGGAC-GTGGCAGCCTGGGT-CTGCATCCCAGCCATCCTCACCGCCCTC
TCTTCGGGTTTCTCG----GCTC-TCAGTCCTTTCCTGTTCATGTTGGTTAATTACAAAATGAAG------C
TG------------GTGTCTCTCTGTGG-TGCCAGA-----CAGGAAAAA----------------CCTCCA
CCACAGCCTGCA------GATGCCATTCT------CTCTCCGTATGCT------------------------
------------------------------------------------
>Shrew
---------------------------ATGAAGCCCTCG---G-CAGAGCTGCTGGAGA-TCCTTACCTGC-
-ACCAT--CCTCATTATCGTGAGCATTGTAGGAAAC--GTTAGTTTATTTTATTCTACAAGGAAGTGT---G
TCATGGGGCATTTAAAGACATCT------TTTTTGCTGATTTT-CAACCTTGTGTTTGTCCATCTCCTCAAA
AATTTGGTGGTGAACGTCATGAAAATTG-TTTACTCCTCCGGCTTTGTG------TTGGATTCAGCTGGCTG
CAAAGTCCTGTGCTTCACGCAGGCCCTGACC----ACGTCTTTGGCCATCTGGTTCCTG-TTACTCTTT---
--GCACTGCTCTACCA--------------------------------------------------------
------------CCGGAAGCTCCAACACACTGTCTGC-CCATTGT----CAGAGGCTCCCACCTTG------
---------------------------------------GGGCAGCCGCAG---CCATCTT---------TG
--------AAGCTGGTTTTGGCTCTGTGGGTGGCTGGTGTGGCAA-TGTATGTCCCCATTTTGCTGTATACC
AAAACATCA-GAC---TACCTGGATGCAGGCAATAATACC------AT-CTTATTGTCTGCTCC-TAGGATT
T-----ACATGGGATGCCT-AACGGAATTTGGAAACCATCAGGTAGAG----------TTGTACTATGGGAG
AATATTTTTAGTTC-TGATTGATATTCTTCCTTTAGCCA-TCTTAGTCTGTATCTGTTTCTGGATGTCTTGT
CT-CCTCTC-TGAAAGAA-AAAAGATGGCATATGGTGACATCTGGATTGGAGATGATGACTCA-----GAAA
TGGAAATCCTTAGGGGGGCCA-AGTTTAGTATCTTATTAATGTGGCTGATCACTCTCCTTT-GGATTTCTCA
CTTTATCTTAGTCTGTTTCTTGAAGGAC-TTGGCAGCCAGTGT-CTATTTTCCAGCTGTTCTCACAACCCTC
TCCTCAGGCTTCTCT----GCTG-TCAGTCCTTTCCTGCTTATGTTGGTGAATTACAAGATGAAG------T
TG------------GTGGCCATGTGTGG-TGCCAAG-----AAGAGGAAA----------------CCTGCA
CTGTCCCCTGCA------AATGCCATTCC------TTCTCCG------------------------------
------------------------------------------------
>Indochinese_shrew
---------------------------ATGAAGCCCTCT---T-CTGAGCTGCTGGAGA-TTATCACCTGC-
-ACAGT--CCTCATTGTTGTGAGCATTGTAGGAAAT--GTTAGTTTATTTCATTCTACAAGGAAGTGT---G
CCATGGGACATTTACAGACATCC------TTTTTGCTTATCTT-CAATCTTGTTTTTGTCCATCTCCTCAAA
AATTTGGTGGTGAATGTCATGAAAATTT-TTTACTCCACTGGCTTCATG------TTGGATTCAGTCGGCTG
CAAAGTTATGTGTTTCACAGAGGCGCTGACC----ACGTCCCTAGCCATCTGGTTCCTA-TTACACTTT---
--GCACTGCTTTACCA--------------------------------------------------------
------------CCGAAAGCTCTACCACACTGTCCAC-CCATGGT----CAGAAGCTCCCACCCTG------
---------------------------------------CAGCAGCCACAG---CCATCCT---------TG
--------AAGCTGGTTTTGGCTCTGTGGGTGGCTGGTGTGGCAG-TGTATATCCCCATCTTGCTGTATACC
AGAAAAACA-GAC---TTTGTTGATGCAGGCAACAAAACC------AT-GTCCACATCTGATCT-CAGGATT
T-----ACCTGGATTGCCT-CATGGAATTTGGAAACCAGCATTTTGAG----------TTGTACTACGGAAA
AATATTTTTAGTTC-TGATTGATATCCTTCCTCTAGCTG-TCTTAGCCTTTATCTGTTTCTGGATGTCTTTT
CT-CCTTTA-TGAAAGGA-AAAAGATGACATATGGTGACATCTGGATTGGAGATGTTGATTCT-----GAGA
TGGAAATTCTTAGGGGGGCCA-AGTTTAGTATCTTATTAATGTGGCTGATCACTCTACTTT-GGATTTCTCA
CTTTATCATAGTCTTTTTCTTGAAAGAC-TTGGCAGCCAGTGT-CTGTTTTCCAGCTGTTCTTACAGCCCTC
TCCTCAGGCTTCTCT----GCTC-TCAGTCCTTTCCTTCTTATGTTGGTAAATTATAAAATGAAA------T
TG------------GTGGCCTTCTGTGG-TTCCAAG-----AAGGGAAAA----------------CCCACA
CCATCTGCTGTA------AATGGTATTCC------TTCTCCATATGCT------------------------
------------------------------------------------
>Koala
---------------------------ATGGAGCCATTG---G-CATACATGCTAGAGA-TCAGCACTTGT-
-GCCAT--TCTCATTTTTGTGAGCATCGTGGGGAAT--ACTTGCTTATTTTGTTCTACAAGGAGATGT---A
TCAGTGGACCTTTACAACCATCC------TTCTTGCTTATTTT-CAATCTCATATTCGTTCACCTCCTGAAA
AACTTGGTTGTGAATATCATGAAAATTG-TTTATTCCTCTGGTGTCGTG------CTGGACTCAGTCGGCTG
CAAAATTCTCCGATTCACAGAGACTCTGACC----ACTGAGCTTGCTATCTGGTTCATG-CTACATTTT---
--GCTGTGCTTTACTG--------------------------------------------------------
------------TCATAAGCTGTACCAAATTGTCCAT-CCCTCAA----GTGAGACTCCAAACCTG------
---------------------------------------AGCCAGCCGAAG---AGGCATT---------TA
--------GAGGCAGTTTTCATCTTTTGGATCACTGGATTTGGAA-TTTGTATTCCAATTTTAGCCTTCACT
GAAAAGCCC-CAA---CATCTGAATGCAGCAAATGGCACA------GG-GTTGCTGTATACCAA-GGGGCTT
C-----ACGTGGGTTGCAA-GATTGATTTTGGAAATCAACAGGTAGAA----------TATTACTATGAGAA
AATATTTTTAATCC-TCATTGATCTTCTTCCTTTGACCA-CCTTAGTTTTTGTTTGTTTTTGGATTGTCTTC
CT-GCTTTG-GGAGCAAA-GGAAACTAACATATGGTGGCATTTGGATGGGAGAGGATGCTTCA-----GAGA
TTGAAGTCTTTCGAGGAGCTA-AAGTCAGTATTTTGTTGACATTACTGATTACCTCTCTGT-GGATTTCCCA
CTTTGTTTTTATTTGTTTCTTTAAAAAC-TTGGAATCCTATCC-CTTTACTCCAGCTTTGCTCACAGCTCTG
TCTTCAGGGTTTTCT----GCTG-TTAGTCCATATGTTCTTATATTGGTTAATTACAAAGTGAAG------C
TG------------GAGGCCTTCTGCTG-TAGGAAA-----ACAGAAAAA----------------TCTACT
ACGCAACCTACA------GATGTTCTTTC------CTGTCCATATGCACAA---------------------
------------------------------------------------
>Common_wombat
---------------------------ATGGAGCCATTG---G-CAGACATGCTAGAGA-TCATCACTTGT-
-GCCAT--TCTCATTTTTGTGAGCATTGTCGGGAAT--ACTTGCTTATTTTTTTCTACAAGGAGATGT---A
TCAGTGGACCTTTACAACCACCC------TTCCTGCTTATTTT-CAATCTCATATTTGTTCACCTCTTGAAA
AACTTGGTTGTGAATATCATGAAAATTG-TTTATTCCTCTGGTGTCATA------TTGGACTCGGTCGGCTG
CAAAATTCTCCGATTCACAGAGACTCTGACC----ACTGAGCTCGTTATCTGGTTCATG-CTACATTTT---
--GCTGTGCTTTACCG--------------------------------------------------------
------------TCATAAGCTGTACCAAATTGTCCAT-CCCTCAA----GTGAGACTCCAAATGTG------
---------------------------------------AACTATCAGAAG---AGGCATT---------TA
--------AAGGCAGTTTTCATCCTTTGGATCACTGGATTTGGAA-TTTGTATTCCAATTTTAGCCTTCACT
GAAAAGCCC-CAA---CATCTGAATACAGCAAATGGCACA------GG-ATTACTGTATACCAA-GGAGCTT
A-----ACATGGATTGCAA-GATTGATTTTGGAAATCAACAGGTAGAA----------TATTACTATGAGAA
AATATTTTTAATCC-TCATTGATCTTCTTCCTTTGACCA-TCTTAGTTTTTGTTTGTTTTTGGATTGTTTTC
CT-GCTTTG-GGAGCAAA-GGAAACTAACATATGGTGGCATTTGGATGGGAGAGGATGCTTCA-----GAGA
TTGAAATCTTTCGAGGAGCTA-AAGTCAGTATTTTGTTGACATTACTGATTACCTCTCTGT-GGATTTCCCA
CTTTGTTTTTATTTGTTTCTTTAAAAAC-TTGGAATCCTATCC-CTTTACTCCAGCTTTGCTCGCAGCTCTG
TCTTCAGGGTTTTCT----GCTG-TTAGTCCATATGTTCTTATATTGGTTAATTACAAAATGAAG------C
TG------------GAGGCCTTCTGCTG-TAGGAAA-----ACAGAAAAA----------------TCTACT
ACCCAACCTACA------GATGTTCTTTC------CTGTCCATATGCT------------------------
------------------------------------------------
>Wallaby
---------------------------ATGGAACCATTG---G-CAGACATGCTGGAGA-TCATCACTTGT-
-GCGAT--TCTCATTTTTGTGAGCCTTGTGGGGAAT--ACTTGCTTATTTTTTTCTACAAGGAGATGT---A
TCAGTGGACCTTTACAGCCATCC------TTCCTGCTTATTTT-CAGTCTTATATTTGTTCACCTCCTGAAA
AACTTGGTTGTGAATGTCATGAAAATTT-TTTATTCCTCTGGTGGTGTG------TTGGACTCAGTCAGCTG
CAAAATTCTCCGATTCACAGAGACTCTGACC----ACTGAGCTTGCTATCTGGTTCACG-TTACATTTT---
--GCTATGCTTTACCG--------------------------------------------------------
------------TCATAAGCTCTACCAAATTGTCCAT-CCCTCAA----GTGAGACTCTAAACCTG------
---------------------------------------AATCATCAGAAG---AGACATC---------TA
--------AAGGCAGTTTTCATTCTTTGGATCAGTGGATTGGGAA-TTTGTATTCCAATTTTAGCCTTCACT
GAGAAACAA-------------AATGCAGCAAATGACACA------GG-GTTGCTGTGTACCAA-GGGGTTT
A-----ACATGGATTGTGA-GATAAACTTTGGAAACCAACAAGTAGAA----------TATTACTATGAAAA
AATATTTTTAGTCA-TTATTTATCTTCTTCCTTTGACCA-TCTTAGTTTTTGTTTGTTTTTGGATTGTTTTC
CT-ACTTTG-GGAGCAAA-GGAAACTAACATATGGTGACATTTGGATGGGAGAGGATGCTTCG-----GAGA
TTGAAATCTTTCGAGGAGCTA-AAATCAGTATTTTGTTGACATTGCTGATTACCTCTCTGT-GGATTTCCCA
CTTTGTTTTTATTTGTTTCTTTAAAAAC-TTGGAATCTTATTC-CTTCACTCCAGCCTTGCTCACAGCTCTG
TCTTCAGGTTTTTCC----TCTG-TTGAGCCATATGTTCTTATGTTGGTTAATTACAAAGTGAAG------C
TG------------GAGGCCTTCTGCTG-TAGGAAA-----ACAGAAAAA----------------TCTACT
ACACAACCGACA------AATGTTCTTTC------CTGTCCATATGCA------------------------
------------------------------------------------
>Tasmanian_devil
---------------------------ATGGAGTCATGG---G-CATGCATGCTAGAAA-TCATCACTTGT-
-GCCAT--TCTCATTTTTGTCAGCATTGTGGGAAAT--TCTTGCTTATTTTTTTCTACAAGGAGATGT---A
TCAGTGGACCTTTACAACCATCC------TTCCTGCTTATTTT-CAATCTTGTATTTGTTCACCTCCTGAAA
AACTTGGTTGTGAATATCATGAAAATTG-TTTATTCCTCTGGTGACATG------TTGGACTCAGTCAGCTG
CAAAATTCTCCGATTCACAGAGACTCTGACC----ACTCGGCTTGCTATTTGGTTCATG-TTACTATTT---
--GCGGTACTTTACCA--------------------------------------------------------
------------TCGTAAGCTGTACTACATTGTCCAT-CCCTCAA----GTGAGACTCCAAACTCA------
---------------------------------------AATCATCAGAAG---GGGCATT---------TA
--------AAGGCAGTTTCCATCATTTGGATCACTGGATTTGGAA-TTTGTATTCCAATTTTAGCTTTCACT
GAAAAATCC-CAA---CATCTGAATGCAGCTAATGGTACA------GG-ATTGCTGTGTTTGAA-GGGCCTT
G-----ACAAAGTTTGTGA-GATTGATTTTGGAAACCAACAAGTAGAG----------TATTACTATGAGAA
AATATTTTTAGTCC-TTATTGATCTTCTTCCTTTGACCA-TTTTAGTTTTTGTTTGCTTTTGGATTGTTTTC
CT-GCTTTG-GGAGCAAA-AGAAACTAACATATGGTGGCATTTGGATGGGAGATGATGCTTTA-----GAGA
TTGAAATCTTTCGAGGAGCTA-AAGTCAGTATTTTGTTGACATTACTGATTACCTCTCTGT-GGATTTCCCA
CTTTGTTATTATTTGTTTCTTTAAAAAC-TTGGAATCCTGTCA-TTTTATTCCAGCTTTGCTCACAGCTCTG
TCTTCAGGTTTTTCT----GTTG-TTAGTCCATATATTCTTATGTTAGTTAATTACAAAGTGAAG------T
TG------------GATGCCTTCTGTTG-CAGGAAA-----AAAGAAAAA----------------TCTACT
ATACAACCTACA------AATGCTCTTTC------TTGTCCATATGCA------------------------
------------------------------------------------
>Opossum
---------------------------ATGTTGCCATTG---G-CAGACACGTTGGAGC-TCATCATTTGT-
-GCCCT--TCTCATTTTGCTGAGTGTGGTGGGGAAT--GTGTGTTTATTTTTTTCTACAAGGAGATGC---A
TCCGTGGGCCTCTGAAGCCATCC------TTCCTGCTTATTTT-CAGTCTTGCATTAGTTCACCTTCTGAAA
AACCTGGTTGTGAATATCATGAAAATCG-TTTTTTCCTCTGGTGGCTTG------TTGGACTCGGTCAGCTG
CAAAATTCTCCGATTCACAGAAACTCTGACC----ACTGAGCTCTCTGTCTGGTTCGTG-TTACATTTT---
--GCTGTGCTTCACCA--------------------------------------------------------
------------TCGTGAGCTGTACCGAATTGTCTAT-CCCTCCA----GTGAGACTCCAAACCTG------
---------------------------------------AGCCATCAGAAG---GGGCATT---------TA
--------AAGGCAGTTCCCATTCTGTGGATCACTGCATTGGGAG-TTTGTATTCCAATTTTAGTCTGCACT
GAAAAGCTT-CCA---CCTGTCCACACAGCAAATGGCACG------GA-TCTGCTGTATGCCCA-AAGCCCT
A-----ACCTGGCTTGCAA-GATTGACTTTAGAAACCAACAGGTAGAA----------TATTACTATGAGAA
AATATTTTTAGTCC-TTGTTGATCTTCTTCCTTTGACTG-TCTTGATTTTTCTTTGTTGTTGGATTGCTTTC
CT-GCTCTG-GGAGCAAA-AGAAGCAGACCTATGGCAACATTTGGATAGGAGAGGATGCTGCA-----GAGA
CTGAGATCTTTCGAGGAGCTA-AAGTCAGTATTTTGTTGACGTTACTGATTACCTCTCTGT-GGATTTCCCA
CTTTGTTTTGATTGGTTTCTTGAAGGAT-TTGGAATCCTGTTC-CTTTACTCCAGCTTTGCTCACAGCTCTG
TCTTCAGGTTTTTCG----ACTG-TTAGTCCCTACGTTCTTATGTTGGTTCATTACAAAGTGAGG------C
TG------------GAGGCTTTCTGCTG-TCGGAAA-----AGAGAAGGA----------------TCTGTT
ATTCAGACTACA------AATGTTCTTTC------CTGTCCATACGCA------------------------
------------------------------------------------
>Platypus
---------------------------ATGGAGCCATCT---G-CAGACACAGTAGAGA-TCATCACTTGT-
-ATCTT--TCTGATCTTGGTGAGCTTAATTGGGAAC--ACGCTTTTGATCTATTCTACTAGGAGATGC---A
GCAGCAGGGGGTTGCAAACCTCC------TTTGTGCTTATTTT-CAGTCTGGCCTTTGACCACCTCATTAAG
AACTTGGTGGTGAACGTCATGAAGGTTG-CTTATTCTTCAGGTGGTATG------TTGGATTCAGCTGGCTG
CAAGGTTCTCAGATTCACAGAGGTTCTGACT----ACTACTCTTTCCATCTGGTTCATG-TTGTATTTA---
--GCCTTGCTTTACTG--------------------------------------------------------
------------TCGTAAATTGGACCGAATCATCCAC-CCTCTCA----ATGAGACGGGAAACTCG------
---------------------------------------AACCACCGAAAG---AATCACT---------TG
--------AGGGTGAATTTTCTCCTCTGGGCTGCTGGCATTGTAG-TTTGCATTCCCATTTTGGCTTACTCG
ACAAAGTCT-GAG---AGTATGTCTGTGGGAAATGACACT------CT-TGTCCAGTTCACCAG-TGTGCTT
T-----ATGAGAATTGCAA-GATTGACTTTGAAAATGTACAGTTAGAT----------TACTACTATGAGAA
AATATTCTTAATTT-GTATTGACCTTCTTCCTTTGATCA-TCTCAGTCCTCATCTGTTTCCACATTTTCTTT
CT-GCTTTC-GGAGCAAA-AGAAGGCCACCTATGGAGACATTTGGATTGGAGAGGATCCTTCA-----GAGG
TTGCGATCCTCAGAGGAGCTA-AACTCAGTATATCTCTGGTGTTTCTGATCACCGCCCTGT-GGATTTCTCA
CTTCATCTTAGTCTGCTTCTTAAAAAAC-CTGGAAATCTTTTA-CTTTGTCCCGGCTGTCCTAACAGTCCTC
TCTTCAGGGTTCTCT----GCCA-TCAGTCCTTATCTTCTTATGTTGATACATTACAAAGTGAAA------C
TG------------GAGTTTTTCTCCTG-TTCCAAA-----AAGGGAAAA----------------GCCACA
CCCCAATCTAGT------AGTATTATTGT------TTCTCCGTATTCC------------------------
------------------------------------------------
>Tuatara
---------------------------ATGGAGCGTCGTTCTA-CTGCCACGCCAGAAA-TAATTACCTGT-
-TCTGT--TTTGATCTCTGTCAGCTTGGTTGGAAAC--ATATTATTGATTTATTGCACAAGAAGATGC---A
TAACTGGGCGTTTGAGAACATCA------TTTGCACTTATTTT-CAGTCTTGCAGTTGTCCATCTTGCAAAG
AACTTGGTGGTGAATGTTTTGAAGATTG-TTTATGCTTTTGGTGTTATG------TTGGATTCTATTGCCTG
CAAGGTTCTCAAGTTCACAGCAGCTTTGACT----ACTGCTCTAGCCATATGGTTTACA-TTATATATC---
--ACACTGCTCTACTG--------------------------------------------------------
------------TGTTAAACTGTATCGAGTGGTTCAC-CCTCCAA----CTGAAGCTTCTAACATG------
---------------------------------------GACCGTCGGAAG---TGTCAGT---------CG
--------GCCATAATTTTTGCTCTTTGGGTTGTGGGCATTGCAG-TTTGCTCCCCAGTTACAGTATACACA
GAAAAAGCT-GAA---AGGCTGAGTCTAGGAAATGAAACT------TA-CCACAAGTACAGCAG------TT
TACCTTATGCAGAATGCCA-GACTGATTACGGTAACAGACAGATAGAG----------TTTTTCTATGGAAA
AATACTTTTGGTGG-CTGTTGACCTTCTCCCCTTGGCAA-TTTTAGTCCTTGTCTGTTTTCGAATGGCCCTT
CT-GCTCTG-GGAACATA-ATAAGGCAACCTATGGTGATATCTGGATTGGGAATGATACTACT-----GAAA
CTGAGGTCTTCAGAGCATCTA-AACTCACTCTGTCACTGATGTTCTTTGTTACTGCACTTT-GGATTTCTCA
TTTTATCGTAATTCATTATCTAAAAGAT-CTGGATTCCTGTTA-CTTTGTGTCTCCGGTTCTCACAGTGCTT
TCATCGGGTTACTCT----GCTA-TCAGTCCTTATATCCTTATGTTGATTAATTACAAAGTAATGGTAAAGC
CA------------ATTTCTTTTTGTTG-TCAGAGT-----AAAAAGAAG-CCATCATCTCAGTCTGTTGTA
TCTCAATCT------------GTTATTGT------TTCTCCGTATGTT------------------------
------------------------------------------------
>Garter_snake
---------------------------ATGGAACCCTGC---A-TTAGGACACTGGAGA-TTGTTGTCTGC-
-TCTAT--TTTCATCGCATGCAGCGTGATTGGAAAT--CCATTGCTGATTTACTTGACAAAGAGATGC---A
TCCATGATAAATCACGAATCCCA------CTGATACTTATAGT-CAACCTTGCGCTTGTCCATCTTCTATAT
AACCTGGTGGTGAATGTTTTGAAGATTG-TTTATGCATCTGGCATCATG------TTGGATTCAAATAGGTG
CAAAGTTCTTGCGTTCTTCACGAATTTTACT----ACTACTCTTGCTATATGGTTCACC-TTATACATT---
--GTTGTGTTCTACAG--------------------------------------------------------
------------TGGGAAATTGTGTCGCCTGGTGCAT-CATCCAG----ATGAAGCTACAACTACA------
---------------------------------------GAGTGTTGCAGA---TGTCACT---------TG
--------TTTATAGTTGGTGTACTTTGGATTGCCGCTTTTGCAT-TTTGTTGCCCATTTTCACTTTACATG
GGGAAAAAT-AAT---GACAGGTATATGAAAAATGAATCA------AC-G---------GGCAG------TT
TCATCTATACTAAATGTAA-GACTGAATATAAAAATTACCAAGTAGAG----------TTTTTCTATGGAAA
ATTATTTCTGGTGG-CTATTGATCTTCTTCCACTTCTAA-CTATGCTGTTTGTTGGATTCCGAATAATACAA
CT-TCTTTG-TGAATATA-AGAAAGCAGCATGTGGATGCATATGGGTTGGGCATGATGCTAGT-----GAAA
CTGAAGTTCTCAGAGCATGTA-AATTTCTTCTGTTATTAATACCAGTTATTATTTCACTTT-GGATTTCTAA
TTTGATCCTAATTAGGTACCTGAAGAAT-TTTAAATTTAAATA-CTTTGCGCCACCTGTGATGACAATTCTA
TCTTCAGGATATTCA----GCTG-TCAGCCCTTATTTCCTCATGTTGATTAACTACAAAGTAATAGTAAAAG
TG------------AAGTGTTTCTGTTT-TAAGGTT-----GAGACTAAA-ACAACTTCTTTATCGACTGTA
TCTTCTTCC------------GTAGATGT------TTCTCCATATGCC------------------------
------------------------------------------------
>Adder
---------------------------ATGGACTCCTGC---A-TTAGCACACTGGAGA-TTGTTGTCTGC-
-GCTAT--TTTAATTGCATGTAGCGTGATTGGAAAT--CCATTGCTGGTTTATTTCACAAAGAGATGC---A
TCAATGATAAATCACGAATCCCA------TTAATACTTATAGT-CAACCTTGCACTTATCCATCTTCTCTAT
AATTTGGTGGTGAATGTCTTGAAGATTG-TTTATGCATCTGGCATCGCA------CTGGATTCAGATAGGTG
CAAACTTCTTGCTTTCTTCACGAATTTTACT----ACTTCTCTTGCCATATGGTTCACA-TTATACCTT---
--ATTGTGTTCTACAC--------------------------------------------------------
------------TTTTAAATTGTGTCGAGTGGTGCAT-CCTCCAA----CTGAAGCTACAACGACA------
---------------------------------------GAGTGTTGGAAG---TGTCACT---------TG
--------TTCATAGTTGGTATACTTTGGGTTGCCGGTTTTGCTT-TTTGTTGCCCATTTTCACTTTACACA
GGAAAAAAA-GAT---GAAGGGTATACAAAAAATGAATCA------AC-G---------GGCAG------TT
TCATCTATACTAAATGTAA-GACTGAATACAAAAATTATCAAGTGGAG----------TTTTTCTATGGAAG
ATTATTTCTAGTGG-CTATCGATCTTCTTCCTCTTCTAA-CCATGCTGCTTGTGGGATTCCGAATAATGCAC
CT-TCTTTG-CGGATATA-AGAAAGCAACAGATGGATGCATATGGGTTGGGCGTGATGCTAGT-----GAAA
CTGAGGTTCTCAGAGCATGTA-AATTTCTTCTGTTGTTAATACCAGTTATTATTTCACTTT-GGATTTCTAA
TTTTATCCTAATTAGGTGCCTGAAGAAT-TTTAAATTTAAATA-CTTTGCGCCACCTGTCCTGACGGTTCTA
TCTTCAGGATATTCA----GCTG-TCAGCCCTTATTTCCTCATGTTGATTAACTACAAAGTAATAGTAAAAG
TG------------AAGTGTTTCTGTTG-TAAGGCT-----GAGAAGAAA-ACAGTTTCTTTATCAACAATG
TCTTCTTCG------------ATAGATGT------TTCTCCATATGCC------------------------
------------------------------------------------
>Timber_rattlesnake
---------------------------ATGGACTCATGC---A-TTAGCACACTGGAGA-TTGTTATCTGT-
-GCTAT--TTTAATCGCATGCAGCGTGATTGGAAAT--CCATTGCTGATTTATTTCACAAAGAGATGC---A
TCAATGATAAATCACGAATCCCA------TTGATACTTATAGT-CAACCTTGCGCTTGTCCATCTTATATAT
AATTTGGTGGTGAATGTCTTGAAGATTG-TTTATGCATCTGGCATCGCA------TTGGATTCAGATAGGTG
CAAACTTCTTGCTTTCTTCACGAATTTTACT----ACTTCTCTTGCCATATGGTTCACA-TTATACATT---
--ATTGTGTTCTACAC--------------------------------------------------------
------------TTTTAAATTGTGTCGAGTGGTGCAT-CCTCCAA----CTGAAGCTACAATGACA------
---------------------------------------GAGTGTTGGAAG---TGTCACT---------TG
--------TTCATAGTTGGTATACTTTGGGTTGCTGGTTTTGCTT-TTTGTTGCCCATTTTCACTTTACACA
GGAAAAAAT-GAT---GAAGGGTATACAAAAAATGAATCA------AC-A---------GGCAG------TT
TCATCTATACTAAATGTAA-GACTGAATACAAAAATTATCAAGTGGAG----------TTTTTCTATGGAAA
ATTATTTCTAGTGG-CTATTGATCTTCTTCCTCTTCTAA-CTATGCTGCTTGTGGGATTCCGAATAATGCAC
CT-TCTTTG-TGAATATA-AGAAAGCAACATATGGATGCATATGGGTTGGGCGTGATGCTAGT-----GAAA
CTGAGGTTCTCAGAGCATGTA-AATTTCTTCTGTTGTTAATACCAGTTATTATTTCACTTT-GGATTTCTAA
TTTTATCCTAATTAGGTGCCTGAAGAAT-TTTAAATTTAAATA-CTTTGCGCCACCTGTCCTGACGGTTCTA
TCTTCAGGATATTCA----GCTG-TCAGCCCTTATTTCCTCATGTTGATTAACTACAAAGTAATAGTAAAAG
TG------------AAATGTTTCTGTTA-TAAGGTT-----GAGAAGAAA-ACAGTTTCTTTGTCAACTGTG
TCTTCTTCT------------ATAGATGT------TTCTCCATATGCC------------------------
------------------------------------------------
>Habu
---------------------------ATGGACTCATGC---A-TTAGCACACTGGAGA-TTGTTATCTGC-
-GCTAT--TTTAATCGCATGCAGCGTGATTGGAAAT--CCATTGCTGGTTTATTTCACAAAGAGATGC---A
TCAATGATAAATCACGAATCCCA------TTAATACTTATAGT-CAACCTTGCGCTTGTCCATCTTATATAT
AATTCGGTGGTGAATGTCTTGAAGATTG-TTTATGCATCTGGCATCGCA------TTGGATTCAGATAGGTG
CAAACTTCTTGCTTTCTTCACGAATTTTACT----ACTTCTCTTGCCATATGGTTCACA-TTATACCTT---
--ATTGTGTTCTACAC--------------------------------------------------------
------------TTTTAAATTGTGTCGAGTGGTGCAT-CCTCCAA----CTGAAGCTACAACGACA------
---------------------------------------GAGTGTTGGAAG---TGTCACT---------TG
--------TTCATAGTTGGTATACTTTGGGTTGCTGGTTTTGCTT-TTTGTTGCCCATTTTCACTTTACACC
GGAAAAAAT-GAT---GAAGGGTATACAAAAAATGAATCA------AC-A---------GGCAG------TT
TCATCTATACTAAATGTAA-GACTGAATATAAAAATTATCAAGTGGAG----------TTTTTCTATGGAAA
ATTATTTCTAGTGG-CTATTGATCTTCTTCCTCTTCTAA-CTATGCTGCTTGTGGGATTCCGAATAATGCAC
CT-TCTTTG-TGAATATA-AGAAAGCAACATATGGATGCATATGGGTTGGGCGTGATGCTAGT-----GAAA
CTGAGGTTCTCAGAGCATGTA-AATTTCTTCTGTTGTTAATACCAGTTATTATTTCACTTT-GGATTTCTAA
TTTTATCCTAATTAGGTGCCTGAAGAAT-TTTAAATTTAAATA-CTTTGCGCCACCTGTCCTGACGGTTCTA
TCTTCAGGATATTCA----GCTG-TCAGCCCTTATTTCCTCATGTTGATTAACTACAAAGTAATAGTAAAAG
TG------------AAGTGTTTCTGTTA-TAAGGCT-----GAGAAGAAA-ACAGTTTCTTTGTCAACTGTG
TCTTCTTCC------------ATAAATGT------TTCTCCATATGCC------------------------
------------------------------------------------
>King_cobra
---------------------------ATGGACTCCTGC---A-TTAGCACACTGGAGA-TTGTTGTCTGC-
-TCTAT--TTTAATTGCATGCAGCGTGATTGGAAAT--CCATTGCTGATTTATTTCACAAAGAGATGC---A
TCCATGATAAATCACGAATCCCA------TTAATACTTATAGT-CAACTTTGCGCTTGTCCATCTTCTATAT
AACCTGGTGGTGAATGTCTTGAAGATTG-TTTATGCATCTGGCATCACG------TTGGATTCAAATAGGTG
CAAACTTCTTGTGTTCTTCACAAACTTTACT----ACTACTCTTGCCATATGGTTCACA-TTATACATT---
--GTTGTGTTCTACAG--------------------------------------------------------
------------TTTTAAATTGTGTCGTGTGGTGCAT-CCTCCAG----CTGAAGCTACAACTACA------
---------------------------------------GAGTGTTGCAAG---TGTCACT---------TG
--------TTTATAGTTGGTATACTTTGGATTGCCGCATTTGCAT-TTTGTTGCCCACTTTCAATTTACACC
GGAAAAAAT-GAT---GAACAGTATATGAAAAATGAATCA------AC-G---------GGCAG------TT
TCATCTATACCAAATGTAA-GACTGAATATAAAAATTATCAAGTGGAG----------TTTTTCTATGGAAA
ACTATTTCTAGTGG-CTATTGATCTTCTTCCACTTCTAA-CTGTGCTGCTTGTTGGATTCCGAATAACACAA
CT-CCTTTG-TGAATATA-AGAAAGCAGGATGTGGAGGCATATGGGTTGGGCGTGATGCTAGT-----GAAA
CTGAGGTTCTCAGAGCATGTA-AATTTCTTCTGTTATTAATACCAGTTATTATTTCACTTT-GGATTTCTAA
TTTTATCCTAATTAGGTGCCTGAAGAAT-TTCAAATTTAAATA-CTTTGCGCCACCTGTCCTGACAATTCTA
TCTTCAGGATATTCA----GCTG-TCAGCCCTTATTTCCTCATGTTGATTAACTACAGAGTAATAATAAAAG
TG------------AAGTGTTTCTGTTA-TAAGGCT-----GAGAAAAAA-ACAGTTTCTTTATCAACTGTA
TCTTCTGCC------------GTAGATGT------TTCTCCATATGCC------------------------
------------------------------------------------
>Mainland_tiger_snake
---------------------------ATGGACTCCTGC---A-TTAGCACACTGGAGA-TTGTTGTCTGC-
-TCTAT--TTTAATTGCATCCAGTGTGATTGGAAAT--CCATTGCTGATTTACTTCACAAAGAGATGC---A
TCCATGATAAATCACGAATCCCA------TTAATACTTATAGT-CAACTTTGCGCTTGTCCATCTTCTATAT
AACCTGGTGGTGAATGTCTTGAAGATTG-TTTATGCATCTGGCATCACG------TTGGATTCAAATAGGTG
CAAACTTCTTGTGTTCTTCACAAATTTTACT----ACTACTCTTGCCATATGGTTCACA-TTATACATT---
--GTTGTGTTCTACAG--------------------------------------------------------
------------TTTTAAATTGTGTCGTGTGGTGCAT-CCTCCAG----CTGAAGCTACAACTACA------
---------------------------------------GAGTGTTGCAAG---TGTCACT---------TG
--------TTTATAGTTGGTATACTTTGGATTGCTGCATTTGCAT-TTTGTTGCCCATTTTCACTTTACACC
GGAAAAAAT-GAT---GAACAGTATATGAAAAATGAATCA------AC-G---------GGCAG------TT
TCATCTATACCAAATGTAA-GACTGAATATAAAAATTATCAAGTGGAG----------TTTTTCTATGGAAA
ACTATTTCTAGTGG-CTATTGAACTTCTTCCACTTCTAA-CTATGCTGCTTGTTGGATTCCGAATAACACAA
CT-CCTTTG-CGAATATA-AGAAAGCAGGATGTGGAGGCATATGGGTTGGGCGTGATGCTAGT-----GAAA
CTGAGGTTCTCAGAGCATGTA-AATTTCTTCTGTTATTAATATCAGTTATTATTTCACTTT-GGATTTCTAA
TTTTATCCTCATTAGGTGCCTGAAGAAT-TTTAAATTTAAATA-TTTTGTGCCACCTGTCCTGACAATTCTA
TCTTCAGGATATTCA----GCTG-TCAGCCCTTATTTCCTCATGTTGATTAACTACAGAGTAATAATAAAAG
TG------------AAGTGTTTCTGTTG-TAAGGCT-----GAGAAAAAA-ACAGTTTCTTTATCAACTGTA
CCTTCTTCC------------GTAGATGT------TTCTCCGTATGCC------------------------
------------------------------------------------
>Asian_annulated_sea_snake
---------------------------ATGGACTCCTGC---A-TTAGCACACTGGAGA-TTGTTGTCTGC-
-TCTAT--TTTAATTGCATCCAGCGTGATTGGAAAT--CCATTGCTGATTTACTTCACAAAGAGATGC---A
TCCATGATAAATCACGAATCCCA------TTAATACTTATAGT-CAACTTTGCACTTGTCCATCTTCTATAT
AACCTGGTGGTGAATGTCTTAAAGATTG-TTTATGCATCTGGCATCACA------TTGGATTCAAATAGGTG
CAAACTTCTTGTGTTCTTCACGAACTTTACT----ACTTCTCTTGCCATATGGTTCACA-TTATACATT---
--GTTGTGTTCTACAG--------------------------------------------------------
------------TTTTAAATTGTGTCGTGTGGTGCAT-CCTCCAG----CTGAAGCTACAACTACA------
---------------------------------------GAGTGTTGTAAG---TGTCACT---------TG
--------TTTATAGTTGGTATACTTTGGATTGCTGCATTTGCAT-TTTGTTGCCCATTTTCACTTTACACC
GGAAAAAAT-GAT---GAACAGTATATGAAAAATGAATCA------AC-G---------GGCAG------TT
TCATCTATACCAAATGTAA-GACTGAATATAAAAATTATCAAGTGGAG----------TTTTTCTATGGAAA
ACTATTTCTAGTGG-CTATTGAACTTCTCCCACTTCTAA-CTATGCTGCTTGTTGGATTCCGAATAACACAA
CT-CCTTTG-CGAATATA-AGAAAGCAGGATGTGGAGGCATATGGGTTGGGCGTGATGCTAGT-----GAGA
CTGAGGTTCTCAGAGCATGTA-AATTTCTTCTGTTATTAATATCAGTTATTATTTCACTTT-GGATTTCTAA
TTTTATCCTCATTAGGTGCCTGAAGAAT-TTTAAATTAAAATA-CTTTGTGCCACCTGTCCTGACAATTCTA
TCTTCAGGATATTCA----GCTG-TCAGCCCTTATTTCCTCATGTTGATTAACTACAGAGTAATAATAAAAG
TG------------AAGTGTTTCTGTTG-TAAAGCT-----GAGAAAAAA-ACAGTTTCTTTATCAACTGTA
CCTTCTTCC------------GTAGATGT------TTCTCCATATGCC------------------------
------------------------------------------------
>Eastern_brown_snake
---------------------------ATGGACTCCTGC---A-TTAGCACACTGGAGA-TTGTTGTCTGT-
-TCTAT--TTTAATTGCATCCAGCGTGATTGGAAAT--CCATTGCTGATTTACTTCACAAAGAGATGC---A
TCCATGATAAATCACGAATCCCA------TTAATACTTATAGT-CAACTTTGCGCTTGTCCATCTTCTATAT
AACCTGGTGGTGAATGTCTTGAAGATTG-TTTATGCATCTGGCATCACG------TTGGATTCAAACAGGTG
CAAACTTCTCGGGTTCTTCACGAACTTTACT----ACTTCTCTTGCCATATGGTTCACA-TTATACATT---
--GTTGTGTTCTACAG--------------------------------------------------------
------------TTTTAAATTGTGTCGTGTGGTGCAT-CCTCCAG----CTGAAGCTACAACTACA------
---------------------------------------GAGTGTTGCAAG---TGTCACT---------TG
--------TTTATAGTTGGTATACTTTGGATTGCTGCATTTGCAT-TTTGTTGCCCTTTTTCACTTTACACC
GGAAAAAAT-GAT---GAACAATATATGAAAAATGAATCA------AC-G---------GGCAG------TT
TCATCTATACCAAATGTAA-GACTGAATATAAAAATTATCAAGTGGAG----------TTTTTCTATGGAAA
ACTATTTCTAGTGG-CTATTGAACTTCTTCCACTTCTAA-CTATGCTGCTTGTTGGATTCCGAATAACACAA
CT-CCTTTG-CGAATATA-AGAAAGCAGGATGTGGAGGCATATGGGTTGGGCGTGATGCTAGT-----GAAA
CTGAGGTTCTCAGAGCATGTA-AATTTCTTCTGTTATTAATATCAGTTATTATTTCACTTT-GGATTTCTAA
TTTTATCCTCATTAGGTGCCTGAAGGAT-TTTAAATTTAAATA-CTTTGCGCCACCTGTCCTGACAATTCTA
TCTTCAGGATATTCA----GCTG-TCAGCCCTTATTTCCTCATGTTGATTAACTACAGAGTAATAATAAAAG
TG------------AAGTGTTTCTGTTG-TAAGGCT-----GACAAAAAA-ACAGTTTCTTTATCAACTGTA
TCTTCTTCC------------GTAGAAGT------TTCTCCATATGCC------------------------
------------------------------------------------
>Cornsnake
---------------------------ATGGACTCCTGC---A-TTAGCACACTGGAGA-TTGTTGTCTGC-
-TCTAT--TTTAATTGCATGCAGTGTGATTGGAAAT--CCATTGCTGATTTACTTCACAAAGAGATGC---T
TCCATGATAAATCACGAATCCCA------TTAATACTTATAGT-CAACCTTGCGGTTGTCCACCTTCTATAT
AACCTGGTGGTGAATGTCTTGAAGATTG-TTTATGCATCTGGCATCACG------TTGGATTCAAATAGGTG
CAAAGTTCTTGTGTTCTTCACGAACTTGACT----ACTTCTCTTGCCATATGGTTCACA-TTATACATT---
--GTTGTGTTCTACAG--------------------------------------------------------
------------TTTGAAATTGTGTCGTCTGGTGCAT-CCTCCAG----CTGAAGCTACAACAACTGT----
--------------------------------------AGAGTGTTGCAGG---TGTCACT---------TG
--------TTTATAGTTGGTATACTTTGGATTGCCGCTTTTGCAT-TTTGTTGCCCTTTTTCACTTTACACA
GGAAAAAAT-------GAAAGGTATATGAAAAATGAATCA------AC-G---------GGCAA------TT
TCATCTATACTAAATGTAA-GACTGAATATAAAAATTACCAAGTAGAG----------TTTTTCTATGGAAG
ATTATTTCTGGTGG-CTATTGATCTTCTTCCACTTCTAA-CTATGCTGCTTGTTGGATTCCGAATAATACAA
CT-CCTCTG-CGAATATA-AGAAAGCAGCATATGGAGGCATATGGGTTGGGCGTGATGCTAGT-----GAAA
CTGAGGTTCTCAGAGCATGTA-AATTTCTTCTGTTATTAATACCAGTTATTATTTCACTTT-GGATTTCTAA
TTTTATCCTAATTAGGTGCCTGAAGAAT-TTTAAATTTAAATA-CTTTGCACCACCTGTCCTGACAATTCTA
TCTTCAGGATATTCA----GCTG-TCAGCCCTTATTTCCTCATGTTGATTAACTACAAAGTAATAGTAAAAG
TG------------AAGTGTTTCTGTTA-TAAGGCT-----GAGAAGAAA-ACAGTTTCTTTATCAACTGTA
TCTACTTCC------------GTAGATGT------TTCTCCATATGCC------------------------
------------------------------------------------
>Indian_python
---------------------------ATGGGCTCCAGC---A-TTAGCACACTGGAGA-TTGTTGTCTGT-
-GCCAT--TTTAATCTCATGCAGCGTGATTGGAAAT--CCATTGTCGATTTACTGCACAAGGAGATGC---A
TCAGTGAGAATTCACGAACCTCA------TTCATACTTATAGT-CAACCTTGCACTTGTCCATCTTCTACAC
AACTTGGTGGTGAATGTATGGAAGATTG-TTTATGCATCTGGTGTTGGG------TTGGATTCAGACAGGTG
CAAAGTTCTTGTGTTCTCAACGACCTTTACT----ACTTCTCTTGCCATATGGTTCACA-TTATACATT---
--GTTCTGTTCTTCTG--------------------------------------------------------
------------TTGTAAATTGTGTCGAGTTGTGCAT-CCTCCAG----CTGAAGCTATAACTGCA------
---------------------------------------GAGCGTTGGAAG---TGTCACT---------TG
--------GTCCTAGCTGGTATTCTTTGGATTGCTGGTTTTGCAG-TTTGCTGCCCATTTTCACTTTACACA
GGAAAAACT-GGC---AAAGTGTATAAGGAAAATGAAACT------TA-CCAGCAAGTCAGCAG------TT
TCATCTATGCTGAATGTAA-GACTGAATATAAAAATTATCAAGTGGAG----------TTTTTCTATGGAAA
GTTATTTCTAGTGG-CTATTGATCTTCTTCCACTTCTAA-TTATGCTCCTTGTTGGATTCCGAATAACACAC
CT-CCTTTG-GGAATATA-AGAAGGCAACCCGTGGTGGCATATGGATTGGGCGTGATACTAGT-----GAAA
CTGAGGTTGTCAGAGCATGTA-AACTTGTTCTGTTATTAATATTGGTTATTACTTCACTTT-GGATTTCTAA
TTTTATCCTAAGTCATTGCCTGAAGAAT-TTTCAATTTAATTA-CTTTGTACCACCTGTCCTGACAGTTCTA
TCTTCAGGATATTCA----GCTG-TCAGCCCTTATCTCCTTATGTTGATTAACTACAAAGTAATAGTGAAGG
TT------------AAGTGTTTCTGTTA-TAAGGCTGA--GGAGAAGAAA-ACAATTTCTTTATTAACTGTA
TGTTCTTCT------------GTTGGTAT------TTCTCCATATGCC------------------------
------------------------------------------------
>Schlegel's_Japanese_gecko
---------------------------ATGGAGCTCAGT---G-CTGGTACCGTGGAAA-TAGTTGTGTGT-
-GTTAT--TTTGATCTCCTTCAGCATGTTTGGTAAT--CTGTTGTTGATTTATTGCACAAGGAGATGC---A
TTGGTGAGCATTTGCGAATCTCA------TTCATACTTATTTT-CAATCTTGCATTTGACCATATTGTAAAC
AACCTGGTAGTGAATGTCTTGAAGATTG-TTTATGCCTCTGGTGTTGGG------TTGGATTCAGCCAGCTG
CAAAGTTTTCGTGTTCACAACAATTTTTACT----ACTTCTCTTGCCATATGGTTCACA-TTATACATT---
--GCTTTGCTGTACTG--------------------------------------------------------
------------CTTTAAAGTGCGTCGAGTGGTACAC-CCTCCAG----TTGAAGCTGCAAGCACA------
---------------------------------------AACCATCGGAAG---TGTCACC---------TG
--------GTCCTAGTTTTTGCTCTTTGGGTTGCTGGTTTTGCAG-TTTGTTCTCCGATTTTACCATATACA
GGAAGGACT-GGA---AATCTATCTGGAGAAAATGAGACT------TA-TCAGCAACATGGCAT------CT
TGAACTATTCTGAATGCAA-GACTGAATATAGAAATGAACAACTAGAG----------TTTTTATATGGAAA
AATATTTCTAATGG-CTATTGATCTTCTTCCATTGATAA-TTTTACTCCTTGTTGGCTTCCGAATAGCATAT
TT-CCTTTG-GGAACATA-AGAAGGCAACTTATGGTGGCATATGGATTGGGGATGACACTACT-----GAAA
CCGAGGTCCTCAGAGCATGTA-AACTTGTTCTGGCATTAATATTTCTTATAACTTCATTCT-GGATTTCTTA
TTTTGTCCTAACGCATTGCTTGAAACAT-TTTAATTACTATTA-CTTTGCACCTCCAATCCTGACAGTTCTT
CTTTCAGGGTACTCA----GCTG-TCAGTCCTTATCTTCTTATGTTGATTAACTACAAAATAAAAATAAAGG
TG------------GAATCTTTCTGTTG-TAAAGGA-----GAGAAGAAA-CCAGTATCCCCAACAGCTGTA
TCCCCATCT------------GTAGAAGT------GTCTCCGTATGCT------------------------
------------------------------------------------
>Ocelot_gecko
---------------------------ATGGATCTCAGT---G-CTGGTACTGTGGAAA-TAGTTGTATGT-
-GCTAT--TTTGATCTCCTTCAGTGTGTTTGGTAAT--CTGTTGTTGATTTATTGCACAAGGAGATGC---A
TCGGTGAGCATTTGCGAATCTCA------TTCATTCTTATTTT-CAGTCTTGCATTTGACCATATTGTAAAC
AACTTGGTAGTGAATGTCTTGAAGATTG-TTTATGCCTCTGGTGTTGGG------TTTGATTCAGCCAGCTG
CAAAGTTCTCATGTTCACAACAATTTTTACT----ACCTCTCTTGCCATATGGTTTACA-TTATACATT---
--GCTTTGCTGTACTG--------------------------------------------------------
------------CTTTAAAGTGTGTCGAGTGGTGCAC-CCTCCAG----TTGAAGCCACAAGGATG------
---------------------------------------AACCATCGGAAG---TGTCACC---------TG
--------GTCCTAGTTTTTACTCTTTGGATTGCTGGTTTTGCAG-TTTGCTGTCCAGTTTTGCCATATACA
GGAATGATT-GGA---AATCTAACTGGAGGAAATGAGACT------TA-CCAACAACATGGTGT------CT
TGAACTATTCTGAATGCAA-AACTGAATATCGAAATGAACAACTAGAG----------TTTTTATATGGAAA
ACTATTTCTAGTGG-CTATTGATCTTCTCCCATTGATAA-TTTTACTCCTTGTTGGCTTCCGAATAGCATAT
CT-CCTTTG-GGAACATA-AGATGGCAACTTACGGTGGCATATGGATTGGAGATGACACTACT-----GAAA
CCGAAGTCCTCAGAGCCTGTA-AACTTGTCCTGGCATTAATATTCCTTATTACTTCATTTT-GGATTTCTCA
CTTTGTCCTAATGCGTTGCTTGAAACAT-TTTAAATACTATTA-CTTTGCGCCTTCAGTCAAGACAGTTCTT
CTTTCAGGATACTCA----GCTC-TCAGTCCTTACCTTCTTATGCTGATTAACTACAAAATAAAAGTGAAGG
TG------------GAATCTTTCTGTGG-TAAAGGA-----GAGAAGAAA-CCAGTTCCCCCAGCAGCTGTA
TCTCCATCT------------GTAGAAGT------GTCTCCATATGCT------------------------
------------------------------------------------
>Anole_lizard
---------------------------ATGGATCGCAGT---C-CTAGAACTTTAGAGA-TAGTTGTCTGT-
-GTTGT--TCTGATTTCTAGCAGTGTGATTGGAAAT--ACACTGTTAATTTATTGTACAAGGAGATGC---A
TCAGTGAGCATTTGCGAACCTCA------TTTGTGTTTATTTT-CAGTCTTGCTTATGTCCATCTCATAAAC
AGCTTGGTGGTGGATGTCTTAAAGATTG-TTTATGCCTCTGGTGTTGGG------CTGGATTCAGCTGGCTG
CAAAGCTTTCATGTTCACAACAACTTCTACT----ACTTCTCTTGGCATATGGTTCACA-TTATATGTT---
--GCTTGGCTCTATTG--------------------------------------------------------
------------CTTTAAATTGTGTCGAATAGTGCAT-CCTCCAG----TTGAAGCTCCAAGCACA------
---------------------------------------AATCATCAGAAG---TTTCATT---------TG
--------GTCTTAGTTTTTGCTCTCTGGATTGCTGCTTTGGGGG-CCTGCTCCCCACTTTTGATATATACA
GGAAAGACT-GAA---AAGCAGAAGAAAGGAAATGAAACT------TA-TCAGCAATTCAACAG------CC
TAATCTATACTGAATGCAA-AACAGAATACAACAATTACCATATAGAA----------ACTTTCTATGGAAA
AATATTTTTAGTAG-TGATTGATCTTCTCCCACTGCTGG-TTATGCTTCTTGTTGGCCTCCGAATAATACAT
CT-CCTTTG-GGGACACA-AGAAGGCAACATATGGAGATGTATGGATTGGACAGGATGCAGCT-----GAAA
AAGAGGTCATCAGAGCATGTA-AATTTGTCCTGCTCTTAATATTGTTGATCACTTCATTCT-GGACTTCTGA
CTTTGTCCTCTTTTACTGCCTGAAACAT-TTTAAATCTTGCTA-CTTTGCACCACCGGTGTTGACACTTCTG
TCTTCAGGATACTCA----GCTG-TCAGTCCTTATCTTCTTATGTTGATTAACTACAAAGTACAAGTGAAGG
TG------------AGGTGTTTTTCCTG-TAACGGT-----GAGAAGAAA-TCTGTTTCTCTGTCAACTGTA
TCCCCGTCT------------GTTGATGT------CTCTCCATATGCT------------------------
------------------------------------------------
>Central_bearded_dragon
---------------------------ATGGAATTCAGC---C-CTGGAACCGCAGAGA-TAGGTGTATGT-
-GTTGT--TCTGATCTCCAGCAGTGTGATTGGAAAT--ACATCGTTGATTTACTGCACAAGGAGATGC---A
TCAGTGAGCAGTTGCGAACTTCA------TTCATGCTTATTTT-CAGTCTTGCATATGTCCATCTTATAAAC
AGCTTGGTGGTGGATGTTTTGAAGATTG-TTTATGCCTCTGGTGTTGGG------CTGAATTCAGCTAGCTG
CAAAGCTTTTACATTCACAGCAATGTCTACT----ACTTCTCTTGCCATATGGTTCACA-TTATACATT---
--GCCATGCTCTATTG--------------------------------------------------------
------------CTTTAAATTGCATCAAGTTGTGCAT-CCTCCAG----TTGAAGCTGCAACTACA------
---------------------------------------AACCATCGGAAG---TATCACT---------TG
--------GTCCTTCTCTCTGCTCTCTGGGTCACTGGCTTTGGAG-TCTGCTCCCCACTTTTGCTATATACA
GAAAAGACT-GGA---AAGCTATTTAAAGAAAACGAAACT------TG-CCAGCAATTTAGCAA------CT
CCATCTATGCTGAATGCAA-AGCCGAATACAAAAATTATCACATAGAG----------GTTTTGTATGGAAA
AATATTTCTGGTGA-CTATTGATTTTCTCCCACTGCTCT-TTATGATACTGATTGGTTTCCGAATATTATAC
CT-CTTTTG-GGAATATA-AGAAAGCAACATCTGGAGGCATATGGATGGGAGATGATGCTACG-----GAAG
CTGAAATCCTCAGAGCATGTA-AACGTGTCCTGCTCTTAATATTGTTGATTGCTTCACTCT-GGATTTCTTA
CTTTGTTCTGTTTTACTGCCTGAAAAAT-TTTAAGTCTTACTA-CTTTGCACCACCAATCCTGACAGCTTTG
TCCTCCGGATACTCA----GCTG-TCAGCCCTTATCTTCTTATGTTGATTAACTACACAGTACAAGTGAAGA
TG------------AGATGCTTCTGTTA-TAAGGGT-----GAGAAGAAA-CCAGCTTCCCTATCAGCT---
---------------------GTAGATGT------TTCTCCATATGCT------------------------
------------------------------------------------
>Argentine_black_and_white_tegu
ATGGAGAAACTACACTGGTTAAAAGATGTGGATCTTAAT---C-CTGGTACCTCCGAAG-TCATCACCTGT-
-GCTGT--TCTGATCTCCATCAGTGTAATTGGAAAT--ACACTGTTGATTTTCTGCACTTGGAGATGT---A
TTACTGGGCATCTGCGAACCTCA------TTCACACTTACTTT-CAGCCTTGCATTCATCCACCTGATATAC
AACTTGTTGGTGAATGTCTTGAAGATCG-TTTATGCTTCTGATATCGAG------ATAGATTCAGCTGGCTG
CAAAACTCTCACGTTCACAACCACATTTACT----ACCTCTCTTGCCATATGGTTCACA-CTGTACTTT---
--GCTTGGCTGTACTG--------------------------------------------------------
------------TTTTAAGTTGTCTCGAGTGGTGTAC-CCACTAG----TTGAAGCTGGATGCACA------
---------------------------------------AACCACTGGAAG---TGTCACT---------TG
--------ATTCTCATCTGTGCCCTTTGGATTGCTGATTTTGCAG-CTTGCTCCCCACTTTTTCTTTATTCG
GGACAGACC-GAA---AAGCTCTATATAGAAAATGAAAGT------TA-CCAGCAGTTTGACAG------CT
TAACTTTTACAGAATGCAA-AACTGAATACCGAAATGACCAGATAGAG----------CTTTTCTATGGAAG
AATATTTCTACTGG-CTATTGATGTCCTTCCATTGCTTG-TTATGCTCCTTGTTGGATTCCGAATATTGCAC
CT-CCTATG-GGAACATA-AAAAGGCAACATATGGTGGGATTTGGATAGGTGGGGGAGCGAAT-----GAAA
CAGAGGTCCTTAGAGCATGTA-AAATTGTCCTGGTATTAATATGCCTAGTTATTTTATTTT-GGATTTCTNA
CTTTTCTCTAATGTATTGCCTGCAGAAT-TTTAAGTTTCACAA-TTTTGCACCACCAATCCTGACGATTCTG
TCTTCAGGATACTCT----GCTG-TCAGCCCTTATTTTCTTATGCTAATTAACTACAAAGTAAAAGTGACAG
TG------------AACTGTTTCTGTTG-TAACGTT-----GAGAAGAAG-CCCATAATTCTGTCATCTGCA
TCTTCTTCTG---------CTGTACTTGT------TTCTCCATACGCT------------------------
------------------------------------------------
>Green_lizard
ATGGAGAAACTTAACTGGCTAAGGGACACGGACCTGTGT---G-TCGGCACATTGGAGA-TTGTCGCCTGC-
-GCTAT--TGTGATTGCCATCAGTGTTCCTGGAAAT--ATATTGTTGATTTTCTGCACAAGGAGATGC---A
TCGATGACCAGTTGCGAACCTCA------TTCACACTTATTTT-CAGTCTTGCATGGGTAAATCTTATACAC
AACTTGGCGGTGAATGTATTGAAGATTG-TTTATGCCTCTGCTGTGGCG------CTGGATTCAGCCGGCTG
CAAAGTTCTCATGTTCCTAACAAATTTTACT----ACTTCTGAAGCCATATGGTTCACA-TTATATATT---
--GCTTTGCTCTACTG--------------------------------------------------------
------------TTTTAAATTGTGCCGAGTGGTGCAT-CCACCAG----TTGAGGCTGCATGCAGA------
---------------------------------------AAGCATTTGACG---TGTCACA---------TG
--------GTGCTGATTTCTACTCTCTGGGTTGCTGGCATTGCAG-TGTCCTGTCCACTGTTACTGTATACA
GGGAGGACT-GAA---AAGCTGTATACAGAAAATGAAACT------AA-CCAGCAACTTAGCAA------CG
TGATATATGCTGAATGTAA-GACGGAATACAGAAATGACCTGATGGAG----------ATTTTGTATGGAAA
AATCTTCCTAGTGG-CTATTGATCTTCTTCCGCTGCTAA-TTATGCTCCTCGCTGGATTCCGAATAGTATAC
CT-CCTTTG-GAAACACA-AGATGGCAACGTGTGGTGGCATATGGATTGGGGGCGATGCTACT-----GAAC
TTGATGTCGTCAGGGCATGTA-AACTTATTCTGTTATTAATATTCCTTATTGTTTCTCTCT-GGGTATCTTA
CTTCAGCCTGGTTTACTGCCTGAAGAAA-TTTAGATCTTATTA-CTTTGGTCCACCAGTCCTGACTGTCCTG
TCTTCAGGATACTCA----GTTA-TCAGCCCTTATGTGCTTATGTTGTTTAATTACAAACTAATAGTGAGGA
TA------------AGGTGCTTCTGTTG-CAAGAGC-----GAGAAGAAA-CCGGTAACTGTGTCAGCTATC
GCTCCT---------------------GT------GTCCCCATATGCC------------------------
------------------------------------------------
>Green_sea_turtle
---------------------------CTGGAACTTTCT---G-CTGTCATATTGGAGA-TGATCACTTGCT
TGCTCA--TTTGATTGCTATGACCTTGGTTGGAA----ACATTGTTAATCTGTTGTATCAGGAGGTGC---A
TCGCTGGACATTAGTGAATGTCA-------TTGTACTTATTTT-CAGCATTGCATTTGTTCATCTTGCTAAG
AAATTGGTGGTAAATGTTATGAAGATTG-TTTACACCTCCTGTGGTATG------TTGGATTCACCTGGCTG
CAAAGTTCTCCTGTTCGCAGAAGCATTGACT----ATGACTCTTGCCATATGATTCACA-GTATATATA---
--GCATTGCTCTGTTG--------------------------------------------------------
------------TGTTAAACTGTATCAGGTAATCTAC-CC-CTGA----GTGACACTCCAAGCATG------
---------------------------------------GACCAGTACAAA---TGTT-GT---------TG
--------GTCATTGTTTTTGCTATTTGGGTTGCTGGTATTGCAG-TTTGTTGCCCAGTTTTAGCACATA-A
GAAAAGAAT-GCA---TAGCTGACTGCAGGAAACAAAACT------TA-TTAGTGTTCCAGTGA------TT
TTCTTTATGCAGAATGTAA-GGTTGAGTACAGAAATAAAAACTAGAGTTGTTGTTTTTTTTCCCTATGGGAA
AATATTTGTGATGC-TTTTTGACTTTCTTCCCTTGATAGTTTTTAGTTGTTTTCTGTTTTCAAATAGCCCTT
CT-GCTCTG-AAACCATG-AGAAGGCAACATATGGTGGTATTTGGATTGGGAATGATGCTGCA-----GAGA
CTAA-TTCCTCAGAGCACTTA-AA---GTTGTATCATTGATGTTTCTTGTTTCTGCACTCT-GGACTTCTCA
CTTTATCCTTGTTTATTACCAAAAGGAT-CTAGACTCCTGTTG-TTTTATGCCAATGATCCTCACAGTTCTG
TCTTCAAGTTATTCATAACTCTA-ATGGTTCTTATCTTCTTAAATTGAATAATTAC-AATTGAGGGTAAAGC
TG------------CTGTCTTTCTGTTG-TCCAAAT-----GAAAACAAA-TCA--------GTCTGCTGTA
CCGAAAATT------------GTTGTGGC------TTTTCCATACACT------------------------
------------------------------------------------
>Painted_turtle
---------------------------ATGGAACTTTTT---G-CTGTCATATCAGAGA-TGATCACTTGCT
TGCTCA--TCTGATTGCTGTGAGCTTGGTTGAAAAG--ATATTGTTAATCTGTTGTACCAGGAGGTGC---A
TCACTGGACATTAGTGAATGTCA------CTCGTACTTATTTT-CAGCGTTGCATTGGTTAATCTTGCTAAG
AAATTGGTGGTAAATGTTATGAAGATTG-TTCACACCTCCTGTGATATG------TTGGATTCACCTAGCTG
CAAAGTTCTCCTGTTCACAGCAGCACTGACTGACTGTGACTCTTGCCATATGATTCACA-GTATATATATA-
-TATATTGCTCTGTTA--------------------------------------------------------
------------TGTTACACTATAACAAGTAATCTAC-CC-CTGA----GTGGCACTCCAAGCATG------
---------------------------------------GACCAGTGCAAA---TGTT-TT---------TG
--------GTCATTGTTTTTGCTATTTGGGTTGCTGGTATTGCAG-TTTGTTGTCCAGTTTTAGCACGTA-A
GAAAAGAAC-GCA---TAGCTGACTTCAGGAAACAAAACT------TA-CCAGTGTTCCAGCGA------CT
TTCTTTATGCAGAATGTAA-GGTTGAGTACAGAAATAAAAAGTAGAGG-GTTGTTTTTTTTTCCTATGGGAA
AATATTTGTGGTGG-TTATTGACCTTCTTCCCTTGTTAG-TTTTAGTCTTTCTCTGTTTTCAAAGAGCCCTT
CT-GCTCTG-GAACCATG-AGAAAGCAACATATGGTGGCATTTGGATTGGGAATGATGTTGCA-----GAGA
CTAAGGTCCTCAGAGCACCTA-AA---GTTGTATCATTGATGTTTCTTGTTTCTGCACTCT-AGGTTTCTCA
TTTTATCCTCAGGTGTTACCAAAAGGAC-CTAGACTCCTGTTG-TTTTATGCCAATGATCCTCACAGTTCTG
TCTTCAGGTTATTCATAAATCTA-TCAGTCCTTATCTTCTTAAATTGAATAATTAC-AGTTGAGGGTAAAGC
TG------------CTGTCTTTCTGTT--CCCAAAT-----GAAAACAAA-TCA--------GTCAGCTGCA
CCAAAATTT------------GTTGTGCC------TTCTCCATACATT------------------------
------------------------------------------------
>Diamondback_terrapin
---------------------------ATGGAACTTTTT---G-CTGTCATATCAGAGA-TGATCACTTGCT
TGCTCA--TCTGATTGCTGTGAGCTTGGTTGAAAAG--ATATTGTTAATCTGTTGTACCAGGAGGTGC---A
TCACTGGACATTAGTGAATGTCA------CTCGTACTTATTTT-CAGCGTTGCATTGGTTAATCTTGCTAAG
AAATTGGTGGTAAATGTTATGAAGATTG-TTCACACCTCCTGTGATATG------TTGGATTCACCTAGCTG
CAAAGTTCTCCTGTTCGCAGCAGCACTGACTGACTGTGACTCTTGCCATATGATTCACA-GTATATATA---
--GCATTGCTCTGTTA--------------------------------------------------------
------------TGTTACAATATAACAAGTAATCTAC-CC-CTGA----GTGGCACTCCAAGTATG------
---------------------------------------GACCAGTGCAAA---TGTT-TT---------TG
--------GTCATTGTTTTTGCTATTTGGGTTGCTGGTATTGCAG-TTTGTTGTCCAGTTTTAGCACGTA-A
GAAAAGAAC-GCA---TAGCTGACTTCAGGAAACAAAACT------TA-CCAGTGTTCCAGCGA------CT
TTCTTTATGCAGAATGTAA-GGTTGAGTACAGAAATAAAAAGTAGAGGTTTTTTTTTTTTTTCCTATGGGAA
AATATTTGTGGTGG-TTATTGACCTTCTTCCCTTGTTAG-TTTTAGTCTTTCTCTGTTTTCAAAGAGCCCTT
CT-GCTCTG-GAACCATG-AGAAAGCAACATATGGTGGCATTTGGATTGGGAATGATGTTGCA-----GAGA
CTAAGGTCCTCAGAGCACCTA-AA---GTTGTATCATTGATGTTTCTTGTTTCTGCACGCT-AGGTTTCTCA
TTTTATCCTCAGGTGTTACCAAAAGGAC-CTAGACTCCTGTTG-TTTTATGCCATTGATCCTCACAGTTCTG
TCTTCAGGTTATTCATAAATCTA-TCAGTCCTTATCTTCTTAAATTGAATA------AGTTGAGGGTAAAGC
TG------------CTGTCTTTCTGTT--CCCAAAT-----GAAAACAAA-TCA--------GTCAGCTGCA
CCAAAATTT------------GTTGTGCC------TTCTCCATACATT------------------------
------------------------------------------------
>Three-toed_box_turtle
---------------------------ATGGAACTTTTT---G-CTGTCATATCAGAGA-TGATCACTTGCT
TGCTCA--TCTGATTGCTCTGAGCTTGGTTGGAAAG--ATATTGTTAATCTGTTGTATCAGGAGGTGC---A
TCACTGGACATTAGTGAATGTCA------CTCGTACTTATTTT-CAGCATTGCATTTGTTAATCTTGCTAAG
AAATTGGTGGTAAATGTTATGAAGATTG-TTCACACCTCCTGTGGTATG------TTGGATTCACCTAGCTG
CAAAGTTCTCCTGTTCGCAGCAGCACTGACTGACTGTGACTCTTGCCATATGATTCACA-GTATATATA---
--GCATTGCTCTGTTG--------------------------------------------------------
------------TGTTAAACTATAACAAGTAATCTAC-CC-CTGA----GTGACACTCCAAGCATG------
---------------------------------------GACCAGTGCAAA---TGTT-TT---------TG
--------GTCATTGTTTTTGCTATTTGGGTTGCTGGTATTGCAG-TTTGTTGTCCAGCTTTAGCACGTA-A
GAAAAGAAC-GCA---TAGCTGACTTCAGGAAACAAAACG------TA-CCAATGTTCCAGCGA------CT
TTCTTTATGCAGAATGTAA-GGTTGAGTACAGAAATAAAAAGTAGAGG--GTTGTTTTTTTTCCTATGGGAA
AATATTTGTGGTGG-TTATTGACCTTCTTCCCTTGTTAG-TTTTAGTCTTTCTCTGTTTTCAAAGAGCCCTT
CT-GCTCTG-GAACCATG-AGAAGGCAACATATGGTGGCATTTGGATTGGGAATGATGTTGCA-----GAGA
CTAAGGTCCTCAGAGCACCTA-AA---GTTGTATCATTGATGTTTCTTGTTTCTGCACTCT-AGGTTTCTCA
TTTTATCCTCCGGTGTTACCAAAAGGAC-CTAGACTCCTGTTG-TTTTATGCCAATGATCCTCACAGTTCTG
TCTTCAGGTTATTCATAAATCTA-TCGGTCCTTATCTTCTTAAATTGAATAATTAC-AGTTGAGGGTAAAGC
TG------------CTGTCTTTCTGTT--CCCGAAT-----GAAAACAAA-TCA--------GTCTGCTGTA
CCAAAATTT------------GTTGTGCC------TTCTCCATACATT------------------------
------------------------------------------------
>Agassiz's_desert_tortoise
---------------------------ATGGAACTTTTT---G-CTGTCATATCAGAGA-TGATAATTTGCT
TTCTCA--TCTGATTGCTGTGAGCTTGGTTGGAAAC--ATATTGTTAATCTGTTGTATCAGTAGGTGC---A
TCACTGGACACTAGTGAATGTCA------CTTGTACTTATTTT-CAGCATTGCATTTGTTAACCTTGCTAAG
AAATTGATGGTAAATGTTATGAAGATTG-TTCACACCTCCTGTGGTATG------TTGGATTCACCTGGCTG
CAAAGTGCTCCTGTTCACAGCAGCACCAACT----ATGACTTTTGCCATATGATTCACA-GTGTATATA---
--GCATTGCTCTGTTG--------------------------------------------------------
------------TGTTAAACTATAACAAGTAATCGAC-CC-CTGA----GTGACACTCCAAGCATG------
---------------------------------------GACCAATGCAAA---TGTT-TT---------TG
--------GTCATTGTTTTTGCTATTTGGGTTGCTGGTATTGCAG-TTTGTTGTACAGTTTTAGCACATA-A
GAAAAGAAT-GCA---TAGCTGGCTGCAGGAAATAAAACT------TA-ACAGTGTCCTAGCGA------TT
TTATTTATGCAGAATTTAA-GGTTGAGTACAGAAATAAAAAGTAGACG--GTTTTTTTTTTCCCTATGGGAA
AATATTTGTGGTGG-TTATTGACCTTCTTCCCTTGCTAG-TTTTAATCTTTTTATGTTTTCAAAGAGCCCTT
CT-GCTCTG-GAACCATG-AGAAGGCAACATATGGTGGCATTTGGATTGGGAATGATGTTGCA-----GAGA
CTAAGGTCATCAAAGCACCTA-AA---GTTGTATCACTGATG-TTTTTGTTTCTGCACTCT-AGATTTCTCA
CTTTAACCTCGTTTATTACCAAAAAGAC-CTAGACTCCTGTTGTTTTTATGCCAATGATCCTCACAGTTCTG
TCTTCAGGTTATTCATGAATCTA-TCGGTCCTTATCGTCTTAAATTGAATAATTAC-AATTGAAGGTAAAGC
TG------------CTGTCTTTCTGTT--CCCAAAT-----GAAAGCAAG-TCG--------GTCTGCTGGA
CCAAAATTT------------GTTGTGCC------TTCTCCATACATT------------------------
------------------------------------------------
>Abingdon_island_giant_tortoise
---------------------------ATGGAACTTTTT---G-CTGTCATATCAGAGA-TGATAATTTCCT
TTCTCA--TCTGATTGCTGTGAGCTTGGTTAAAAACATATATTGTTAATCTGTTGTATCAGTAGGTGC---A
TCACTGGACGCTAGTGAATGTCA------CTTGTACTTATTTT-CAGCATTGCATTTGTTAATCTTG-TAAG
AAATTGATGGTAAATGTTATGAAGATTG-TTCATACCTCCTGTGGTATG------TTGGATTCACCTGGCTG
CAAAGTTCTCCTGTTCACAGCAGCACTGAC------TGACTCTTGCCATATGGTTCACA-GTGTTTATC---
--GCATTGCTCTGTTG--------------------------------------------------------
------------TGTTAAACTATAACAAGTAATCTAC-CC-TTGA----GTGACACTCCAAGCATG------
---------------------------------------CACCAGTGCAAA---TGTT-TT---------TG
--------GTCATTGTTTTTGCTATTTGGGTTGCTGGTATTGCAG-TTTGTTGTACAGTTTTAGCACATA-T
GAAAAGAAT-GCA---TAGCTGGCTGCAGGAAACAAAATT------TA-CCAGTGTCCTAGCGA------TT
TTATTTATGCAGAATGTAA-GGTTGAGTATAGAAATAAAAAGTAGAGGTTTTTTTTTTTTTTCCTATAGGAA
AATATTTGTGGTGG-TTATTGACCTTCTTCCCTTGCTAG-TTTTAATCTTTTTATGTTTTCAAAGAGCCCTT
CT-GCTCTG-GAATCATG-AGAAGGCAACATATGGTGGCATTTGGATTGGGAATGATGTTGCA-----GAGA
CTAAGGTCGTCAGAGCACCTG-AA---GTTGTATCACTGATGTTTTTTGTTTCTGCACTCT-AGATTTCTCG
CTTTAACCTTGTTTATTACCAAAAAGAC-CTAGACTCCTGTTGTTTTTATGCCGATGATCCTCACAGTTCTG
TCTTCAGGTTATTCATGAATCTA-TCAGTCCTTATAGTCTTAAATTGAGTAATTAC-AATTGAAGATAAAGC
TG------------CTGTCTTTCTGTT--CCTAAAT-----GAAAACAAG-TCG--------GTCTGCTGGA
CCAAAATTT------------GTTGTGCC------TTCTCCATACATT------------------------
------------------------------------------------
>Softshell_turtle
---------------------------ATGCCATTGATG---G-CTGTGCAGGCGGGGG-CGCCGATCGCAT
GTTCCA--CCTGG--GGCGCCAGCTGCCGCAGCCCG--CCTCAGGCCGCCCCTGTTACCAGGAGATGC---T
TCACTGGACATTAGGAAATGCCA------CTCATGCTTGTTTT-AAACATTGCACTTATCCATCTTGTTAAG
CAGTTGGTGGTAAATGTTTTGAAGATTG-TTAACCTCTCTGGTGATATG------TTGGATTCACATGGCTG
CAAAGTTCTC---TTCACAGCAGCATTGACT----ATGA--CTTGTCATATGATTTACT-GGGTATGTA---
--GCATTACTCTGTTG--------------------------------------------------------
------------TATTAAACTATATCAAGTAGTCTAT-CC-CTGT----ATGACATTTCATGCATG------
---------------------------------------GATCAATGGAAA---CGTTACA---------TG
--------GTCTTTGTTTTCACTATTTGAGTTGCTAGT-TTGCAG-TTTGTTGCCCAGTTTTAGCGTAT---
---AAGAGT-GTG---TGGCTTACTGCAGGAAACTAAATG------TA-CCAGTGTTCCAGCAA------TT
TTCTTTATGCAGAATGTAA-GGTTGAGTATAGAAATAAAAAAGAAAG---TTGTTTTTTCCCCCCATGAGAA
AATATTGAT-------------TTTTCTACCTTTGATGA---TTATTCTTTTTCTGTTTTCAAATAGCCCTT
CT-GCTTTG-AAACCATG-AGCAGGCAACATATGGTGCCATTTAGATCAGAAATGATGTTGCA-----GAAA
CTAAACTCCTTAGAACACCTACAT---TTTGTATAATTGATGTTTCTTATTTCTGCCCTTTGAGGTTTCTTA
CTCTATCCTTGTTTATTTTGAAAAGGAC-TTAGATTCCTG----TTTTAGGCTGGTGTTTCTCACAGTTCTG
TCTTCAGGTTTCTCATAACTCTT-TCAGTCCTTATTGTCTTACATTGAATAATTAC-AATTGAGGATAAAGC
TG------------CCGTCCTTTTGTTGTCCAAAAT-----GAAAACAAA-TTG--------GTCTGCAGCA
CTGAAGTCT------------GTGGTGGC------TTAATAACAGAAG------------------------
------------------------------------------------
>Japanese_fire_belly_newt
---------------------------ATGGAGCTATCC---G-AAAGTGCTGCGGAGA-TCATCGCCTCT-
-GCCAT--TTTAATTTTGGTGAGCTTGAGTGGGAAT--GCTTTACTCATCTTTTGCACCTGGAGATGC---A
TCATTAGACGCTTACCCACATCG------TTTGCTCTGATCTT-CAGTCTTGCTGTGTCGCACCTTGCCAAG
AACCTGGTGGTGAATGTCATGATCATTG-TCGTTCGTGCCGGTGGTGCT------TTTGATTCAACTGCTTG
CAAGATTGGTCGATTCACTGCTGCACTGTCT----ACTGTTCTCGCCATCTGGTTCACG-CTGTACCTG---
--GCAGTTTTCTATTG--------------------------------------------------------
------------CACAAAACTGAACCGAGTTGTCCAC-CCTTCGA----GTTCTCCTCCATGTAGA------
---------------------------------------AAGTGGCGCAAA---TATCACC---------TG
--------TTTGCTGTTTTTGCTCTGTGGATTGCTGGTGTGGCAG-TGTGCTGCCCTATTTTAGTGTATGGT
GAAAAGAAG-CCA---AGTGTGCTTGTGGAAAATATAACT------CG-CCAA---AACATAAT-TTTACTG
C-----TTGATGGATGCCA-GGCCAGCTATGCTCAAGAGCAGGTTGAT----------TTAATTTATGAACA
GATCTTCTTGGTTG-TAATTGAACTTCTTCCCTTGGCAC-TTTTGCTTCTCGTCAGCTTCCGCATAGCACTA
CT-CTTTTG-TGAACACA-AGAAAGCGACCTACGGTGATATCTACATTGGCGAAGTTGCT-----GCTGAGG
CTGAAGTCTTGAGGGCATCGA-AGCTTGTCATATTGCTAATGCTCCTGGTCACTGCCCTGT-GGGTGGCTCA
TTTTGTCTTGGTCCATCTCCGGGAAGAC-CTGATGTCCTATCC-TTTCATTCCAGTGGTGTTGATCGTCTTG
TTTTCCGGCTACTCT----GCTC-TCAGTCCATACCTTCTCATGCTGATTAACTACAAAGTGAGAGTGCAGC
TGCGGTCCATGTGG---CCCTTCTGC---TGTCCAAATGTTAAGCAATCT----------------ATTCAT
CCTGTG---ATGAAA---AAACCTATTCCTGGAATGAGTGCTATGGAGGCTTCAACGTGTACT---------
------------------------------------------------
>Axolotl
---------------------------ATGGAGCTTTCT---G-CGAGTGCTGCGGAGA-TAATCGCCTGC-
-TCTGT--GTTGATTGCGGTGAGCCTGGTTGGAAAT--GCTCTACTCATCTACTGCACATGGAGATGT---A
TCATCAGACGCCTTCCCACATCC------TTTGCACTGATATT-CAGTCTTGCCGTGGTCCACCTCGCCAAG
AACCTGGTGGTGAACGTCATGAACATCG-TATTCAGTGCTGGAGTTGCG------CTTGATGCGGCTGCTTG
CAAGGTCGGTCGATTCACTGCGGCTCTCACT----ACTGTTCTTGCCATCTGGTTCACA-TTATACCTC---
--GCAGTGTTCTACTG--------------------------------------------------------
------------CACGAAGCTGAACCGCGTGGTGCAC-CCCTTGA----GTTCCCCTCCGAACAGG------
---------------------------------------AAGTGGCGCAAG---CATCACC---------TA
--------TTGTCTGTCTTTGGTCTGTGGGTGGTGGGTGTGGCAG-TGTGTTGCCCTATTTTGCTGTATGGT
GAAAATAAG-GTG---AGTGACACTGTGGAAAATGGAACT------TA-CCAA---AACATAAT-TTTACTC
C-----ATGACGGATGCGA-GGTCAGCTATGGACAAGAGCAGATCGAA----------ATGATTTATGGGCA
GATTTTCTTGGTTG-TGATTGACCTTCTTCCATTGGCTC-TCTGTCTCCTGGTCTGTTTCCGGACAGTCCAG
CT-CTTTTT-GGAAAGGA-AGAGAGCCACCTATGGCGATATTTATATTGGGGAGGATGCG-----TCTGAGG
CGGAGGTCCTCAGAGCTTCGA-AGCTTACCATTTTGCTGACTCTCCTGGTCACAGTGCTCT-GGGTGGCTCA
CTTCGCCTTGGTCCATTTCCTGGAAGAC-CTGAAGTCATTTAC-GTTTTTCCCAGCGGTTCTGGCAGTCTTC
TTTTCTGGTTACTCA----GCTC-TCAGTCCATACCTCATGATGCTGATTAATTACAAAGTGAGGGTGAAGC
TCCGCTCCATGAGG---CCCTTCTGC---TGTCCACACGCACAAGAATCT----------------ACACAC
GCTGAG---GTGAAA---AAACCTATTCCAAAAATGGCTGCCGCAGAGGATACCCCATGCACG---------
------------------------------------------------
>Western_clawed_frog
---------------------------ATGAAGCTTCCA---G-CAAACAGTGTCAGAA-TAATTGCCTGC-
-TCCAT--CCTAATCTTTGTGAGCTTTCTTGGAAAT--ACCATACTGATTTACTGCACCTGGAGATGC---A
TTGAGAGACGCCTGCCAACTTCC------TTTGCTCTTATTTT-CAGTCTTTCAGTTGTGCATTTAGTCAAG
AACTTGGTGGTCAATACTATAAATATAT-CATATAGTGCAGGAATTCCC------TCCACTACTCTTTCCTG
CAAAATTGGAATTTTTACTGGATCAGTGGGC----ACAACATTGGAGATTTGGTTTACT-CTGTATTTA---
--GCGATATTCTATTG--------------------------------------------------------
------------TTTTAAACTCAACCGCGTTGTCTAT-CCACGAA----GGGCCCCTCCAAATGGC------
---------------------------------------AAGTGGCGAAAA---TTTCACT---------TA
--------ATGACTGTTTTCGCTCTCTGGATTACTGCAATAGCAC-TTTCCTGTCCATATCTGATATTTGGG
GACAATGTG-GAA---AATGAAGCACCACTGAACATTTCA------TA-CTTCTTTCATCACAA-TTTTCTA
A-----ATGAGGAATGCGG-AATTTTATTTAGAGATGATAATGTGAAA----------TTGTATTACCAGCA
AATATTTATGGTTA-TCATTGACTTGCTCCCTTTGGCCA-TATTGGTCATGTTAAGTTTTCGAATTGTGCTT
CT-TCTTTA-TGAGCGAA-AAAATGCTACTTATGGAAATTTTTGGCTTCGCCATGATGCT-----TCTGAAA
CAGAGGTATTAAGAGCATCAA-AGCTGGTAATTCTCTTAATGTCCTTGGTTACCGCCTTAT-GGATTTCACA
TTTTATTCTTGTCTATTTTCTAAAATAT-ATCACTTCCTGGTC-TTTCTCTCCAACGGTTGTGGCTGTTTTA
TTTTCTGGATATTCA----AGTC-TTAGTCCGTACTTGCTAATGTTAATTAATTACAAGATCAGCTTAAAGC
TCAGATCTTTGAGC---TCCTTCTGC---TGTACAAATACAAAAAAAAGC----------------AAATCT
TCAGAT---GCTGAA---AAATCCTTGCCCAAAAATGCTATAGTTGAAAAC---------------------
------------------------------------------------
>African_clawed_frog
---------------------------ATGGAGCTTCCG---G-CAAACAGTGTCAGGA-TAATTGCCTGC-
-TGCAT--CCTAATCTTTGTGAGCTTTTTTGGAAAC--ACCATACTGATTTACTGTACCTGGAGATGC---A
TCAAGAGACGTCTGCCAATTTCC------TTTGCTCTTATTTT-CAGTCTTGCAGTTGCGCATTTAGTCAAG
AACTTGGTGGTCAATACTATAAATATAT-TATATAGTGCTGGAATTCGC------TCTACTTCTCTTGCGTG
CAAAATTGGCATTTTTGCTGGGTCAGTGGGC----ACAACATTGGAGATTTGGTTTACT-CTGTATTTA---
--GCCATATTGTATTG--------------------------------------------------------
------------CTTTAAACTCAGTTGCGTTGTCCAT-CCACTAC----GAGCACTTCCAAATCGC------
---------------------------------------AAGTGGCGCAGA---TTTCACT---------TA
--------ATGATGGTTTTTGCTCTCTGGATTACTGCAGTTGCAC-TTTGCTGTCCATATCTGGTATACGGG
GAGAACGTG-GAA---AATGAAGTACCACTGAATTTTTCA------AA-CTTCTTTCATCACAA-CTGTCTC
A-----ATGTGGAATGTGG-TATTTTATTTACAGATGATACTGTGAAA----------CTGTCTTATGAGCA
AATTTTGATGGTTC-TCATTGACTTGCTCCCTTTGGCCA-TTTTACTCATGGTCAGTTTTCGAATTGTACTT
TT-TCTTTT-TGAGCGAC-AAAATTCTACTTATGGAAATATTTGGCTTGGCCATAATGCA------------
--GAGGTAATAAGAGCATCAA-AATTGATAATACTCTTGATGACCCTGGTCACCTCCCTAT-GGATTTCACA
TTTTATTCTTGTCTATTTTCTAAAATAT-ATGACTTCCTTGTC-CTTCTCTACAACAGTTCTTGCTGTTTTA
TTTTCTGGATATTCA----AGTC-TTAGTCCATACTTGCTTATGTTAATTAATTACAAGATAAGAATAAGGC
TCAGATCAATGAGC---TCCTTCTGC---TGTACAATTACACAAAAGAGC----------------AAGCCT
TTGGAC---TCTGAA---AAATCCTTGCCAAACAATTCTGCCGTCAAAAAC---------------------
------------------------------------------------
>High_Himalaya_frog
---------------------------ATGGAGCTTTCA---T-CAAATATCACCGAAA-TAATTGCCTGC-
-TGCAT--TTTAATCTTCACCAGTTTACTGGGAAAT--GCCATCCTGATTTATGGCACATGGAGATGC---A
TTACAAGACGCCTGCCAACATCT------TTTGCTCTCATCTT-CAGCCTTGCTTTTGCCCACGTTTTGAAG
AATATTGTTGTCAATGCTATAAACATAA-TTTTCAGTGTTGGATTTCCC------CCTAATCCTGTCATCTG
TAAAATTAGGATATTTACTGCATCCATGACA----ACCAAACTGGAGATCTGGTTTACT-CTTTACATT---
--GCTATCTTCTACTG--------------------------------------------------------
------------TGTTAAGCTCCATCGGGTCATCCAT-CCACTGA----GGGCACCTCCTAATAGC------
---------------------------------------AAATGGCGCAAG---CATCACC---------TG
--------CTCGCTGTGTTTGCCTTGTGGGTCACAAGCATCTCAG-TTTGTTGTCCTTATTTGGTGTTTGTA
CATGACATG-CAA---AGTTTGACCTCGTTTAACGATTCT------TA-CACTGTTCATCATAG-CTTTCTC
T-----ATGAAGATTGCGA-TGTTCGGTTCCCAGATGCTATAACAGAC----------CTCTGTTACCATCA
AATATTTATGGTTG-TCACTGATTTGCTTCCTATAGTGG-TTTTATTGTTTGTTTGTGGTCGGATACTGCTC
CT-TTTCCG-TGAGCATA-ATCAGGCAACCTATGGCAATATTTGGATTGGGCACGATGCC-----TCAGAGA
CTGAGGTTCTGCGAGCTTCCA-AAGTCATAGTATTTCTAATGCACATTGTCACAGCATTGT-GGGTGGCTCA
TTTTGTCATAGTCAGGAGTATAGCGCAT-GTAAATTTATGGTA-TTGGATGTCAACCTTGCTTATTGTCCTA
TTTTCTGGATATGCC----AGTA-TCAGCCCTTACTTACTAATGCTTATTAATTACAGAATCAGTTTACAGA
TCAGATCACTGAGC---TCCTTCTGC---TGTAAAAAGAGTAACATGAAC----------------AAATCA
CCAAGTGGTGGTCAA---AAAGCTATACCTGACAGTTCCCCTGCTGAAGAT---------------------
------------------------------------------------
>American_bullfrog
[truncated: 11,003 more chars]
