# Supplementary material for: Inactivation of ancV1R as a Predictive Signature for the Loss of Vomeronasal System in Mammals
Source: Genome Biol Evol. 2020 Apr 21;12(6):766–78. doi: 10.1093/gbe/evaa082 (PMC7290294; doi:10.1093/gbe/evaa082)
Supplement: evaa082_Supplementary_Data [file evaa082_supplementary_data.zip › Supplementary alignment file 2.fa]

>Manatee
CCACAGCCTAACTGGACCGAGATCGTGAACAAAAAGCTGAAGTTCCCATCTCAACTCCTG
GGTGCCATCCAGGAGGGGCGTCTAGGCTTTGTGCAGCAGCTGCTGGAGTTGGGGGTGGAG
ACG------------ACA----GGTGGC---------AGTGGGCCCCTGCAGAATGTGGA
GGAGGCCGAAGACCGCTCCTGGAGGGAAGCTCTCAACCTGGCCATCCGCCTGGGCCATGA
GGCCATCACCGGTATACTGTTGGCTAATGTCAAGTTCGACTTCCAGCAGATCTATGAGGC
ACTGCTAGTGGCAGTGGATACAAACCAGCCAGCAGTGGTGCGTCGCCTGCTGGCCCGGCT
GGAACGGGAGAAGGGCCGCAAAGTGGACACTA-----GGTCTTTCTCACTAGCTTTCTTT
GACTCATCAATCGATGGCCCCCGCTTTGCACCTGGTGTCACTC----CACTCACCCTGGA
CTGCCAGAAGGACCTGTATAAGATTGCACAGCTGCTCATGGATCAGGGCCATACCATCGC
CCAGCCCCAC-CCAGTCTCCTGTGCCTGCCTCGAGTGCAGCAACGCCTGCCACTACAACT
TGCTGAAGTTCTCCCTGTCCCGCATCAACACCT-ACCGAGGCATTGCCAGCAAGGCCCAC
TTCTCACTGGCCAGTGAAGATGCCATGCTGGCTGCCTTCCAGCTCAGCCGTGAGCTCCAG
GCTCCTT-----------------GTTTAAG
>Elephant
CCACAGCCTTACTGGTCTGAGATCATGAACAAAAAGCTGAAGTTCCCACCTCCACTCCTG
GGTGCCATCCAGGAGGGGCGGCTAGGCTTTGTGCAGCAGCTGCTGGAATCAGGGTTGGAG
GGC------------ACA----GGTGGC---------AGTGGGCCCCTGAGGAATGTGGA
GGAGTCCGAGGACCGCTCCTGGAGGGAAGCTCTCAACCTGACCATCCGCCTGGGCCATGA
GGCCATCACTGATGTGCTTTTGGCCAATGTCAAGTTTGACTTCAGGCAGATCCATGAAGC
ACTGCTAGTGGCAGTGGATACAAACCAGCCAGCAGTGGTGCGTCGCCTGCTGGCCCGGTT
GGATCGGGAGAAGGGCCGCAAAGTAGACACTA-----GATCTTTCTCACTGGCTTTCTTC
GACTCATCAATCGATGGTTCCCGCTTTGCGCCTGGTGTCACTC----CACTCACCCTGGC
CTGCCAGAAAGACCTGTATGAGATTGCACAGCTGCTCATGGATCAGGGCCACACCATCGC
CCGGCCCCAC-CCAGTCTCCTGTGCCTGCCTCGAGTGCAGCAACGCCCGCCGCTATGACT
TGCTGAAGTTCTCCCTGTCACGCATCAACACCT-ACCGTGGTATTGCCAGCAGGGCACAC
CTCTCACTGGCCAGTGAGGATGCCATGCTGGCTGCCTTCCAGCTCAGCCGTGAGCTC-AG
GCGCCTTGCCCGCAAGGAGCCAGAGTTTAAG
>Cape_rock_hyrax
CCACAGCCTGACTGGACCGAGATTGTGAACAAAAAACTGAAATTCCCACCTCCACTCCTG
GGCGCCATACAGGAGGGGCAGCTAGGCTTTGTGCAGCAGCTTGTGGAGGCAGGCCCGGAG
CCC------------ACA----TGTGGC---------GGCGGGCCCCTGCGGAATGTGGA
GGAGTCTGAGGATCGCTCCTGGAGGGAAGCTCTCAACCTGGCCATCCGCCTGGGCCATGA
GGCCATCACTGATGTGCTGTTGGCCAATATCAAGTTTGACTTCCGGCAGATCCATGAGGC
ACTGCTAGTGGCAGTGGATACAAACCAGCCGGCAGTGGTGCGTCGCCTACTGGCCCGGCT
GGAACGGGAGAAGGGCCGCAAAGTAGACACTA-----GGTCATTCTCACTGGCTTTCTTT
GACTCATCGATCGATGGCTCCCGCTTTGCACCTGGGATCACTC----CACTCACCCTGGC
CTGCCAGAAAGACCTGTATGAGATTGCCCAGCTGCTCATGGATCAGGGCCACACCATCGC
CCGGCCCCAC-CCAGTCTCCTGTGCCTGCCTCGAGTGCAGCAATGCTCGCCGCTATGACC
TGCTGAAGTTCTCCCTGTCCCGCATCAATACCT-ACCGTGGCATTGCCAGCAGGGCCCAC
CTCTCACTGGCCAGCGAGGATGCCATGCTGGCTGCCTTCCAGCTCAGCCGCGAGCTC-AG
GCGCCTTGCACGCAAGGAGCCTGAGTTTAAG
>Yellow-spotted_hyrax
CCACAGCCTGACTGGACCGAGATTGTGAACAAAAAACTGAAATTCCCACCTCCACTCCTG
GGCGCCATACAGGAGGGGCAGCTAGGCTTTGTGCAGCAGCTTGTGGAGGCAGGGCCGGAG
CCC------------ACA----TGTGGC---------AGCGGGCCCCTGCGGAATGTGGA
GGAGTCCGAGGATCGCTCCTGGAGGGAAGCTCTCAACCTGGCCATCCACCTGGGCCATGA
GGCCATCACTGATGTGCTGTTGGCCAATATCAAGTTCGACTTCCGGCAGATCCATGAGGC
ACTGCTAGTGGCAGTGGATACAAACCAGCCGGCAGTGGTGCGTCGCCTACTGGCCCGGCT
GGAACGGGAGAAGGGCCGCAAAGTAGACACTA-----GGTCATTCTCACTGGCTTTCTTT
GACTCATCGATCGATGGCTCCCGCTTTGCACCTGGGATCACTC----CACTCACCCTGGC
CTGCCAGAAAGACCTGTATGAGATTGCCCAGCTGCTCATGGATCAGGGCCACACCATCGC
CCGGCCCCAC-CCAGTCTCCTGTGCCTGCCTCGAGTGCAGCAATGCTCGCCGCTATGACC
TGCTGAAGTTCTCCCTGTCCCGCATCAATACCT-ACCGTGGCATTGCCAGCAGGGCCCAC
TTCTCACTGGCCAGCGAGGATGCCATGCTGGCTGCCTTCCAGCTCAGCCGCGAGCTC-AG
GCGCCTTGCACGCAAGGAGCCTGAGTTTAAG
>Aardvark
CCACAGCCTAACTGGACGGAGATCGTGAACAAAAAGCTGAAGTTCCCACCTCCACTCTTG
GGTGCCATCCAGGAGGGGCGACTGGGCCTTGTGCAGCAGCTGCTGGAGTCAGGGGTGGAG
GCC------------ACA----GGTGGCAGTGGCCCAGGTGGGCCCCTGCGGAATGTAGA
GGAGGCTGAGGACCGCTCCTGGAGGGAAGCTCTCAACCTGGCCATCCGCCTGGGCCACGA
GGCCATCACCGATATGCTATTGGCCAATGTCAAATTCGACTTCCGGCAGATCCATGAGGC
ATTGCTAGTGGCAGTGGATACAAATCAGCCAGCAGTGGTGCGTCGCTTACTGGCCCGGCT
GGAACGGGAGAAGGGCCGCAAAGTAGACACTA-----GGTCTTTCTCACTGGCTTTCTTT
GACTCATCAATCGATGGCTCCCGCTTTGCCCCTGGTGTCACTC----CACTCACTCTGGC
CTGCCAGAAGGATCTGTATGAGATTGCACAGCTGCTCATGGATCAGGGTCACACCATCGC
CCGACCCCAC-CCAGTCTCCTGTGCCTGCCTCGAGTGCGGCAACGCCCGCCGCTATGACC
TGCTAAAGTTCTCCTTGTCCCGCATCAACACCT-ATCGTGGCATTGCCAGCAGGGCGCAT
CTCTCACTGGCCAGTGAGGATGCCATGCTGGCTGCCTTCCAGCTTAGCCGCGAGCTC-AG
GCGCCTTGCACGCAAGGAGCCCGAGTTTAAG
>Cape_elephant_shrew
CCACAGCCTAACTGGACAGAGATTGTGAACAAAAAGCTAAAGTTCCCACCTCCACTCCTG
AGTGCCATCCAGGAGGGACGGCTGGGCCTTGTGCAGCAGCTTCTTGAGGCAGATGTAGAG
GCC------------CCG----GGTGGC---------AGTGGGCCCCCACGGAACGTGGA
AGAGGCTGAGGACCGCTCCTGGAGGGAAGCTCTCAATCTGGCCATCCGCCTGGGCCATGA
GACCATCACTGATGTGCTATTGGCCAATGTCAAGTTTGACTTTCGGCAGATCCACGAAGC
ACTGCTAGTGGCAGTGGATACAAACCAACCAGCAGTGGTACGTCGCCTTCTGGCCCGGCT
GGAACGGGAAAAGGGCCGCAAAGTAGACACCA-----GGTCTTTCTCACTGGCTTTCTTT
GACTCCTCAATTGATGGCTCTCGTTTTGCACCTGGGGTCACTC----CACTCACCCTGGC
CTGTCAGAAGGACCTGTATGAGATTGCTCAGTTGCTCATGGATCAAGGTCACACCATTGC
ACGGCCCCAC-CCAGTCTCTTGTGCCTGCCTTGAGTGTGGTAATGCCCGCCGCTACGACC
TACTGAAGTTCTCATTGTCCCGCATCAACACCT-ACCGGGGCATTGCCAGCAGGGCCCAT
CTGTCACTGGCCAGTGAGGATGCCATGCTGGCTGCTTTCCAGCTCAGCCGCGAGCTC-AG
ACGCCTTGCACGTAAGGAGCCTGAGTTTAAG
>Cape_golden_mole
CCACAACCCAACTGGACAGAGATCATGAACAAAAAGCTGAAGTTCCCACCTCTACTCCTG
GGTGCCATTCAGGAGGGACGCCTGGGTCTTGTGCAGCAGCTGCTAGAGTCA---GTAGAG
GCC------------ACA----GGTGGT---------GGTGGGCCCCTGCGGAATGTAGA
AGAGGCCGAAGACCGCTCATGGAGGGAAGCCCTCAACTTGGCCATCCGCCTGGGCCACGA
GGCCATCACTGATGTACTCTTGGTCAATGTCAAGTTTGACTTCCGGCAGATCCATGAAGC
ACTGCTAGTGGCGGTGGATACAAACCAGCCAGCAGTGGTGCGTCGCCTACTGGCCCGGCT
GGATCGGGAGAAGGGCCGTAAAGTAGACACTA-----GGTCCTTCTCACTGGCTTTCTTT
GACTCATCAATCGATGGCTCCCGCTTTGCACCTGGTATCACTC----CACTCACCCTGGC
CTGCCAAAAGGACTTGTATGAGATTGCCCAGCTGCTTATGGATCAGGGCCACACTATCGC
CCGGCCACAC-CCAGTCTCCTGTGCCTGCCTTGAGTGTGGCAATGCCCGCCGCTATGACC
TGCTGAAGTTCTCCCTGTCCCGCATCAACACCT-ACCGCGGCATTGCCAGCAGGGCCCAC
CTCTCACTAGCCAGTGAGGATGCCATGCTGGCTGCCTTCCAGCTCAGTCGCGAGCTC-AG
GCGTCTTGCTCGCAAGGAGCCCGAGTTTAAG
>Lesser_hedgehog_tenrec
CCCCAGCCCAACTGGACCGAGATCGTCAACAAAAAGCTGAAGTTCCCACCCACGATCCTG
GGTGCCATTCAGGAGGGGCGGCTGGGCCTGGTGCATCAGCTGCTGGAGGCCGGGCTGGAG
GCC------------ACG-------------------GGCGGGCCCCTGCGAAATGTGGA
AGAGGCCGAGGATCGCTCCTGGAGGGAAGCTCTCAACCTGGCCATCCGCCTGGGCCACGA
GGCCATCACCGACGTGCTGTTGGCCAATGTCAAGTTCGACTTCCGGCAGATCCATGAGGC
GTTGCTAGTGGCAGTGGACACCAACCAGCCAGCTGTGGTGCGTCGCCTGCTGGCCCGCCT
GGAACGGGAGAAGGGCCGCAAAGTCGACACCA-----GGTCCTTCTCCCTGGCTTTCTTC
GACTCATCGATCGATGGCTCCCGCTTTGCCCCTGGCGTCACGC----CACTCACGCTGGC
CTGCCAGAAGGACCTGTATGAGATCGCGCAGCTGCTCATGGACCAGGGCCACACCATCGC
CCGGCCCCAC-CCCGTCTCCTGCGCCTGCCTGGAGTGCGGCAACGCCCGCCGCTACGACC
TGCTGAAGTTCTCCCTGTCCCGCATCAACACCT-ACCGCGGCATTGCCAGCAGGGCCCAC
CTCTCGCTGGCCAGCGAGGACGCCATGCTGGCTGCCTTCCAGCTCAGCCGCGAGCTC-AG
GCGCCTCGCACGCAAGGAGCCCGAGTTCAAG
>Talazacs_shrew_tenrec
CCCCAGCCCAACTGGACGGAGATCGTGAACAAAAAGCTGAAGTTCCCACCCACCATCCTG
GCTGCCATCCAGGAGGGGCGGCTGGGCCTGGTGCAGCAGCTGCTGGAGGCCGGGCTGGAG
GTC------------ACGGGC-GGCGGC---------GGCGGGCCCCTGCGAAACGTGGA
CGAGGCCGAGGATCGCTCCTGGAGGGAAGCGCTCAACCTGGCCATCCGCCTGGGCCACGA
GGCCATCACCGACGTGCTCCTGGCCAATGTCAAGTTCGACTTCCGGCAGATCCACGAGGC
GTTGCTGGTGGCCGTGGACACCAACCAGCCAGCCGCGGTGCGTCGCCTGCTGGCCCGCCT
GGAACGGGAGAAGGGGCGCAAAGTCGACACCA-----GGTCCTTCTCCCTGGCTTTCTTC
GACTCGTCCATCGATGCCTCCCGCTTTGCCCCCGGCGTCACGC----CGCTCACGCTGGC
CTGCCAGAAGGACCTGTACGCGATCGCGCAGCTGCTCAGGGACCAGGGCCACGCCATCGC
CCGGCCCCAC-CCGGTCTCCTGCGCCTGCCTGGAGTGCGGCAACGCCCGCCGCTACGACC
TGCTCAAGTTCTCCCTGTCCCGCATCAACACCT-ACCGCGGCATTGCCAGCAGGGCCCAC
CTCTCGCTGGCCAGCGAGGACGCCCTGCTGGCGGCCTTCCAGCTCAGCCGCGAGCTC-AG
GCGCCTGGCGCGCAAGGAGCCCGAGTTCAAG
>Sea_otter
CCACAGCCCACCTGGACGGAGATCGTGAACAAGAAGCTGAGGTTCCCACCTCCACTCCTG
GCCGCCATCCAGGAGGGGCGCCTGGGCCTAGTGCAGCAGTTGCTGGAGTCGGGAGTCGAA
GCA------------TCA----GGCAGT---GGGCCCGGTGGGCCCCTGAGGAACGTGGA
GGAGGCTGAGGACCGCTCCTGGAGGGAAGCTCTCAATCTGGCAATCCAGCTGGGCCACGA
GGCCATCACTGATGTGCTGTTGGCCAATGTCAAGTTTGACTTCCGGCAGATCCATGAGGC
CCTGCTGGTGGCAGTGGACACAAACCAGCTGGCCGCGGTGCGGCGCCTGCTGGCCCAGCT
GGAATGGGAGAAGGGCCCCAAAGTGGATACTA-----GGTCCTTCTCACTGGCCTTCTTT
GACTCATCAATCGATGGCTCGCGCTTTGCTCCTGGTGTCACTC----CCCTCACCCTGGC
CTGCCAGAAGGACCTGTATGAGATCGCCCAGCTGCTCATGGAGCAGGGCCACACCATTGC
CCAGCCCCAC-CCGGTCTCCTGCGCCTGCCTTGAGTGCAGCAATGCCCGCCGCTATGACT
TGCTGAAGTTCTCCCTGTCCCGCATCAACACCT-ACCGCGGCATGGCCAGCAGGGCCCAC
CTCTCGCTGGCCAGTGAGGATGCCATGCTGGCTGCCTTCCAGCTTAGCCGGGAGCTC-AG
ACGTCTTGCATGCAAGGAACCCGAGTTTAAG
>Giant_otter
CCACAGCCCACCTGGACGGAGATCATGAACAAGAAGCTGAGGTTCCCACCTCCACTCCTG
GCTGCCATCCAGGAGGGGCGCCTGGGCCTAGTGCAGCAGTTGCTGGAGTTGGGAGTCGAA
GCA------------TCA----GGCAGT---GGGCCAGGTGGGCCCCTGAGGAACGTGGA
GGAGGCTGAGGACTGCTCCTGGAGGGAAGCTCTCAATCTGGCCATCCAGCTGGGCCACGA
GGCCATCACTGATGTGCTGTTGGCCAATGTCAATTTTGACTTCCGGCAGATCCATGAGGC
CCTGCTGGTGGCAGTGGACACGAACCAGCCGGCCGCGGTGCGGTGCCTGCTGGCCCGGCT
GGAACGGGAGAAGGACCCCAAAGTGGACACTA-----GGTCCTTCTCACTGGCCTTCTTT
GACTCATCAATCGATGGCTCGTGCTTTGCCCCTGGTGTCACTC----CCCTCACCCTGGC
CTGCCAGAAGGACTTGTATGAGATCGCCCAGCTGCTCATGGAGCAGGGCCACACCATTGC
CCAGCCCCAC-CCAGTCTCCTGCACCTGCCTTGAGTGCAGCAACGCCCGCCGCTATGACT
TGCTGAAGTTCTCCCTGTCCCGCATCAACACCT-ACCACGGCACGGCCAGCAGGGCCCAC
CTCTCGCTGGCCAGTGAGGATGCCATGCTGGCTGCCTTCCAGCTCAGCCGGGAGCTC-AG
ACGTCTTGCATGCAAGGAACCCGAGTTTAAG
>American_mink
CCACAGCCCACCTGGACAGAAATCATGAACAAGAAGCTGAGGTTCCCACCTCCACTCCTG
GCTGCCATCCAGGAGGGGCACCTGGGCCTAGTGCAGCACTTGCTGGAGTCGGGGGTCGAA
GCA------------TCA----GGCAGC---GGGCCAGGTGGGCCCCTGAGGAACGTGGA
GGAGGCTGAGGACCGCTCCTGGAGGGAAGCTCTCAATCTGGCCATCCGGCTGGGCCACGA
GGCCATCACTGATGTGCTGTTGGCCAATGTCAAGTTTGACTTCCGGCAGATCCACGAGGC
CCTGCTGGTGGCAGTGGACACAAACCAGCCGGCCGCGGTGCGGCGCCTGCTGGCCCGGCT
GGAACGGGAGAAGGGCCCCAAAGTAGACACTA-----GGTCCTTCTCACTGGCCTTCTTT
GACTCATCAATCGATGGCTCGCGCTTTGCCCCTGGTGTCACTC----CCCTCACCCTGGC
CTGCCAGAAGGACTTGTATGAGATCGCGCAGCTGCTCATGGAGCAGGGCCATACCATTGC
CCGGCCCCAC-CCGGTCTCCTGCGCCTGCCTTGAGTGCAGCAACGCCCGCCGCTATGACT
TGCTGAAGTTCTCCCTGTCCCGCATCAACACCT-ACCGTGGCATGGCCAGCAGGGCCCAC
CTCTCGCTGGCCAGTGAGGACGCCATGCTGGCTGCCTTCCAGCTCAGCCGGGAGCTC-AG
ACGTCTTGCACGCAAGGAACCCGAGTTTAAG
>Ferret
CCACAGCCCACCTGGACGGAGATCGTGAACAAGAAGCTGAAGTTCCCACCTCCACTCCTG
GCTGCCATCCAGGAGGGGCACCTGGGCCTAGTGCAGCACTTGCTGGAGTCGGGGGTCGAA
GCA------------TCA----GGCAGC---GGGCCAGGTGGGCCCCTGAGGAACGTGGA
GGAGGCTGAGGACCGCTCCTGGAGGGAAGCTCTCAATCTGGCCATCCGGCTGGGCCACGA
GGCCATCACTGATGTGCTGTTGGCCAATGTCAAGTTTGACTTCCGGCAGATCCACGAGGC
CCTGCTGGTGGCAGTGGACACAAACCAGCCGGCCGCAGTGCGGCGCCTGCTGGCCCGGCT
GGAACAGGAGAAGGGCCCCAAAGTGGACACTA-----GGTCCTTCTCACTGGCCTTCTTT
GACTCATCAATCGATGGCTCGCGCTTTGCCCCTGGTGTCACTC----CCCTCACCCTGGC
CTGCCAGAAGGACTTGTATGAGATCGCCCAGCTGCTCATGGAGCAGGGCCACACCATTGC
CCGGCCCCAC-CCGGTCTCCTGCGCCTGCCTTGAGTGCAGCAACGCCCGCCGCTATGACT
TGCTGAAGTTCTCCCTGTCCCGCATCAACACTT-ACCGCGGCATGGCCAGCAGGGCCCAC
CTCTCGCTGGCCAGTGAGGATGCCATGCTGGCTGCCTTCCAGCTCAGCCGGGAGCTC-AA
ACGTCTTGCACGCAAGGAACCCGAGTTTAAG
>Ratel
CCACAGCCCACCTGGACGGATATCGTGAACAAGAAGCTGAGGTTCCCACCTCCACTCCTG
GCCGCCATCCAGGAGGGGCACCTGGGCCTAGTGCAGCAGTTGCTGGAGTCGGGGGTCGAA
GCA------------TCA----GGTAGC---GGGCCAGGTGGGCCCCTGAGGAACATGGA
GGAGGCTGAGGACCGCTCCTGGAGGGAAGCTCTCAATCTGGCCATCCGGCTGGGCCACGA
GGCCATCACTGATGTGCTGTTGGCCAATATCAAGTTTGACTTCCGGCAGATCCACGAGGC
CCTGCTGGTGGCAGTGGACACAAACCAGCCGGCCGCGGTGCGGCGCCTGCTGGCCCGGCT
GGAACGGGAGAAGGGCCCCAAAGTGGACACTA-----GGTCCTTCTCACTGGCCTTCTTT
GACTCATCAATCGATGGTTCGCGCTTTGCCCCTGGTGTCACTC----CCCTCACCCTGGC
TTGCCAGAAGGACTTGTATGAGATCGCCCAGCTGCTCATGGAGCAGGGCCACACCATTGC
CCGGCCCCAC-CCGGTCTCCTGCACCTGCCTTGAGTGCAGCAACGCCCGCCGCTATGACC
TGCTGAAGTTCTCCCTGTCCCGCATCAATACCT-ACCGCGGCATGGCCAGCAGGGCCCAC
CTCTCACTGGCCAGTGAGGATGCCATGCTGGCTGCCTTCAAGCTCAGCCGGGAGCTC-AG
ATGTCTTGCACGCAAGGAACCCGAGTTTAAG
>American_badger
CCACAGCCCACCTGGACAAAGATCGTGAACAAGAAGCTGAGGTTCCCACCTCCACTCCTG
GCTGCCATCCAGGAGGGACGCCTAGGCCTAGTGCAGCAGTTGCTGGAGTCGGGGGTCGAA
GCA------------TCA----GGCAGC---GGGCCAGGCGGGCCCCTGAGGAACGTGGA
GGAGGCTGAGGATCGCTCCTGGAGGGAAGCTCTCAATCTGGCCATCCGGCTGGGCCACGA
GGCCATCACTGATGTGCTGTTGGCCAATGTCAAGTTTGACTTCCGGCAGATCCACGAGGC
CCTGCTGGTGGCAGTGGACACAAACCAGCCAGCAGTGGTACGGCACCTGCTGGCCCGGCT
GGAACGGGAGAAGGGCCCCAAAGTGGACACTA-----GGTCCTTCTCACTGGCCTTCTTT
GACTCATCAATCGATGGCTCACGCTTTGCCCCTGGTGTCACTC----CCCTCACCCTGGC
CTGCCAGAAGGACTTGTATGAGATCGCCCAGCTACTCATGGAGCAGGGCCACACCATTGC
CCGGCCCCAC-CCGGTCTCCTGTGCCTGCCTCGAGTGCAGCAACGCCCGCCACTATGACC
TGCTGAAGTTCTCCCTGTCCCGCATCAACACCT-ACCGCGGCATGGCCAGTAGGGCCCAC
CTCTCACTGGCCAGTGAGGACGCCATGCTGGCTGCCTTCCAGCTCAGCCGGGAGCTC-AG
ACGTCTTGCATGCAAGGAACCTGAGTTTAAG
>Lesser_panda
CCACAGCCCACCTGGACGGAGATCGTGAACAAGAAGCTGAGGTTCCCACCTCCGCTCCTG
GCCGCCATCCAGGAGGGGCGCCTGGGCCTAGTGCAGCAGTTGCTGGAGTCGGGGGTCGAG
GTG------------TCA----GGCAGC---GGGCCAGGCGGGCCCCTGAGGAACGTGGA
GGAGGCCGAGGACCGCTCCTGGAGGGAAGCTCTCAATCTGGCCATCCGGCTGGGCCACGA
GGCCATCACTGACGTGCTGTTGGCCAATGTCAAGTTTGACTTCCGGCAGATCCACGAGGC
CCTGCTGGTGGCAGTGGACACCAACCAGCCGGCCGAGGTGCGGCGCCTGCTGGCCCGGCT
GGAACGGGAGAAGGGCCGAAAAGTGGACACTA-----GGTCCTTCTCACTGGCCTTCTTT
GACTCATCGATCGACGGCTCCCGCTTTGCCCCCGGTGTCACTC----CCCTCACCCTGGC
CTGCCAGAAGGACTTGTATGAGATCGCCCAGCTGCTCATGGACCAGGGCCACACGATTTC
CCGGCCCCAC-CCGGTCTCCTGCGCCTGCCTCGAGTGCAGCAACGCCCGCCGCTACGACC
TGCTGAAGTTCTCCCTGTCCCGCATCAACACCT-ACCGCGGCATGGCCAGCAGGGCCCAC
CTCTCGCTGGCCAGTGAGGACGCCATGCTGGCTGCCTTCCAGCTCAGCCGGGAGCTC-AG
GCGTCTTGCGCGCAAGGAGCCCGAGTTTAAG
>Western_spotted_skunk
CCACAGCCCACCTGGACAGAGATCGCAAACAAGAAGCTGAGGTTCCCACCTCTGCTCCTG
GCCGCCATCCAGGAGGGGCACCTGGGCCGAGTGCAGCAGTTGCTGGAGTCAGGGGTCGAG
GCA------------TCA----GGCAGT---GGGCCAGGTGGGCCCCTAAGGAACGTGGA
GGAGGCTGATGACCGCTCCTGGAGGGAAGCTCTCAATCTGGCCATCCGGCTGGGCCATGA
GGCCATCACTGATGTGCTGTTGGCCAATGTCAAGTTTGACTTCCGGCAGATCCACGAGGC
CCTCCTGGTGGCAGTGGACACAAACCAGCCGGCCGCAGTGCAGCGCTTGCTGGCCCGGCT
GGAACGGGAGAAGGGCCGCAAAGTGGACACTA-----GGTCTTTCTCACTGGCCTTCTTT
GACTCATCAATCGATGGCTCGCGCTTTGCCCCTGGTGTCACTC----CCCTCACCCTGGC
CTGCCAGAAGGACTTGTATGAGATCGCCCAGCTGCTCATGGACCAGGGCCACACCATTGC
CCGGCCCCAC-CCAGTCTCCTGCGCCTGCCTCGAGTGCAGCAATGCCCGCCGCTATGACC
TGCTCAAGTTCTCCCTGTCCCGCATCAACACCT-ACCGCGGCATGGCCAGCAGGGCCCAC
CTGTCACTGGCCAGTGAGGATGCCATGCTGGCTGCCTTTCAGCTCAGCCGGGAGCTC-AG
GCGTCTTGCTCGCAAGGAACCCGAGTTTAAG
>Harbor_seal
CCACAGCCCACCTGGACGGAGATCGCGAACAAGAAGCTGAGGTTCCCACCTCCACTCCTG
GCTGCCATCCAGGAGGGGCGCCTGGGCCTAGTGCAGCAGCTGCTGGAGTCGGGGGTCGAG
GCG------------TCG----GGCAGT---GGGCCAGGCGGGCCCCTGAGGAACGTGGA
GGAGGCCAAGGACCACTCCTGGAGGGAAGCTCTCAATCTGGCCATCCGGCTGGGCCACAA
AGCCATCACTGATGTGCTGTTGGCCAATGTCAAGTTTGACTTCCGGCAGATCCTCGAGGC
CCTGCTGGTGGCGGTGGACACAAACCAGCTGGCCGCGGTGCGGCGCCTGCTGGCCCGGCT
GGAACGGGAGAAGGGCCGCAAAGTGGACACGA-----GGTCTTTCTCACTGTCCTTCTTT
GACTCGTCGATCGATGACTCGCGCTTTGCCCCCGGCGTCACTC----CCCTCACCCTGGC
CTGCCAGAAGGACTTGTATGAGATCGCCCAGCTGCTCATGGCCCAGGGCCACACCATCGC
CCGCCCCCAC-CCGGTCTCCTGCGCCTGCCTCGAGTGCAGCAACGCCCGCCGCTAGGACC
TGCTGAAGTTCTCCCTGTCCCGCATCAACACCT-ACTGCGGCATGGCCAGCAGGGCCCAG
CTGTCGCTGGCCAGTGAGGACGCCATGCTGGCCGCCTTCCAGCTCAGCCAGGAGCTC-AG
GCGTCTTGCGCGCAAGGAGCCTGAGTTTAAG
>Weddell_seal
CCACAGCCCACCTGGACGGAGATCGCGAACAAGAAGCTGAGGTTCCCACCTCCACTCCTG
GCCGCCATCCAGGAGGGGCACCTGGGCCTAGTGCAGCAACTGCTGGAGTCGGGGGTCGAG
GCG------------TCG----GGCAGT---GGGCCAGGTGGGCCCCTGAGGAACGTGGA
GGAGGCCGAGGACCGCTCCTGGAGGGAAGCTCTCAATCTGGCCATCCGGCTGGGCCACAA
AGCCATCACTGATGTGCTGTTGGCCAATGTCAAGTTTGATGTCCGGCAGATCCACGAGAC
CCTGCTGGTGGCAGGGGACACAAACCAGCCGGCCGCGGTGCGGCGCCTACTGGCCCGGCT
GGAACGGGAGAAGGGCCGCAAAGTGGACACGA-----GGTCTTTCTCACTGGCCTTCTTT
GACTCGTCGATCGATGGCTCGCGCTTTGCCCCTGGCGTCACTC----CCCTCACCCTGGC
CTGCCAGAAGGACTTGTATGAGATCGCCCAGCTGCTCATGGCCCAGGGCCACACCATCGC
CCGCCCCCAC-CTGGTCTCCTGCGCCTGCCTCGAGTGCAGCAACGCCCGCCGCTAGGACC
TGCTGAAGTTCTCCCTGTCCCGCATCAACACCT-ACCGCGGCATGGCCAGCAGGGCCCAC
CTGTTGCTGGCCAGTGAGGACGCTATGCTGGCCGCCTTCCAGCTCAGCCGGGAGCTC-AG
GCGTCTTGCGCGCGAGGAGCCTGAGTTTAAG
>Northern_elephant_seal
CCACAGCCCACCTGGACGGAGATCGCGAACAAGAAGCTGAGGTTCCCACCTCCACTCCTG
GCCGCCATCCAGGAGGGGCACCTGGGCCTAGTGCAGCAGCTGCTGGAGTCGGGGGTCGAG
GCG------------TCG----GGCAGT---GGGCCAGGCGGGCCCCTGAGGAACGTGGA
GGAGGCCGAGGACCGCTGCTGGAGGGAAGCTCTCAATCTGGCCATCCGGCTGGGCCACGA
AGCCATCACTGATGTGCTGTTGGCCAATGTCAAGTTTGACGTCTGGCAGATCCACGAGGC
CCTGCTGGTGGCGGTGGACACAAACCAGCCGGCCGCAGTGCGGCGCCTGCTGGCCCGGCT
GGAACGGGAGAAGGGCCGCAAAGTGGACACGA-----GGTCTTTCTCACTGGCCTTCTTT
GACTCGTCGATCGATGGCTCGCGCTTTGCCCCTGGCGTCACTC----CGCTCACCCTGGC
CTGCCAGAAGGACTTGTATGAGATCGCCCAGCTGCTCATGGCCCAGGGCCACACCATCGC
CCGCCCCCAC-CTGGTCTCCTGCGCCTGCCTCGAGTGCAGCAACGCCCGCCGCTAGGACC
TGCTGAAGTTCTCCCTGTCCCGCATCAACACGT-ACCGCGGCATGGCCAGCAGGGCCCAC
CTGTTGCTGGCCAGTGAGGACGCTATGCTGGTCGCCTTCCAGCTCAGCCGGGAGCTC-AG
GCGTCTTGCACGCAAGGAGCCTGAGTTTAAG
>Hawaiian_monk_seal
CCACAGCCCACCTGGACGGAGATCGCGAACAAGAAGCTGAGGTACCCACCTCCACTCCTG
ACTGCCATCCAGGAGGGGCGCCTGGGCCTAGTGCAGCAGCTGCTGGAGTCGGGGGTCGAG
GTG------------TCA----GGCAGT---GGGCCAGGCGGGCCCCTGAGGAACGTGGA
GGAGGCCGAGGACCGCTCCTGGAGGGAAGTTCTCAATCTGGCCATCTGGCTGGGCCACGA
AGCCATCACTGATGTGCTGTTGGCCAATGTCAAGTTTGACGTCCGGCAGATCCACGAGGC
CCTGCTGGTGGCGGTGGACACAAACCAGCCGGCCGCGGTGCGGCGCCTGCTGGCCCGGCT
GGAACGGGAGAAGGGCCGCAAAGTGGACACGA-----GGTCTTTCTCACTGGCCTTCTTT
GACTCGTCGATCGATGGCTCGCGCTTTGCCCCCGGCGTCACTC----CCCTCACCCTGGC
CTGCCAGAAGGACTTGTATGAGATCGTCCAGCTGCTCATGGCCCAGGGCCACACCATCGC
CCGCCCCCAC-CTGGTCTCCTGCCCCTGCCTCGAGTGCAGCAACGCCTGCCGCTAGGACC
TGCTGAAGTTCTCCCTGTCCCACATCAACACCT-ACCGCGGCATGGCCAGCAGGGCCCAC
CTGTTGCTGGCCAGTGAGGACGCTATGCTGGCCGCCTTCCAGCTCAGCCGGGAGCTC-AG
GTGTCTTGCGCGCAAGGAGCCTGAGTTTAAG
>California_sea_lion
CCACAGCCCACCTGGACAGAGATCACGAACAAGAAGCTGAGGTTCCCACCTCCGCTCCTG
GCCGCCATCCAGGAGGGGCGCCTGGGCCTAGTGCAGCAGCTGCTGGAGTCGGGGGTCGAG
GCG------------TCG----GGCAGC---AGGCCAGGCGGGCCCCTGAGGAACGTGGA
GGAGGCCGAGGACCGCTCCTGGAGGGAAGCTCTCAATCTGGCCATCCGGCTGGGCCACGA
GGCCATCACTGATGTGCTGTTGGCCAATGTCAAGTTTGACTTCCGGCAGATCCACGAGGC
CCTGCTGGTGGCGGTGGACACAAACCAGCCGGCCGCGGTGCAGCGCCTGCTGGCCCGGCT
GGAACGGGAGAAGGGCCGCAAAGTGGACACGA-----GGTCTTTCTCCCTGGCCTTCTTT
GACTCGTCGATCGATGGCTCGGGCTTTGCCCCCGGCGTCACTC----CCCTCACCCTGGC
CTGCCAGAAGGACTTGTATGAGATCGCCCAGCTGCTCATGGCCCAGGGACACACCATCGC
CCGGCCCCAC-CCGGTCTCCTGCGCCTGCCTCGAGTGCAGCAACGCCCGCCGCTACGACC
TGCTGAAGTTCTCCCTGTCCCGCATCAACACCT-ACCGCGGCATGGCCAGCAGGGCCCAC
CTCTCGCTGGCCAGTGAGGACGCCATGCTGGCTGCCTTCCAGCTCAGCCGGGAGCTC-AG
GCGTCTTGCGCGCAAGGAGCCTGAGTTTAAG
>Steller_sea_lion
CCACAGCCCACCTGGACAGAGATCACGAACAAGAAGCTGAGGTTCCCACCTCCGCTCCTG
GCCGCCATCCAGGAGGGGCGCCTGGGCCTAGTGCAGCAGCTGCTGGAGTCGGGGGTCGAG
GCG------------TCG----GGCAGC---AGGCCAGGCGGGCCCCTGAGGAACGTGGA
GGAGGCCGAGGACCGCTCCTGGAGGGAAGCTCTCAATCTGGCCATCCGGCTGGGCCACGA
GGCCATCACTGATGTGCTGTTGGCCTATGTCAAGTTTGACTTCCGGCAGATCCACGAGGC
CCTGCTGGTGGCAGTGGACACAAACCAGCCGGCTGCGGTGCAGCGCCTGCTGGCCCGGCT
GGAACGGGAGAAGGGCCGCAAAGTGGACACGA-----GGTCTTTCTCCCTGGCCTTCTTT
GACTCGTCGATCGATGGCTCGGGCTTTGCCCCCGGCGTCACTC----CCCTCACCCTGGC
CTGCCAGAAGGACTTGTATGAGATCGCCCAGCTGCTCATGGCCCAGGGACACACCATCGC
CCGGCCCCAC-CCGGTCTCCTGCGCCTGCCTCGAGTGCAGCAACGCCCGCCGCTACGACC
TGCTGAAGTTCTCCCTGTCCCGCATCAACACCT-ACCGCGGCATGGCCAGCAGGGCCCAC
CTCTCGCTGGCCAGTGAGGACGCCATGCTGGCTGCCTTCCAGCTCAGCCGGGAGCTC-AG
GCGTCTTGCGCGCAAGGAGCCTGAGTTTAAG
>Antarctic_fur_seal
CCACAGCCCACCTGGACAGAGATCACGAACAAGAAGCTGAGGTTCCCACCTCCGCTCCTG
GCCGCCATCCAGGAGGGGCGCCTGGGCCTAGTGCAGCAGCTGCTGGAGTCGGGGGTCGAG
GTG------------TCG----GGCAGC---AGGCCAGGCGGGCCCCTGAGGAACGTGGA
GGAGGCCGAGGACCGCTCCTGGAGGGAAGCTCTCAATCTGGCCATCCGGCTGGGCCACGA
GGCCATCACTGATGTGCTGTTGGCCAATGTCAAGTTTGACTTCCGGCAGATCCACGAGGC
CCTGCTGGTGGCGGTGGACACAAACCAGCCGGCTGCGGTGCAGCGCCTGCTGGCCCGGCT
GGAACGGGAGAAGGGCCGCAAAGTGGACACAA-----GGTCTTTCTCCCTGGCCTTCTTT
GACTCGTCGATCGATGGCTCGGGCTTTGCCCCCGGCGTCACTC----CCCTCACCCTGGC
CTGCCAGAAGGACTTGTATGAGATCGCCCAGCTGCTCATGGCCCAGGGACACACCATCGC
CCGGCCCCAC-CCGGTCTCCTGCGCCTGCCTCGAGTGCAGCAACGCCCGCCGCTACGACC
TGCTGAAGTTCTCCCTGTCCCGCATCAACACCT-ACCGCGGCATGGCCAGCAGGGCCCAC
CTCTCGCTGGCCAGTGAGGACGCCATGCTGGCTGCCTTCCAGCTCAGCCGGGAGCTC-AG
GCGTCTTGCGCGCAAGGAGCCTGAGTTTAAG
>Northern_fur_seal
CCACAGCCCACCTGGACAGAGATCGCGAACAAGAAGCTGAGGTTCCCACCTCCGCTCCTG
GCCGCCATCCAGGAGGGGCGCCTGGGCCTAGTGCAGCAGCTGCTGGAGTCGGGGGTCGAG
GCG------------TCG----GGCAGC---GGGCCAGGTGGGCCCCTGAGGAACGTGGA
GGAGGCCGAGGACCGCTCCTGGAGGGAAGCGCTCAATCTGGCCATCCGGCTGGGCCACGA
GGCCATCACTGATGTGCTGTTGGCCAATGTCAAGTTTGACTTCCGGCAGATCCACGAGGC
CCTGCTGGTGGCGGTGGACACAAACCAGCCGGCCGCGGTGCAGCGCCTGCTGGCCCGGCT
GGAACGGGAGAAGGGCCGCAAAGTGGACACGA-----GGTCTTTCTCGCTGGCCTTCTTT
GACTCGTCGATCGATGGCTCGGGCTTTGCCCCCGGCGTCACTC----CCCTCACCCTGGC
CTGCCAGAAGGACTTGTATGAGATCGCCCAGCTGCTCATGGCCCAGGGCCACACCATCGC
CCGGCCCCAC-CCGGTCTCCTGCGCCTGCCTCGAGTGCAGCAACGCCCGCCGCTACGACC
TGCTGAAGTTCTCCCTGTCCCGCATCAACACCT-ACCGCGGCATGGCCAGCAGGGCCCAC
CTCTCGCTGGCCAGTGAGGACGCCATGCTGGCTGCCTTCCAGCTCAGCCGGGAGCTC-AG
GCGTCTTGCGCGCAAGGAGCCTGAGTTTAAG
>Walrus
CCATAGCCCACCTGGACGGAGATCGCGAACAAGAAGCTGAGGTTCCCACCTCCGCTCCTG
GCCGCCATCCAGGAGGGGTGCCTGGGCCTAGTGCAGCAGCTGCTGGAGTCGGGGGTCGAG
GCG------------TTG----GGCAGC---AGGCCAGGCGGGCCCCTGAGGAACGTGGA
AGAGGCCGAGGACCGCTCCTGGAGGGAAGCTCTCAATCTGGCCATCCGGCTGGGCCACGA
GGCCATCACTGATGTGCTGTTGGCCAATGTCAAGTTTGACTTCCGGCAGATCCACGAGGC
CCTGCTGGTGGCGGTGGACACAAACCAGCCGGCCGCGGTGCAGCACCTGCTGGCCCGGCT
GGAACGGGAGAAGGGCCGCAAAGTGGACACGA-----GGTCTTTCTTGCTGGCCTTCTTT
GACTCGTCGATCGATGGCTCAGGCTTTGCCCCCGGCGTCACTC----CCCTCACCCTGGC
CTGCCAGAAGGACTTGTATGAGATCGCCCAGCTGCTCATGGCCCAGGGCCACACCATCGC
CCGGCCCCAC-CTGGTCTCCTGCGCCTGCCTCGAGTGCAGCAACGCTCGCCGCTACGACC
TGCTGAAGTTCTCCCTGTCCCGCATCAACACCT-ACCGCGGCATGGCCAGCAGGGCCCAC
CTCTCGCTGGCCAGTGAGGACGCCATGCTGGCCGCCTTCCAGCTCAGCCGGGAGCTC-AG
GCGTCTTGCGCGCAAGGAGCCTGAGTTTAAG
>Brown_bear
CCACAGCCCACCTGCACAGAGATCGTGAACAAGAAGCTGAGGTTCCCACCTCCGCTCCTG
GCCGCCATCCAGGAGGGGCGCCTGGGCCTGGTGCAGCAGTTGCTGGAGTCGGGGGTCGAG
GCG------------TCA----GGCAGC---GGGCCCAGTGGGCCCCTGAGGAATGTGGA
GGAGGCCGAGGACCGCTCCTGGAGGGAAGCTCTCAATCTGGCCATCCAGCTGGGCCACGA
GGCCATCACTGATGTGCTGTTGGCCAATGTCAAGTTTGACTTCCGGCAGATCCACGAGGC
CCTGCTGGTGGCAGTGGACACAAACCAGCCAGCTGCGGTGCAGCGCCTGCTGGCCCGGCT
GGAACGGGAGAAGGGCCGCAAAGTGGACACTA-----GGTCTTTCTCACTGGCTTTCTTC
GACTCGTCCATCGATGGCTCACGCTTTGCCCCTGGTGTCACTC----CACTCACCCTGGC
CTGCCAGAAGGACTTGTATGAGATCGCCCAGCTGCTCATGGACCAGGGCCACACCATTGC
CCGGCCCCAC-CCGGTCTCCTGTGCCTGCCTCGAGTGCAGCAATGCCCGCCGCTACGACC
TGCTGAAGTTCTCCCTGTCCCGCATCAACACCT-ACCGCGGCATGGCCAGCAGGGCCCAC
CTCTCGCTGGCCAGTGAGGATGCCATGCTGGCTGCCTTCCAGCTCAGCCGGGAGCTC-AG
GCGTCTTGCACGCAAGGAACCTGAGTTTAAG
>Giant_panda
CCACAGCCCACCTGGACGGAGATCGTGAACAAGAAGCTGAGGTTCCCACCTCTGCTCCTG
GCCGCCATCCAGGAGGGGCGCCTGGGCCTGGTGCAGCAGTTGCTGGAGTCGGGGGTTGAG
GCG------------TCA----GGCAGC---GGGCCCAGCAGGCTCCTGAGGAATGTGGA
GGAGGCTGAGGACCGCTCCTGGAGGGAAGCCCTCAATCTGGCCATCCAGCTGGGCCACGA
GGCCATCACTGATGTGCTGTTGGCCAATGTCAAGTTTGACTTCCGGCAGATCCACGAGGC
CCTGCTGGTGGCAGTGGACACAAACCAGCCAGCTGCGGTGCAGCGCCTGCTGGCCCGGCT
GGAACGGGAGAAGGGCCGCAAAGTGGACACTA-----GGTCTTTCTCACTGGCTTTCTTC
GACTCGTCCATCGATGGCTCGCGCTTTGCCCCTGGTGTCACTC----CACTCACCCTGGC
CTGCCAGAAGGACTTGTATGAGATCGCCCAGCTGCTCATGGACCAGGGCCACACCATTGC
CCGGCCCCAC-CCGGTCTCCTGTGCCTGCCTCGAGTGCAGCAATGCCCGCCGCTACGACC
TGCTGAAGTTCTCCCTGTCCCGCATCAACACCT-ACCGCGGCATGGCCAGCAGGGCCCAC
CTCTCGCTGGCCAGTGAGGATGCCATGCTGGCTGCCTTCCAGCTCAGCCGGGAGCTC-AG
GCGTCTTGCACGCAAGGAACCTGAGTTTAAG
>Dog
CCGCAGCCCACCTGGATGGAGATCCTGAACAAGAAGCTGAGATTCCCACCTCCGCTGCTG
GCTGCCATCCAGGAGGGGCGCCTGGGCCTCGTGCAGCAGTTGCTGGAGTCGGGGGTCGAG
GCA------------GCG----GGCAGC---GGGCCAGGAGGGCCCCTGAGGAACGTGGA
GGAGGCCGAGGATCGCTCCTGGAGGGAAGCTCTCAATCTGGCCATCCGGCTGGGCCATGA
GGCCATCACTGACGTGCTGCTGGCCAATGTCAAGTTTGACTTCCGGCAGATTCACGAGGC
CCTGCTGGTGGCCGTGGACACAAACCAGCCAGCAGCCGTGCGGCGCCTGCTGGCCCGGCT
GGAACGAGAGAAGGGCCGCAAGGTGGACACGA-----GGTCTTCCTCGCTGGCTTTCTTT
GACTCGTCCATCGACGGCTCGCGCTTTGGCCCTGGGGTCACCC----CACTGACCCTGGC
CTGCCAGAAGGACTTGTACGAGATCGCGCAGCTGCTCATGGAGCAGGGCCACACCATTGC
CCGGCCGCAC-CCAGTCTCCTGCGCCTGCCTCGAGTGCAGCAACGCCCGCCGCTACGACC
TGCTCAAGTTCTCCCTGTCCCGCATCAACACGT-ACCGCGGCATGGCCAGCAGGGCCCAC
CTCTCCCTGGCCAGCGAGGACGCCGTGCTGGCCGCCTTCCAGCTCAGCCGGGAGCTC-AG
GCGCCTCGCGCGCAAGGAACCGGAGTTCAAG
>Red_fox
CCGCAGCCCACCTGGATGGAGATCCTGAACAAGAAGCTGAGATTCCCGCCTCCACTGCTG
GCTGCCATCCAGGAGGGGCGCCTGGGCCTCGTGCAGCAGTTGCTGGAGTCGGGGGTCGAG
GCA------------TCG----GGCAGC---GGGCCAGGAGGGCCCCTGAGGAACGTGGA
GGAGGCCGAGGATCGCTCCTGGAGGGAAGCTCTCAATCTGGCCATCCGGCTGGGCCATGA
GGCCATCACTGACGTGCTGCTGGCCAATGTCAAGTTTGACTTCCGGCAGATTCACGAGGC
CCTGCTGGTGGCCGTGGACACAAACCAGCCAGCAGCCGTGCGGCGCCTGCTGGCCCGGCT
GGAACGAGAGAAGGGCCGCAAAGTGGACACGA-----GGTCTTCCTCGCTGGCTTTCTTT
GACTCGTCCATCGACGGCTCGCGCTTTGGCCCCGGGGTCACCC----CACTGACCCTGGC
CTGCCAGAAGGACTTGTACGAGATCGCCCAGCTGCTCATGGAGCAGGGCCACACCATTGC
CCGGCCGCAC-CCGGTCTCCTGCGCCTGCCTCGAGTGCAGCAACGCCCGCCGCTACGACC
TGCTCAAGTTCTCCCTGTCCCGCATCAACACGT-ACCGCGGCATGGCCAGCAGGGCCCAC
CTCTCCCTGGCCAGCGAGGACGCCGTGCTGGCCGCCTTCCAGCTCAGCCGGGAGCTC-AG
GCGCCTCGCGCGCAAGGAACCGGAGTTCAAG
>Dwarf_mongoose
CCACAGCCCAACTGGACTGAGATAGTGAACAAAAAGCTGAAGTTCCCACCTCCGCTCCTG
GCTGCCATCCAGGAGGGCCGGCTGGGCCTAGTGCAGCACCTGCTGGAGGCCGGGGTGGAG
GCT------------TCG----GGCAGC---GGGCCAGGCGGGTCCCTGAGGAATGTGGA
GGAGGCTGAGGACCGCTCCTGGAGGGAAGCTCTCAATCTGGCCATCCGGCTGGGCCACGA
GGCCATCACTGATGTGCTGTTGGCCAATGTCAAGTTTGACTTCCGGCAGATCCATGAGGC
ACTGCTAGTGGCAGTGGACACAAACCAGCCAGCAGCGGTGCGTCGCCTGCTGGCCCGGCT
AGAACGGGAGAAGGGCCGCAAAGTGGACACTC-----GGTCTTTCTCACTGGCATTCTTT
GACTCCTCAATCGATGGCTCGCACTTTGCCCCTGGTGTCACTC----CACTCACCCTGGC
CTGCCAGAAGGACCTGTATGAGATCGCACAGCTGCTCATGGACCAGGGCCACACCATCGC
CCGGCCCCAC-CCGGTCTCCTGCGCCTGCCTCGAGTGCAGCAATGCCCGCCGCTACGACC
TGCTGAAGTTCTCCCTGTCCCGCATCAACACCT-ACCGCGGCATCGCCAGCAGGGCCCAC
CTCTCGCTGGCCAGTGAGGATGCCATGCTGGCTGCCTTCCAGCTCAGCCGGGAGCTC-AG
GCACCTTGCACGCAAGGAACCTGAGTTTAAG
>Banded_mongoose
CCACAGCCCAACTGGACTGAGATAGTGAACAAAAAGCTGAAGTTCCCACCTCCACTCCTG
GCTGCCATCCAGGAGGGCCGTCTGGGCCTAGTGCAGCACCTGCTGGAGTCCGGGGTGGAG
GCT------------TCG----GGCAGC---GGGCCAGGCGGGCCCCTGAGGAATGTGGA
GGAGGCCGAGGACCGCTCCTGGAGGGAAGCTCTCAATCTGGCCATCCGGCTGGGCCACGA
GGCCATCACTGATGTGCTGTTGGCCAATGTCAAGTTTGACTTCCGGCAGATCCATGAGGC
ACTGCTAGTGGCAGTGGACACAAACCAGCCAGCAGCGGTGCGTCGCCTGCTGGCCCGGCT
GGAACGGGAGAAGGGCCGCAAAGTGGACACTA-----GGTCTTTCTCACTGGCATTCTTT
GACTCCTCAATCGATGGCTCGCGCTTTGCCCCTGGTGTCACTC----CACTCACCCTGGC
CTGCCAGAAGGACCTGTATGAGATCGCACAGCTGCTCATGGACCAGGGCCACACCATCGC
CCGGCCCCAC-CCAGTCTCCTGCGCCTGCCTCGAGTGCAGCAATGCCCGCCGCTACGACC
TGCTGAAGTTCTCCCTGTCCCGCATCAACACCT-ACCGCGGCATCGCCAGCAGGGCCCAC
CTCTCGCTGGCCAGTGAGGATGCCATGCTGGCTGCCTTCCAGCTCAGCCGGGAGCTC-AG
GCGCCTTGCACGCAAGGAACCTGAGTTTAAG
>Meerkat
CCACAGCCCAACTGGACTGAGATAGTGAACAAAAAGCTGAAGTTCCCACCTCCGCTCCTG
GCTGCCATCCAGGAGGGCCGTCTGGGCCTAGTGCAGCACCTGCTGGAGTCCGGGGTGGAG
GCT------------TCG----GGCAGC---GGGCCAGGCGGGCCCCTGAGGAATGTGGA
GGAGGCCGAGGACCGCTCCTGGAGGGAAGCTCTCAATCTGGCCATCCGGCTGGGCCACGA
GGCCATCACTGATGTGCTGTTGGCCAATGTCAAGTTTGACTTCCGGCAGATCCATGAGGC
ACTGCTAGTGGCAGTGGACACAAACCAGCCAGCAGCGGTGCGTCGCCTGCTGGCCCGGCT
GGAACGGGAGAAGGGCCGCAAAGTGGACACTA-----GGTCTTTCTCACTGGCTTTCTTT
GACTCCTCAATCGATGGCTCGCGCTTTGCCCCTGGTGTCACTC----CACTCACCCTGGC
CTGCCAGAAGGACCTGTATGAGATCGCACAGCTGCTCATGGACCAGGGCCACACCATCGC
CCGGCCCCAC-CCGGTCTCCTGCGCCTGCCTCGAGTGCAGCAATGCCCGCTGCTACGACC
TGCTGAAGTTCTCCCTGTCCCGCATCAACACCT-ACCGCGGCATCGCCAGCAGGGCCCAC
CTCTCGCTGGCCAGTGAGGATGCCATGCTGGCTGCCTTCCAGCTCAGCCGGGAGCTC-AG
GCGCCTTGCACGCAAGGAACCTGAGTTTAAG
>Fossa
CCACAGCCCAACTGGACTGAGATTGTGAACAAAAAGCTGAAGTTCCCACCTCTGCTCCTG
GTTGCCATCCAGGAGGGCCGTCTGGGCCTAGTGCAGCACCTGCTGGAGTCCGGGGTGGAG
GCT------------TCG----GGCAGC---GGGCCAGGTGGGCCCCTGAGGAATGTGGA
GGAAGCCGAGGACCGCTCCTGGAGGGAAGCTCTCAATCTGGCCATCCGGCTGGGCCATGA
GGCCATCACTGATGTGCTGTTGGCCAATGTCAAGTTTGACTTCTGGCAGATCCATGAGGC
ACTGCTAGTGGCAGTGGACACAAACCAGCCAGCAGCGGTGCGTCGCCTGCTGACCTGGCT
GGAACGGGAGAAGGGCCGCAAAGTGGACACTA-----GGTCTTTCTCACCGGCTTTCTTT
GACTCCTCAATCGATGGCTCACGCTTTGCCCCTGGTGTCAGTC----CACTCACCCTGGC
CGGCCAGAAGGACCTGTATGAGATCGCATAGCTGCTCATGGATCAGGGCCACACCATCGC
CCGGCCCCAC-CCAGTCTCCTGTGCCTGCCTCGAGTGCAGCAATGCCCGCCACTACGACT
TGCTGAAGTTCTCCCTGTCCTGCATCAACACCT-ACCGTGGTATTGCCAGCAGGGCCCAC
CTCTCGCTGGCCAGTGAGGATGCCATGCTGGCTGCCTTCCAGCTCAGCCAGGAGCTC-AG
GCGCCTTGCACGCAAGGAACCGGAGTTTAAG
>Striped_hyaena
CCACAGCCCAACTGGACTGAGATTGTGAACAAAAAGCTGAAGTTCCCACCTCCGCTCCTG
GCTGCCATCCAGGAAGGCCGTCTGGGCCTAGTACAGCACCTGCTGGAGTCTGGGGTGGAG
GCT------------TCA----GGCAGC---AGGTCATGCGGGCCGCTGAGGAATGTGGA
GGAGGCCGAGGACCGCTCCTGGAGGGAAGCTCTCAATCTGGCCATCCGGCTGGGCCATGA
GGCCATCACTGATGTGCTGTTGGCCAAGGTCAAGTTTGACTTCCGGCAGATCCATGAGGC
ACTGCTAGTGGCAGTGGACACAAACCAGCCAGCAGCAGTGCGTCGCCTGCTGGCCCGGCT
GGAACAGGAGAAGGGTCACAAAGTGGATACTA-----GGTCTTTCTCACTGGCTTTCTTT
GACTCCTCAATTGATGGCTCGCGCTTTGCCCCTGGCGTCACGC----CACTCACCCTGGC
CTGCCAGAAAGACCTGTATGAGATCGCACAGCTGCTCATGGACCAGGGCCACACCATCGC
CCGGCCCCAC-CCAGTCTCCTGCGCCTGCCTCGAGTGCAGCAATGCCCGCCGCTATGACC
TGCTGAAGTTCTCCCTGTCCCGCATCAACACCT-ACCGTGGCATTGCCAGCAGGGCCCAC
CTCTCGCTCGCCAGTGAGGATGCCATGCTGGCTGCCTTCCAGCTCAGTCGGGAGCTC-AG
GCGCCTTGCATGCAAGGAACCTGAGTTTAAG
>Asian_palm_civet
CCACAGCCCAACTGGAGTGAGATTATGAACAAAAAGCTGAAGTTCCCACCTCTGCTCCTG
GCTGCCATCCAGGAGGGCCGCCTGGGCCTAGTGCAGAACCTGCTGGAGTCCGGGGTGGAG
ACT------------TCA----GGCAGC---GGGCCAGGCGGGCCCCTGAGGAACGTGGA
GGAGGCTGAGGACCGCTCCTGGAGGAAAGCTCTCAATCTGGCCATCCGGCTGGGCCACGA
GGCCATCACTGATGTGCTGTTGGCCAATGTCAAGTTTGACTTTCGGCAGATCCATGAGGC
CCTGCTAGTGGCCGTGGACACAAACCAGCCAGCATCGGTGCGTCGCCTGCTGGCCCGGCT
GGAACGGGAGAAGGGCCGCAAAGTGGACACTA-----GGTCTTTCTCACTGGCTTTCTTT
GACTCCTCAATCGATGGCTCGCGCTTTGCCCCTGGTGTCACTC----CACTCACCCTGGC
CTGCCAGAAGGACCTGTATGAAATTGCACAGCTGCTCATGGACCAGGGCCACACCATCGC
CCGGCCCCAC-CCGGTCTCCTGTGCCTGCCTCGAGTGCAGCAACGCCCGCCGCTATGACC
TGCTGAAATTCTCCCTGTCCCGCATCAACACCT-ACCGTGGCATTGCCAGCAGGGCCCAC
CTCTCGCTGGCCAGTGCCGATGCCATGCTGGCTGCCTTCCAGCTCAGCCGGGAACTC-AG
GCGCCTTGCACGGAAGGAACCTGAGTTTAAG
>Tiger
CCACAGCCCAACTGGACGGAGATTGTGAACAAAAAGCTAAAGTTCCCACCTCCGCTCCTG
ACTGCCATCCAGGAGGGCCGCCTGGGCCTAGTGCAGCACCTGCTGGAGTCCGGGGTGGAG
GCT------------TCA----GGCAGC---GGGCCAGGCGGGCCCCTGAGGAACGTGGA
GGAGGCCGAGGACCGCTCCTGGAGGGAAGCTCTCAATCTGGCCATCCGGCTGGGCCACGA
GGCCATCACCAATGTGCTGTTGGCCAATGTCAAGTTTGACTTCCGGCAGATCCATGAGGC
ACTGCTAGTGGCAGTGGACACAACCCAGCCAGCAGCGGTGCGTCGCCTGCTGGCCCGGCT
GGAACGGGAGAAGGGCCGCAAAGTGGACACTA-----GGTCTTTCTCACTGGCTTTCTTT
GACTCCTCAATTGATGGCTCACGCTTTGCCCCTGGTGTCACTC----CACTCACCCTGGC
CTGCCAGAAGGATCTGTATGAGATCGCACAGTTGCTCATGGACCAGGGCCACACCATTGC
CCGGCCCCAC-CCGGTCTCCTGTGCCTGCCTCGAGTGCAGCAATGCCCGCCGCTACGACC
TGCTGAAGTTCTCCCTGTCCCGCATCAACACCT-ACCGCGGCATTGCGAGCAGGGCCCAC
CTCTCGCTGGCCAGTGAGGATGCCATGCTGGCTGCCTTCCAGCTCAGCCGGGAGCTC-AG
GCGCCTTGCACGCAAGGAACCTGAGTTTAAG
>Leopard
CCACAGCCCAACTGGACGGAGATTGTGAACAAAAAGCTAAAGTTCCCACCTCCGCTCCTG
ACTGCCATCCAGGAGGGCCGCCTGGGCCTAGTGCAGCACCTGCTGGAGTCCGGGGTGGAG
GCT------------TCA----GGCAGC---GGGCCAGGCGGGCCCCTGAGGAACGTGGA
GGAGGCCGAGGACCGCTCCTGGAGGGAAGCTCTCAATCTGGCCATCCGGCTGGGCCACGA
GGCCATCACCGATGTGCTGTTGGCCAATGTCAAGTTTGACTTCCGGCAGATCCATGAGGC
ACTGCTAGTGGCAGTGGACACAAACCAGCCAGCAGCGGTGCGTCGCCTGCTGGCCCGGCT
GGAACGGGAGAAGGGCCGCAAAGTGGACACTA-----GGTCTTTCTCACTGGCTTTCTTT
GACTCCTCAATTGATGGCTCACGCTTTGCCCCTGGTGTCACTC----CACTCACCCTGGC
CTGCCAGAAGGATCTGTATGAGATCGCACAGTTGCTCATGGACCAGGGCCACACCATTGC
CCGGCCCCAC-CCGGTCTCCTGTGCCTGCCTCGAGTGCAGCAATGCCCGCCGCTACGACC
TGCTGAAGTTCTCCCTGTCCCGCATCAACACCT-ACCGCGGCATTGCGAGCAGGGCCCAT
CTCTCGCTGGCCAGTGAGGATGCCATGCTGGCTGCCTTCCAGCTCAGCCGGGAGCTC-AG
GCGCCTTGCACGCAAGGAACCTGAGTTTAAG
>Cat
CCACAGCCCAACTGGACGGAGATTGTCAACAAAAAGCTAAAGTTCCCACCTCCGCTCCTG
ACTGCCATCCAGGAGGGCCGCCTGGGCCTAGTGCAGCACCTGCTGGAGTCCGGGGTGGAG
GCT------------TCA----GGCAGC---GGGCCAGGCGGGCCCCTGAGGAACGTGGA
GGAGGCCGAGGACCGCTCCTGGAGGGAAGCTCTCAATCTGGCCATCCGGCTGGGCCACGA
GGCCATCACTGATGTGCTGTTGGCCAATGTCAAGTTTGACTTCCGGCAGATCCATGAGGC
ACTGCTAGTGGCAGTGGACACAAACCAGCCAGCAGCGGTGCGTCGCCTGCTGGCCCGGCT
GGAACGGGAGAAGGGCCGCAAAGTGGACACTA-----GGTCTTTCTCACTGGCTTTCTTT
GACTCCTCAATTGATGGCTCACGCTTTGCCCCTGGTGTCACTC----CACTCACCCTGGC
CTGCCAGAAGGATCTGTATGAGATCGCACAGTTGCTCATGGACCAGGGCCACACCATTGC
CCGGCCCCAC-CCGGTCTCCTGTGCCTGCCTCGAGTGCAGCAATGCCCGCCGCTACGACC
TGCTGAAGTTCTCCCTGTCCCGCATCAACACCT-ACCGCGGCATTGCCAGCAGGGCCCAC
CTCTCGCTGGCCAGTGAGGATGCCATGCTGGCTGCCTTCCAGCTCAGCCGGGAGCTC-AG
GCGCCTTGCACGCAAGGAACCTGAGTTTAAG
>Puma
CCACAGCCCAACTGGACGGAGATTGTCAACAAAAAGCTAAAGTTCCCACCTCCGCTCCTG
ACTGCCATCCAGGAGGGCCGCCTGGGCCTAGTGCAGCACCTGCTGGAGTCCGGGGTGGAG
GCT------------TCA----GGCAGC---GGGCCAGGCGGGCCCCTGAGGAACGTGGA
GGAGGCCGAGGACCGCTCCTGGAGGGAAGCTCTCAATCTGGCCATCCGGCTGGGCCACGA
GGCCATCACCGATGTGCTGTTGGCCAATGTCAAGTTTGACTTCCGGCAGATCCATGAGGC
ACTGCTAGTGGCAGTGGACACAAACCAGCCAGCAGCGGTGCGTCGCCTGCTGGCCCGGCT
GGAACGGGAGAAGGGCCGCAAAGTGGACACTA-----GGTCTTTCTCGCTGGCTTTCTTT
GACTCCTCAATTGATGGCTCACGCTTTGCCCCTGGTGTCACTC----CACTCACCCTGGC
CTGCCAGAAGGATCTGTATGAGATCGCACAGTTGCTCATGGACCAGGGCCACACCATTGC
CCGGCCCCAC-CCGGTCTCCTGTGCCTGCCTCGAGTGCAGCAATGCCCGCCGCTACGACC
TGCTGAAGTTCTCCCTGTCCCGCATCAACACCT-ACCGCGGCATTGCCAGCAGGGCCCAC
CTCTCACTGGCCAGTGAGGATGCCATGCTGGCTGCCTTCCAGCTCAGCCGGGAGCTC-AG
GCGCCTTGCATGCAAGGAACCTGAGTTTAAG
>Cheetah
CCACAGCCCAACTGGACGGAGATTGTCAACAAAAAGCTAAAGTTCCCACCTCCGCTCCTG
ACTGCCATCCAGGAGGGCCGCCTGGGCCTAGTGCAGCACCTGCTGGAGTCCGGGGTGGAG
GCT------------TCA----GGCAGC---GGGCCAGGCGGGCCCCTGAGGAACGTGGA
GGAGGCCGAGGACCGCTCCTGGAGGGAAGCTCTCAATCTGGCCATCCGGCTGGGCCACGA
GGCCATCACTGATGTGCTGTTGGCCAATGTCAAGTTTGACTTCCGGCAGATCCATGAGGC
ACTGCTAGTGGCAGTGGACACAAACCAGCCAGCAGCGGTGCGTCGCCTGCTGGCCCGGCT
GAAACGGGAGAAGGGCCGCAAAGTGGACACTA-----GGTCTTTCTCGCTGGCTTTCTTT
GACTCCTCAATTGATGGCTCACGCTTTGCCCCTGGTGTCACTC----CACTCACCCTGGC
CTGCCAGAAGGATCTGTATGAGATCGCACAGTTGCTCATGGACCAGGGCCACACCATTGC
CCGGCCCCAC-CCAGTCTCCTGTGCCTGCCTTGAGTGCAGCAATGCCCGCCGCTACGACC
TGCTGAAGTTCTCCCTGTCCCGCATCAACACCT-ACCGCGGCATTGCCAGCAGGGCCCAC
CTCTCGCTGGCCAGTGAGGATGCCATGCTGGCTGCCTTCCAGCTCAGCCGGGAACTC-AG
GCGCCTTGCACGCAAGGAACCTGAGTTTAAG
>Sunda_pangolin
CCACAGCCTAACTGGACCGAGATTGTGAACAAAAAGCTAAAGTTCCCACCTGCACTCCTG
GGTGCCATCCAGGAGGGGCGGCTGGGCCTTGTGCAGCAGTTGCTGGAGTCAGGGGACGAA
GCC------------ACA----GGCAGT---GGGCCAGGTGGGCCCCTGTGGAATGTGGA
CGAGGCTGAAGACCGTTCCTGGAGGGAAGCTCTCAATCTGGCCATCCGCCTGGGACACGA
GACCATCACTGATGTGCTGTTGGCCAATGTCAAGTTTGACTTCCGACAGATCCACGAGGC
ACTGCTAGTGGCAGTGGACACAAACCAGCCAGCAGCGGTGCGCCACCTGCTGGCCCGTTT
GGAACGGGAAAAGGGCCGCAAAGTGGACACTA-----GGTCTTTCTCACTGGCTTTCTTT
GACTCATCAATTGATGGTTCCCGCTTTGCACCTGGTGTCACTC----CACTCACCCTGGC
CTGCCAGAAGGACCTGTATGAGATCGCACAGCTGCTCATGGATCAGGGCCACACCATTGC
CCGGCCCCAC-CCAGTCTCCTGTGCCTGCCTCGAGTGCAGCAATGCCCGCCGCTATGACC
TGCTGAAGTTCTCCCTGTCCCGCATCAACACCT-ACCGTGGCATTGCCAGCAGGGCCCAC
CTCTCACTGGCCAGCGAGGATGCCATGCTGGCTGCCTTCCAACTCAGCCGCGAGCTC-AG
GCGCCTTGTATGCAAAGAGCCTGAGTTTAAG
>Bowhead_whale
------------------------------------------------------------
---------------------------CTGGTGTAGCAGCTGCTGGAGTTGCGGGTTGAG
GCC------------ACA----GACGGC---GGGCCAGGCGGGCCCCTGCAGAATGTGGA
GGAGGCTGAGGACTGCTCCTGGAGGGAGGCCCTCAATCTGGCCATCTGCCTGGGCCACGA
GGCCATCACTGATGTGCTGTTGGCCAGTGTCAAGTTCGACTTCCGGCAGATCCACGAGGC
CCTGCTGGTGGCTGTGGACACAAACCAGCTGGCAGTGGTGCGCCGCCTGCTGGCCTGGCT
GGAACGGGAGAAGGGCCGCAAGGTGGACACCAGGTCTGGTCTTTCTCACTGGCCTTCTTT
GACTCATCAATCGATGGCCCCCGCTTTGCCCCTGGTGTCACCC----CCCTCACCCTGGC
CTGCCAGAAGGACCTGTATGAGATCACCCAGCTGCTCATGGACCAGGGCCACACCATCGC
CCGGCCCCAC-CCCGTCTCCTGTGCCTGCCTCGAGTGCAGCAACACATGCTGCTACGATC
TGCTCCAGTTCTCCCTGTCCCGCATCAACACCT-GCCATGGCATTGCCAGCTGCGCCCAC
CTCTCACTGGCCAGCGAGGACGCCATGCTGGCTGCCTTCCAGCTCAGCTGCAAGTTC-AG
GCGCCTTGCCCACAAGGAACCTGAGTTTAAG
>North_pacific_right_whale
------------------------------------------------------------
---------------------------CTGGTGTAGCAGCTGCTGGAGTTGCGGGTTGAG
GCC------------ACA----GACGGC---GGGCCAGGCGGGCCCCTGCAGAATGTGGA
GGAGGCTGAGGACTGCTCCTGGAGGGAGGCCCTCAATCTGGCCATCTGCCTGGGCCACGA
GGCCATCACTGATGTGCTGTTGGCCAGTGTCAAGTTCGACTTCCGGCAGATCCACGAGGC
CCTGCTGGTGGCTGTGGACACAAACCAGCTGGCAGTGGTGCGCCGCCTGCTGGCCTGGCT
GGAACGGGAGAAGGGCCGCAAGGTGGACACCAGGTCTGGTCTTTCTCACTGGCCTTCTTT
GACTCATCAATCGATGGCCCCCGCTTTGCCCCTGGTGTCACCC----CCCTCACCCTGGC
CTGCCAGAAGGACCTGTATGAGATCACCCAGCTGCTCATGGACCAGGGCCACACCATCGC
CCGGCCCCAC-CCCGTCTCCTGTGCCTGCCTCGAGTGCAGCAACACATGCTGCTACGATC
TGCTCCAGTTCTCCCTGTCCCGCATCAACACCT-GCCATGGCATTGCCAGCTGCGCCCAC
CTCTCACTGGCCAGCGAGGACGCCATGCTGGCTGCCTTCCAGCTCAGCTGCAAGTTC-AG
GCGCCTTGCCCACAAGGAACCTGAGTTTAAG
>Gray_whale
------------------------------------------------------------
---------------------------CTGGTGTAGCAGCTGCTGGAGTTGCGGGTTGAG
GCC------------ACA----GACGGC---GGGCCTGGCGGGCCCCTGCAGAATGTGGA
GGAGGCTGAGGACCGCTCCTGGAGGGGGGCCCTCAATCTGGCCATCCGCCTGGGCCACGA
GGCCATCACTGATGTGCTGTTGGCCAGTGTCAAGTTCGACTTCCGGCAGATCCACGAGGC
CCTGCTGGTGGCTGTGGACAAAAACCAGCTGGCAGTGGTGCGCCGCCTGCTGGCCTGGCT
GGAACGGGAGAAGGGCCGCAAGGTGGACACCAGGTCTGGTCTTTCTCACTGGCCTTCTTT
GACTCATCAATCGATGGCCCCCGCTTTGCCCCTGGTGTCACCC----CCCTCACCCTGGC
CTGCCAGAAGGACCTGTATGAGATCACCCAGCTGCTCATGGACCAGGGCCACACCATCGC
CCGGCCCCAC-CCCATCTCCTGTGCCTGCCTCGAGTGCAGCAACACATGCTGCTACGATC
TGCTCCAGTTCTCCCTGTCCCGCATCAACACCT-GCCGTGGCATTGCCAGCTGCGCCCAC
CTCTCACTGGCCAGCGAGGATGCCATGCTGGCTGCCTTCCAGCTCAGCTGCAAACTC-AG
GCGCCTTGCCCACAAGGAGCCTGAGTTTAAG
>Humpback_whale
------------------------------------------------------------
---------------------------CTGGTGTAGCAGCTGCTGGAGTTGCGGGTTGAG
GCC------------ACA----GACGGC---GGGCCAGGCGGGCCCCTGCAGAATGTGGA
GGAGGCTGAGGACCGCTCCTGGAGGGGGGCCCTCAATCTGGCCATCCGCCTGGGCCACGA
GGCCATCACTGATGTGCTGTTGGCCAGTGTCAAGTTCGACTTCCAGCAGATCCACGAGGC
CCTGCTGGTGGCTGTGGACAAAAACCAGCTGGCAGTGGTGCGCCGCCTGCTGGCCTGGCT
GGAACGGGAGAAGGGCCGCAAGGTGGACACCAGGTCTGGTCTTTCTCACTGGCCTTCTTT
GACTCATCAATCGATGGCCCCCGCTTTGCCCCTGGTGTCACCC----CCCTCACCCTGGC
CTGCCAGAAGGACCTGTATGAGATCACCCAGCTGCTCATGGACCAGGGCCACACCATCGC
CCGGCCCCAC-CCCATCTCCTGTGCCTGCCTCGAGTGCAGCAACACATGCTGCTACGATC
TGCTCCAGTTCTCCCTGTCCCGCATCAACACCT-GCCGTGGCATTGCCAGCTGCGCCCAC
CTCTCACTGGCCAGCGAGGATGCCATGCTGGCTGCCTTCCAGCTCAGCTGCAAGCTC-AG
ACGCCTTGCCCACAAGGAGCCTGAGTTTAAG
>Northern_minke_whale
------------------------------------------------------------
---------------------------CTGGTGTAGCAGCTGCTGGAGTTGCGGGTTGAG
GCC------------ACA----GACAGC---GGGCCAGGCGGGCCCCTGCAGAATGTGGA
GGAGGCTGAGGACCGCTCCTGGAGGGGGGCCCTCAATCTGGCCATCCGCCTGGGCCACGA
GGCCATCACTGATGTGCTGTTGGCCAGTGTCAAGTTCGACTTCCGGCAGATCCACGAGGC
CCTGCTGGTGGCTGTGGACACAAACCAGCTGGCAGTGGTGCGCCGCCTGCTGGCCTGGCT
GGAACGGGAGAAGGGCCGCAAGGTGGACACCAGGTCTGGTCTTTCTCACTGGCCTTCTTT
GACTCATAAATCGATGGCCCCCACTTTGCCCCTGGTGTCACCC----CCCTCACCCTGGC
CTGCCAGAAGGACCTGTATGAGATCGCCCGGCTGCTCATGGACCAGGGCCACACCATCGC
CCGGCCCCAC-CCCGTCTCCTGTGCCTGCCTCGAGTGCAGCAACACATGCTGCTATGATC
TGCTCCAGTTCTCCCTGTCCCGCATCAACACCT-GCCGTGGCATTGCCAGCTGCGCCCAC
CTCTCACTGGCCAGCGAGGACGCCATGCTGGCTGCCTTCCAGCTCAGCTGCAAGCTC-AG
GCGCCTTGCCCACAAGGAGCCTGAGTTTAAG
>Sperm_whale
------------------------------------------------------------
---------------------------CTGGTGTAGCAGCTGCTGGAGTTGCAGGTTGAG
GCC------------ACA----AACGGC---GGGCCAGGCGGGCCCCTGCAGAATGTGGA
GGAGGCTGAGGACTGCTCCTGGAGGGAGGCCCTCAATCTGGCCATCCGCCTGGGCCATGA
GGCAATCACTGATGTGCTGTTGGCCAGTGTCAAGTTCGACTTCCGGCAGATCCACAAGGC
CCTGCTGGTGGCTGTGGACACAAACCAGCCGGCAGTGGTGCGTCGCCTCCTGGCCTGGCT
GGAATGGGAGAAGGGCCACAAGGTGGACAGAA-----GGTCTTTCTCACTGGCCTTCTTT
GACTCATCAGTCGATGGCCCCCGCTTTGCCCCTGGTGTCACAC----CCCTCGCCCTGGC
CTGCCAGAAGGACCTGTATGAGATCGCCCAGCTGCTCATGGACCAGGGCCACAGCATCGC
CCGGCCCCAC-CCCGTCTCCTGAGCCTGCCTCGAGTGCAGCAACACATGCTGCTACGATC
TGCTCCAGTTCTCCCTGTCCCGCATCAACACCT-GCCGTGGCATTGCCAGCTGCGCCCAC
CTCTCACTGGCCAGCGAGGACGCCATGCTGGCTGCCTTCCAGCTCAGCTGCGAGCTC-AG
GCGCCTTGCCCACAAGGAGCCTGAGTTTAAG
>Pygmy_sperm_whale
------------------------------------------------------------
---------------------------CTGGTGTAGCAGCTGCTGGAGTTGTGGATTGAG
GCC------------ACA----GACGGC---AGGCCAGGCGGGCCCCTGCAGAATGTGGA
GGAGGCTGAGGACTGCTCCTGGAGTGAGGCCCTCAATCTGGCCATCCGCCTGGGCCACAA
GGCAATCACTGGAGTGATGTTGGCCAGTGTCAAGTTCGACTTCCGGCAGATCCACAAGGC
CCTGCTGGTGGCTGTGGACACAAACCAGCCGGCAGTGGTGCGTCGCCTCCTGGCCTGGCT
GGAATGGGAGAAGGGCCACAAGGTGGACACCA-----GGTCTTTCTCACTGGCCTTCTTT
GACTCATCAGTCGACGGCCCCCGCTTTGCCCCTGGTGTCACCC----CCCTCACCCTGGC
CTGCCAGAAGGACCTGTACGAGATCACCCAGCTGCTCATGGACCAGGGCCACAGCATCGC
CCGGCCCCAC-CCCGTCTCCTGAGCCTGCCTCGAGTGCAGCAACACATGCTGCTACGATC
TGCTCCAGTTCTCCCTGTCCCGCATCAACACCT-GCTGTGGCATTGCCAGCTGCGCCCAC
CTCTCACTGGCCAGTGAGGACGCCATGCTGGCTGCCTTCCAGCTCAGCTGCGAGCTC-AG
GCACCTTGCCCACAAGGAGCCTGAGTTTAAG
>Harbor_porpoise
------------------------------------------------------------
---------------------------CTGGTGTAGCAGCTGCTGGAGTTGCAGGTTGAG
ACC------------ACA----GACGGC---AGGCCAGGCGGGCCCCTGCAGAATGTGGA
GGAGGCTGAGGACCACTCCTGGAGGGAGGCGCTCAATCTGGCCATCCGCCTGGGCCACGA
GGCCATCAGTGATGTGCTGTTGGCCAGTGTCAAGTTCGACTTCCGGCAGATCCACGAGGC
CCTGCTGGTGGCTGTGGACACAAACCAGCCGGCAGTGGTGCGTCGCCTGCTGGCCTGGCT
GGAATGGGAGAAGGGCCGCAAGGTGGACACCA-----GGCCTTTCTCACTGGCCTTCTTT
GACTCATCAGTCGATGGCCCCCGCTTTGCCCCTGGTGTCACCT----CCCTCACCCTGGC
CTGCCAGAAGGACCTGTATGAGATCGCCCAGCTGCTCATGGACCAGGGCCACAGCATCGC
CCGGCCCCAC-CCTGTCTCCTGTGCCTGCCTCGAGTGCAGCAACACATGCTGCTGTGATC
TGCTCCAGTTCTCCCTGCCCTGCATCAACACCT-GTCATGGCATTGCCAGCTGTGCCCAC
CTCTCACTGGCCAGTGAGGACGCCATGCTGGCTGCCTTCCAGCTCAGCTGTGAGCTC-AG
GCGCCTTGCCCACAAGGAGCCTGAGTTTAAG
>Indus_river_dolphin
------------------------------------------------------------
------------------------------------------------------------
------------------------------------------------------------
------------------------------------------------------------
------------------------------------------------------------
------------------------------------------------------------
------------------------------------------------------------
------------------------------------------------------------
-TGCCAGAAGGACCTGTATGAGATCGCCCAGCTGCTCATGGACCAGGGCCACAGCATCGC
CCAGCCCCAC-CCCATCTCCTGTGCCTGCCTCGAGTGCAGCAACACATGCTGCTACGATC
TGCTTCAGTTCTCCCTGTCCCGCATCAACACCT-GTCATGGCATTGCCAGCTGTGCCCAC
CTCTCACTGGCCAGCGAGGACGCCGTGCTGGCTGCCTTCCAGCTCAGCTGCGAGCTC-AG
GCACCTTGCGCACAAGGAGCCTGAGTTTAAG
>Sowerbys_beaked_whale
------------------------------------------------------------
---------------------------CTGGTGTAGCAGCTGCTGGAGTTGCGGGTTGAG
GCC------------ACA----GACGGT---GGGCCAGGCGGGCCCCTGCAAAATGTGGA
GGAGGCTGAGGACCACTCCTGGAGGGAGGCCCTCAATCTGGCCATCTGCCTGGGCCACGA
GGCCATCACTGATGTGCTGTTGGCCAGTGTCAAGTTCGACTTCCGGCAGATCCACAAGGC
CCTGCTGGTGGCTATGGACACAAACCAGCCAGCAGTGGTGCGTCGCCTGCTGGCCTGGCT
GGAACAGGAGAAGGGCCGCAAGGTGGACACCA-----GGTCTTTCTCACTAGCCTTCTTT
GACTCATCAGTCGATGGACCCCACTTTGCCCCTGGTGTCACCT----CCCTCACCCTGGC
CTGCCAGAAGGACCTGTATGAGATCACCCAGCTGCTCATGGACCAGGGCCACAGCATTGC
CTGGCCCCAC-CCTGTCTCCTGTGCCTGCCTTGAGTGCAGCAACACATGCTGCTACGGTC
TGCTCCAGTTCTCCCTGTCCCGCATCAACACCT-GCCGTGGCATTGCCAGCTGCGCCCAC
CTCTCACTGGCCAGCGAGGACGCCATGCTGGCTGCCTTCCAGCTCAGCTGCGAGCTC-AG
GCGCCTTGCC---------------------
>Cuviers_beaked_whale
------------------------------------------------------------
---------------------------CTGGTGTAGCAGCTGCTGGAGTTGCGGGTTGAG
GCC------------ACA----GACGGT---GGGCCAGGCGGGCCCCTGCAAAATGTGGA
GGAGGCTGAGGACCACTCCTGGAGGGAGGCCCTCAATCTGGCCATCTGCCTGGGCCACGA
GGCCATCACTGATGTGCTGTTGGCCAGTGTCAAGTTCGACTTCCGGCAGATCCACGAGGC
CCTGCTGGTGGCTGTGGACACAAACCAGCCAGCAGTGGTGCATCGCCTGCTGGCCTGGCT
GGAACAGGAGAAGGGCCGCAAGGTGGACACCA-----GGTCTTTCTCACTGGCCTTCTTT
GACTCATCAGTCGACAGCCCCCGCTTTGCCCCTGGTGTCACCT----CCCTCACCCTGGC
CTGCCAGAAGGACCTGTATGAGATCGCCCAGCTGCTCATGGACCAGGGCCACAGCATTGC
CTGGCCCCAC-CCCGTCTCCTGTGCCTGCCTTGAGTGCAGCAACACATGCTGCTACGATC
TGCTCCAGTTCTCCCTGTCCCGCATCAACACCT-GCCGTGGCATTGCCAGCTGCGCCCAC
CTCTCACTGGCCAGCGAGGACGCCATGCTGGCTGCCTTCCAGCTCAGCTGCGAGCTC-AG
GCGCCTTGCC---------------------
>Yangtze_river_dolphin
------------------------------------------------------------
---------------------------CTGGTGTAGCAGCTGCTGGAGTTGCGGGTTGAG
GCC------------ACA----GACGGC---GGGCCAGGCGGGCCCCTGCAGAATGTGGA
GGAGGCTGAGGCCCACTCCTGGAGGGAGGCCCTCAATCTGGCCATCCGCCTGGGCCACAA
GGCCATCAGTGATGTGCTGTTGGCCAGTGTCAAGTTCGACTTCCGGCAGATCCACGAGGC
CCTGCTGGTGGCTGTGGACACAGACCAGCCGGCAGTGGTGCATTGCCTGCTGGCCTGGCT
GGAATGGGAGAAGGGCCGCAAGGTGGACACCA-----GGTCTTTCTCACTGGCCTTCTTT
GACTCAACAGTCGATGGCCCCCGCTTTGCCCCTGGTGTCACCT----CCCTCACCCTGGC
CTGCCAGAAGGACCTGTATGAGATCGCCCAGCTGCTCATGGACCAGGGCCACAGCATCGC
CCGGCCCCAC-CCAGTCTCCTGTGCCTGCCTCGAGTGCAGCAACACATGCTGCTGTGATC
TGCTCTAGTTCTCCCTATCCCGCATCAACACCT-GTTGTGGCATTGCCAGCTGTGCCCAC
CTCTCACTGGCCAGTGAGGATGCCATGCTGGCTGCCTTCCAGCTCAGCTGCGAGCTC-AG
GCGCCCTGCCCACAAGGAGCCTGAGTTTAAG
>Yangtze_finless_porpoise
------------------------------------------------------------
---------------------------CTGGTGTAGCAGCTGCTGGACTTGCAGGTTGAG
ACC------------ACA----GACGGC---AGGCCAGGCGGGCCCCTGCAGAATGTGGA
GGAGGCTGAGGACCACTCCTGGAGGGAGGCGCTCAATCTGGCCATCCGCCTGGGCCACGA
GGCCATCAGTGATGTGCTGTTGGCCAGTGTCAAGTTCGACTTCCGGCAGATCCACGAGGC
CCTGCTGGTGGCTGTGGACACAAACCAGCCGGCAGTGGTGCGTCGCCTGCTGGCCTGGCT
GGAATGGGAGAAGGGCCGCAAGGTGGACACCA-----GGCCTTTCTCACTGGCCTTCTTT
GACTCATCAGTCGATGGCCCCCGCTTTGCCCCTGGTGTCACCT----CCCTCACCCTGGC
CTGCCAGAAGGACCTGTATGAGATCGCCCAGCTGCTCATGGACCAGGGCCACAGCATCGC
CCGGCCCCAC-CCTGTCTCCTGTGCCTGCCTCGAGTGCAGCAACACATGCTGCTGTGATC
TGCTCCAGTTCTCCCTGTCCCGCATCAACACCT-GTCATGGCATTGCCAGCTGTGCCCAC
CTCTCACTGGCCAGTGAGGACACCATGCTGGCTGCCTTCCAGCTCAGCTGTGAGCTC-AG
GCGCCTTGCCCACAAGGAGCCTGAGTTTAAG
>Narwhal
CCTCAGCCTAAGTGGACCGAGATCGTGAACAGAAAGCTGAAGTTCCCGCCTCCGCTGCTG
GGTGCCAT--------------TGGACCTGGTGTAGCAGCTGCTGGAGTTGC-GGTTGAG
ACC------------ACA----GACGGC---GGGCCAGGCGGGCCCCTGCAGAATGTGGA
GGAGGCTGAGGACCACTCCTGGAGGGAGGCGCTCAATCTGGCCATCCGCCTGGGCCACGA
GGCCATCAGTGATGTGCTGTTGGCCAGTGTCAAGTTCGACTTCCGGCAGATCCACGGGGC
CCTGCTGGTGGCTGTGGACACAAACCAGCCGGCAGTGGTGCGTCGCCTGCTGGCCTGGCT
GGAATGGGAGAAGGGCCGCAAGATGGACACCA-----GGTCTTTCTCACTGGCCTTCTTT
GACTCATCAGTCGATGGCCCCCGCTTTGCCCCTGGTGTCACCT----CCCTCACCCTGGC
CTGCCAGAAGGACCTGTATGAGATCGCCCAGCTGCTCATGGACCAGGGCCACAGCATCGC
CCGGCCCCAC-CCTGTCTCCTGTGCCTGCCTCGAGTGCAGCAACACATGCTGCTGTGATC
TGCTCCAGTTCTCCCTGTCCCGCATCAACACCT-GTCATGGCATTGCCAGCTGCGCCCAC
CTCTCACTGGCCAGTGAGGACGCCATGCTGGCTGCCTTCCAGCTCAGCTGCGAGCTC-AG
GCGCCTTGCCCACAAGGAGCCTGAGTTTAAG
>Beluga
CCTCAGCCTAAGTGGACCGAGATCGTGAACAGAAAGCTGAAGTTCCCGCCTCCGCTGCTG
GGTGCCAT--------------TGGACCTGGTGTAGCAGCTGCTGGAGTTGC-GGTTGAG
ACC------------ACA----GACGGC---GGGCCAGGCGGGCCCCTGCAGAATGTGGA
GGAGGCTGAGGACCACTCCTGGAGGGAGGCGCTCAATCTGGCCATCCGCCTGGGCCACGA
GGCCATCAGTGATGTGCTGTTGGCCAGTGTCAAGTTCGACTTCCGGCAGATCCACGAGGC
CCTGCTGGTGGCTGTGGACACAAACCAGCCGGCAGTGGTGCGTCGCCTGCTGGCCTGGCT
GGAATGGGAGAAGGGCCGCAAGGTGGACACCA-----GGTCTTTCTCACTGGCCTTCTTT
GACTCATCAGTCGATGGCCCCCGCTTTGCCCCTGGTGTCACCT----CCCTCACCCTGGC
CTGCCAGAAGGACCTGTATGAGATTGCCCAGCTGCTCATGGACCAGGGCCACAGCATCGC
CCGGCCCCAC-CCTGTCTCCTGTGCCTGCCTCGAGTGCAGCAACACATGCTGCTGTGATC
TGCTCCAGTTCTCCCTGTCCCGCATCAACACCT-GTCATGGCATTGCCAGCTGCGCCCAC
CTCTCACTGGCCAGTGAGGACGCCATGCTGGCTGCCTTCCAGCTCAGCTGCGAGCTC-AG
GCGCCTTGCCCACAAGGAGCCTGAGTTTAAG
>Killer_whale
------------------------------------------------------------
---------------------------CTGGTGTAGCAGCTGCTGGAGTTGCGGGTTGAG
ACC------------ACA----GACGGC---AGGTCAGGCGGGCCCCTGCAGAATGTGGA
GGAGGCTGAGGACCACTGCTGGAGGGAGGCGCTCAATCTGGCCATCCACCTGGGCCACAA
GGCCATCAGTGGTGTGCTGTTGGCCAGTGTCAAGTTCGACTTCCGGCAGATCCACGAGGC
CCTGCTGGTGGCTGTGGACACAAACCAGCCGGCAGTGGTGCGTCGCCTGCTGGCCTGGCT
GGAATGGGAGAAGGGCCGCAAGGTGGACACCA-----GGTCTTTCTCACTGGCCTTCTTT
GACTCATCAGTCGATGGCCCCCGCTTTGCCCCTGGTGTCACCT----CCCTCACCCTGGC
CTGCCAGAAGGACCTGTATGAGATCGCCCAGCTGCTCATGGACCAGGGCCACAGCATCGC
CCGGCCCCAC-CCTGTCTCCTGTGCCTGCCTCGAGTGCAGCAACACATGCTGCTGTGATC
TGCTCCAGTTCTCCCTGTCCCGCATCAACACCT-GTCATGGCATTGCCAGCTGCGCCCAC
CTCTCACTGGCCAGTGAGGACGCCATGCTGGCTGCCTTCCAGCTCAGCTGCGAGCTC-AG
GCGCCTTGCCCACAAGGAGCCTGAGTTTAAG
>Pacific_white-sided_dolphin
------------------------------------------------------------
---------------------------CTGGTGTAGCAGCTGCTGGAGTTGCGGGTTGAG
ACC------------ACA----GACGGC---GGGTCAGGCGGGCCCCTGCAGAATGTGGA
GGAGGCTGAGGACCACTGCTGGAGGGAGGCGCTCAATCTGGCCATCCACCTGGGCCACAA
GGCCATCAGTGGTGTGCTGTTGGCCAGTGTCAAGTTCGACTTCCGGCGGATCCACGAGGC
CCTGCTGGTGGCTGTGGACACAAACCAGCCGGCAGTGGTGCGTCGCCTGCTGGCCTGGCT
GGAATGGGAGAAGGGCCGCAAGGTGGACACCA-----GGTCTTTCTCACTGGCCTTCTTT
GACTCATCAGTCGATGGCCCCCGCTTTGCCCCTGGTGTCACCT----CCCTCACCCTGGC
CTGCCAGAAGGACCTGTATGAGATCGCCCAGCTGCTCATGGACCAGGGCCACAGCATCGC
CCGGCCCCAC-CCTGTCTCCTGTGCCTGCCTCGAGTGCAGCAACACATGCTGCTGTGATC
TGCTCCAGTTCTCCCTGTCCCGCATCAACACCT-GTCATGGCATTGCCAGCTGCGCCCAC
CTCTCACTGGCCAGTGAGGACACCATGCTGGCTGCCTTCCAGCTCAGCTGCGAGCTC-AG
GCGCCTTGCCCACAAGGAGCCTGAGTTTAAG
>Indo-pacific_humpbacked_dolphin
------------------------------------------------------------
---------------------------CTGGTGTAGCAGCTGCTGGAGTTGCGGGTTGAG
ACC------------ACA----GATGGC---GGGCCAGGCGGGCCCCTGCAGAATGTGGA
GGAGGCTGAGGACCACTGCTGGAGGGAGGCGCTCAATCTGGCCATCCGCCTGGGCCACAA
GGCCATCAGTGATGTGCTGTTGGCCAGTGTCAAGTTCGACTTCCGGCAGATCCACGAGGC
CCTGCTGGTGGCTGTGGACACAAACCAGCCGGCAGTGGTGCGTCGCCTGCTGGCCTGGCT
GGAATGGGAGAAGGGCCGCAAGGTGGACACCA-----GGTCTTTCTCACTGGCCTTCTTT
GACTCATCAGTCGATGGCCCCCGCTTTGCCCCTGGTGTCACCT----CCCTCACCCTGGC
CTGCCAGAAGGACCTGTATGAGATCGCCCAGCTGCTCATGGACCAGGGCCACAGCATCGC
CCGGCCCCAC-CCTGTCTCCTGTGCCTGCCTCGAGTGCAGCAACACATGCTGCTGTGATC
TGCTCCAGTTCTCCCTGTCCCGCATCAACACCT-GTCATGGCATTGCCAGCTGTGCCCAC
CTCTCACTGGCCAGTGAGGACGCCATGCTGGCTGCCTTCCAGCTCAGCTGCGAGCTC-AG
GCGCCTTGCCCACAAGGAGCCTGAGTTTAAG
>Bottlenose_dolphin
------------------------------------------------------------
---------------------------CTGGTGTAGCAGCTGCTGGAGTTGCGGGTTGAG
ACC------------ACA----GATGGC---GGGCCAGGCGGGCCCCTGCAGAATGTGGA
GGAGGCTGAGGACCACTGCTGGAGGGAGGCGCTCAATCTGGCCATCCGCCTGGGCCACAA
GGCCATCAGTGATGTGCTGTTGGCCAGTGTCAAGTTCGACTTCCGGCAGATCCATGAGGC
CCTGCTGGTGGCTGTGGACACAAACCAGCCGGCAGTGGTGCGTCGCCTGCTGGCCTGGCT
GGAATGGGAGAAGGGCCGCAAGGTGGACACCA-----GGTCTTTCTCACTGGCCTTCTTT
GACTCATCAGTCGATGGCCCCCGCTTTGCCCCTGGTGTCACCT----CCCTCACCCTGGC
CTGCCAGAAGGACCTGTATGAGATCGCCCAGCTGCTCATGGACCAGGGCCACAGCATCGC
CCGGCCCCAC-CCTGTCTCCGGTGCCTGCCTCGAGTGCAGCAACGCATGCTGCTGTGATC
TGCTCCAGTTCTCCCTGTCCCGCATCAACACCT-GTCATGGCATTGCCAGCTGTGCCCAC
TTCTCACTGGCCAGTGAGGACGCCATGCTGGCTGCCTTCCAGCTCAGCTGCGAGCTC-AG
GCGCCTTGCCCACAAGGAGCCTGAGTTTAAG
>Hippopotamus
CCTCAGCCTAACTGGACCGAGATCATGAACAGAAAGCTGAAGTTCCCGCCTGCACTGCTG
GGTGCCATCCAGGAGGGGCAGCTGGGCCTGGTTCAGCAGCTGCTGGAGTCGGGGGTCGAG
GCC------------ACG----GCTGGC---GGGCCAGGCGGGCCCCTGCGGAATGTGGA
GGAGGCCGAGGACCGCTCCTGGAGGGAGGCCCTCAATCTGGCCGTCCGCCTAGGCCACGA
GGCCATCACTGATGTGCTATTGGCCAACGTCAAGTTCGACTTCCGGCAGATCCACGAGGC
CCTGCTGGTGGCCGTGGACACAAACCAGCCAGCAGTGGTGCGCCACCTGCTGGCCCGGCT
GGAGCGGGAGAAGGGCCGCAAGGTGGACACCA-----GGTCTTTCTCACTGGCTTTCTTT
GACTCATCAATTGATGCCTCCCGCTTCGCCCCCGGTGTCACCC----CCCTCACCCTGGC
CTGCCAGAAGGACCTGTACGAGATCGCCCAGCTGCTCATGGAGCACGGCCACACCATCGC
CCGGCCCCAC-CCCGTCTCCTGCGCCTGCCTCGAGTGCAGCAACGCGCGCCGCTACGACC
TGCTCAAGTTCTCCCTGTCCCGCATCAACACCT-ACCGTGGCATCGCCAGCCGCGCCCAC
CTCTCCCTGGCCAGCGAGGATGCCATGCTGGCTGCCTTCCAGCTCAGCCGCGAGCTC-AG
GCGCCTTGCCCGCAAGGAGCCTGAGTTTAAG
>Hog_deer
---CAGCCTAATTGGATGGAGATCGTGAACAGAAAGCTGAAGTTCCCTGCTCCACTGCTG
GGTGCCATCCAGGAGGGACAGATAGGCCTGGTGCAGCAGCTGCTGGAGGCTGGGGTCGAG
GCC-------------------------------CCAGGCGGGCCCCCCCGGAATGTGGA
GGAGGCTGAGGACCGCTCCTGGAGGGAGGCTCTCAATCTGGCCATCCGCCTGGGCCACGA
GGCCATCACTGATGTGCTGCTGGCCAACGTCAAGTTCGACTTCCGCCAGATCCACGAGGC
CCTGCTGGTGGCTGTGGACACAAACCAACCCGCAGTGGTGCGTCACCTGCTGGCCCGGCT
GGAACGGGAGAAGGGCCGCAAGGTGGACACCA-----GGTCTTCCTCACTGGCTTTCTTT
GACTCATCAATCGATGGCTCCCGCTTTGCCCCGGGGGTCACAC----CCCTCACCCTGGC
CTGCCAGAAGGACCTGTATGAGATTGCCCAGCTGCTCATGGGCCAGGGTCACACCATCGC
ACGGCCACAC-CCTGTCTCCTGTGCCTGCCTCGAGTGCAGCAACGCTCGCCGCTACGACC
TGCTCAAGTTCTCCCTGTCTCGCATCAACACCT-ACCGCGGCATCGCCAGCCGCGCCCAC
CTTTCACTGGCCAGCGAGGACGCCATGCTCGCTGCCTTCCAGCTCAGCCGCGAGCTC-CG
GCGCCTTGCCCGCAAGGAGCCTGAGTTTAAG
>Mountain_nyala
------------------------------------------------------------
------------------------------------------------------------
-------------------------------------------------------GTGGA
GGAGGCCGAGGACCGCTCCTGGAGGGAGGCCCTCAATCTGGCCATCCGCCTGGGCCACGA
GGCCATCACTGATGTGCTGCTGGCCAACGTCAAGTTCGACTTCCGCCAGATCCACGAGGC
CCTGCTGGTGGCCGTGGACACAAACCAACCCGCAGTGGTGCGTCACCTGCTGGCCCGGCT
GGAACGCGAGAAGGGCCGCAAGGTGGACACCA-----GGTCTTCCTCATTGGCTTTCTTT
GACTCGTCGATCGATGGCTCCCGCTTCGCCCCCGGGGTCACAC----CCCTCACCCTGGC
CTGCCAGAAGGACCTGTATGAGATCGCCCAGCTGCTCATGGGCCAGGGTCACACCATCCC
ACGGCCACAC-CCCGTCTCCTGCGCCTGCCTCGAGTGCAGCAACGCGCGCCGCTACGACC
TGCTCAAGTTCTCCCTGTCCCGCATCAACACCT-ACCGCGGCATCGCCAGCCGCGCCCAT
CTCTCGCTGGCCAGCGAGGACGCCATGCTCGCGGCCTTCCAGCTCAGCCGCGAGCTC-CG
GCACCTAGCCCGCAAGGAGCCTGAGTTTAAG
>Red_deer
---CAGCCTAATTGGATGGAGATCGTGAACAGAAAGCTGAAGTTCCCTGCTCCACTGCTG
GGTGCCATCCAGGAGGGACAGATAGGCCTGGTGCAGCAGCTGCTGGAGGCAGGGGTCGAG
GCC-------------------------------CCAGGCGGGCCCCCCCGGAATGTGGA
GGAGGCTGAGGACCGCTCCTGGAGGGAGGCTCTCAATCTGGCCATCCGCCTGGGCCACGA
GGCCATCACTGATGTGCTGCTGGCCAATGTCAAGTTCGACTTCCGCCAGATCCACGAGGC
CCTGCTGGTGGCTGTGGACACAAACCAACCCGCAGTGGTGCGTCACCTGCTGGCCCGGCT
GGAACGGGAGAAGGGCCGCAAGGTGGACACCA-----GGTCTTCCTCACTGGCTTTCTTT
GACTCGTCAATCGATGGCTCCCGCTTTGCCCCCGGAGTCACAC----CCCTCACCCTGGC
CTGCCAGAAGGACCTGTATGAGATTGCCCAGCTGCTCATGGGCCAGGGTCACACCATCGC
ACGGCCACAC-CCTGTCTCCTGTGCCTGCCTCGAGTGCAGCAACGCGCGCCGCTACGACC
TGCTCAAGTTCTCCCTGTCTCGCATCAACACCT-ACCGCGGCATCGCCAGCCGCGCCCAC
CTTTCGCTGGCCAGCGAGGACGCCATGCTCGCTGCCTTCCAGCTCAGCCGCGAGCTC-CG
GCGCCTTGCCCGCAAGGAGCCTGAGTTTAAG
>White-lipped_deer
---CAGCCTAATTGGATGGAGATCGTGAACAGAAAGCTGAAGTTCCCTGCTCCACTGCTG
GGTGCCATCCAGGAGGGACAGATAGGCCTGGTGCAGCAGCTGCTGGAGGCAGGGGTCGAG
GCC-------------------------------CCAGGCGGGCCCCCCCGGAATGTGGA
GGAGGCTGAGGACCGCTCCTGGAGGGAGGCTCTCAATCTGGCCATCCGCCTGGGCCACGA
GGCCATCACTGATGTGCTGCTGGCCAACGTCAAGTTCGACTTCCGCCAGATCCACGAGGC
CCTGCTGGTGGCTGTGGACACAAACCAACCCGCAGTGGTGCGTCACCTGCTGGCCCGGCT
GGAACGGGAGAAGGGCCGCAAGGTGGACACCA-----GGTCTTCCTCACTGGCTTTCTTT
GACTCGTCAATCGATGGCTCCCGCTTTGCCCCCGGAGTCACAC----CCCTCACCCTGGC
CTGCCAGAAGGACCTGTATGAGATTGCCCAGCTGCTCATGGGCCAGGGTCACACCATCGC
ACGGCCACAC-CCTGTCTCCTGTGCCTGCCTCGAGTGCAGCAACGCGCGCCGCTACGACC
TGCTCAAGTTCTCCCTGTCTCGCATCAACACCT-ACCGCGGCATCGCCAGCCGCGCCCAC
CTTTCGCTGGCCAGCGAGGACGCCATGCTCGCTGCCTTCCAGCTCAGCCGCGAGCTC-CG
GCGCCTTGCCCGCAAGGAGCCTGAGTTTAAG
>Pere_Davids_deer
---CAGCCTAATTGGATGGAGATCGTGAACAGAAAGCTGAAGTTCCCTGCTCCACTGCTG
GGTGCCATCCAGGAGGGACAGATAGGCCTGGTGCAGCAGCTGCTGGAGGCAGGGGTCGAG
GCC-------------------------------CCAGGCGGGCCCCCCCGGAATGTGGA
GGAGGCTGAGGACCGCTCCTGGAGGGAGGCTCTCAATCTGGCCATCTGCCTGGGCCACGA
GGCCATCACTGATGTGCTGCTGGCCAACGTCAAGTTCGACTTCCGCCAGATCCACGAGGC
CCTGCTGGTGGCTGTGGACACAAACCAACCCGCAGTGGTGCGTCACCTGCTGGCCCGGCT
GGAACGGGAGAAGGGCCGCAAGGTGGACACCA-----GGTCTTCCTCACTGGCTTTCTTT
GACTCGTCAATCGATGGCTCCCGCTTTGCCCCCGGAGTCACAC----CCCTCACCCTGGC
CTGCCAGAAGGACCTGTATGAGATTGCCCAGCTGCTCATGGGCCAGGGTCACACCATCGC
ACGGCCACAC-CCTGTCTCCTGTGCCTGCCTCGAGTGCAGCAACGCGCGCCGCTACGACC
TGCTCAAGTTCTCCCTGTCTCGCATCAACACCT-ACCGCGGCATCGCCAGCCGCGCCCAC
CTTTCGCTGGCCAGCGAGGACGCCATGCTCGCTGCCTTCCAGCTCAGCCGCGAGCTC-CG
GCGCCTTGCCCGCAAGGAGCCTGAGTTTAAG
>Arabian_camel
CCACAGCCCAACTGGACGGAGATCATAAACAGAAAACTGAAGTTCCCACCTCCACTGCTG
GGTGCCATCCAGGAGGGTCGGCTGGGCCTTGTGCAGCAGCTGCTGGAGACGGGGGTCGAG
GCC------------ACG----GGCGGC---GGACCAGGCGGACCCCTGCGGAATGTGGA
GGAGGCCGAGGACCGCTCCTGGAGGGAAGCCCTCAATCTGGCCATCCACCTGGGCCACGA
GGCCATCATGGATGTGCTTTTGGCCAATGTCAAGTTTGACTTCCGGCAGATCCACGAGGC
CCTGCTTGTGGCCGTGGACACAAACCAGCTGGCAGTGGTGCGCCGCCTGCTGGCCCGGCT
GGAACGGGAGAAGGGCCGCAAGGTGGACACCA-----AGTCTTTCTCACTGGCTTTCTTT
GACTCATCAGTCGACGGCTCTCGCTTTGCACCCGGCATCACCC----CACTCACCCTGGC
CTGCCAGAAGGACCTGTATGAGATTGCACAGCTGCTCATGGACCAGGGCCACACCATCGC
CCGGCCCCAC-CCTGTCTCCTGCGCCTGCCTCGAGTGCAGCAATGCACGCCGCTACGACC
TGCTCAAGTTTTCCCTGTCCCGCATCAACACCT-ACCGGGGCATCGCCAGCCGCGCCCAC
CTCTCACTGGCCAGTGAGGACGCCATGCTGGCTGCCTTCCAGCTCAGCCGTGAGCTC-AG
GCGCCTGGCCCGCAAGGAGCCTGAGTTTAAG
>Mule_deer
---CAGCCTAATTGGATGGAGATCGTGAACAGAAAGCTGAAGTTCCCTGCTCCACTGCTG
GGTGCCATCCAGGAGGGACAGATAGGCCTGGTGCAGCAGCTGCTGGAGGCAGGGGTCGAG
GCC-------------------------------CCAGGCGGGCCCCCCCGGAATGTGGA
GGAGGCTGAGGACCGCTCCTGGAGGGAGGCTCTCAATCTGGCCATCCGCCTGGGCCATGA
GGCCATCACTGATGTGCTGCTGGCCAACGTCAAGTTCGACTTCCGCCAGATCCACGAGGC
CCTGCTGGTGGCTGTGGACACAAACCAACCCGCAGTGGTGCGTCACCTGCTGGCCCGGCT
GGAACGGGAGAAGGGCCGCAAGGTGGACACCA-----GGTCTTCCTCACTGGCTTTCTTT
GACTCGTCAATCGATGGCTCCCGCTTCGCCCCCGGGGTCACAC----CCCTCACCCTGGC
CTGCCAGAAGGACCTGTATGAGATTGCCCARCTGCTCATGGGCCAGGGTCACACCATCGC
ACGGCCACAC-CCTGTCTCCTGTGCCTGCCTCGAGTGCAGCAACGCGCGCCGCTACGACC
TGCTCAAGTTCTCCCTGTCTCGCATCAACACCT-ACCGCGGCATCGCCAGCCGCGCCCAC
CTTTCTCTGGCCAGCGAGGACGCCATGCTCGCTGCCTTCCAGCTCAGCCGTGAGCTC-CG
GCGCCTTGCCCGCAAGGAGCCTGAGTTTAAG
>Reeves_muntjac
---CAGCCTAATTGGATGGAGATCGTGAACAGAAAGCTGAAGTTCCCTGCTCCACTGCTG
GGTGCCATCCAGGAGGGACAGATAGGCCTGGTGCAGCAGCTGCTGGAGGCAGGGGTCGAG
GCC-------------------------------CCAGGCGGGCCCCCCCGGAATGTGGA
GGAGGCTGAGGACCGCTCCTGGAGGGAGGCTCTCAACCTGGCCATCCGCCTGGGCCACGA
GGCCATCACTGATGTGCTGCTGGCCAACGTCAAGTTCGACTTCCGCCAGATCCACGAGGC
CCTGCTGGTGGCTGTGGACACAAACCAACCCGCAGTGGTGCGTCACCTGCTGGCCAGGCT
GGAACGGGAGAAGGGCCGCAAGGTGGACACCA-----GGTCTTCCTCACTGGCTTTCTTT
GACTCGTCAATCGATGGCTCCCGCTTCGCCCCCGGGGTCACAC----CCCTCACCCTGGC
CTGCCAGAAGGACCTGTATGAGATTGCCCAGCTGCTCATGGGCCAGGGTCACACCATCGC
ACGGCCACAC-CCTGTCTCCTGTGCCTGCCTCGAGTGCAGCAACGCGCGCCGCTACGACC
TGCTCAAGTTCTCCCTGTCTCGCATCAACACCT-ACCGCGGCATCGCCAGCCGCGCCCAC
CTTTCGCTGGCCAGTGAGGATGCCATGCTCGCTGCCTTCCAGCTCAGCCGCGAGCTC-CG
GCGCCTTGCCCGCAAGGAGCCTGAGTTTAAG
>Black_muntjac
---CAGCCTAATTGGATGGAGATCGTGAACAGAAAGCTGAAGTTCCCTGCTCCACTGCTG
GGTGCCATCCAGGAGGGACAGATAGGCCTGGTGCAGCAGCTGCTGGAGGCAGGGGTCGAG
GCC-------------------------------CCAGGCGGGCCCCCCCGGAATGTGGA
GGAGGCTGAGGACCGCTCCTGGAGGGAGGCTCTCAACCTGGCCATCCGCCTGGGCCACGA
GGCCATCACTGATGTGCTGCTGGCCAACGTCAAGTTCGACTTCCGCCAGATCCACGAGGC
CCTGCTGGTGGCTGTGGACACAAACCAACCCGCAGTGGTGCGTCACCTGCTGGCCAGGCT
GGAACGGGAGAAGGGCCGCAAGGTGGACACCA-----GGTCTTCCTCACTGGCTTTCTTT
GACTCGTCAATCGATGGCTCCCGCTTCGCCCCCGGGGTCACAC----CCCTCACCCTGGC
CTGCCAGAAGGACCTGTATGAGATTGCCCAGCTGCTCATGGGCCAGGGTCACACCATCGC
ACGGCCACAC-CCTGTCTCCTGTGCCTGCCTCGAGTGCAGCAACGCGCGCCGCTACGACC
TGCTCAAGTTCTCCCTGTCTCGCATCAACACCT-ACCGCGGCATCGCCAGCCGCGCCCAC
CTTTCGCTGGCCAGTGAGGATGCCATGCTCGCTGCCTTCCAGCTCAGCCGCGAGCTC-CG
GCGCCTTGCCCGCAAGGAGCCTGAGTTTAAG
>Muntjak
---CAGCCTAATTGGATGGAGATCGTGAACAGAAAGCTGAAGTTCCCTGCTCCACTGCTG
GGTGCCATCCAGGAGGGACAGATAGGCCTGGTGCAGCAGCTGCTGGAGGCAGGGGTCGAG
GCC-------------------------------CCAGGCGGGCCCCCCCGGAATGTGGA
GGAGGCTGAGGACCGCTCCTGGAGGGAGGCTCTCAACCTGGCCATCCGCCTGGGCCACGA
GGCCATCACTGATGTGCTGCTGGCCAACGTCAAGTTCGACTTCCGCCAGATCCACGAGGC
CCTGCTGGTGGCTGTGGACACAAACCAACCCGCAGTGGTGCGTCACCTGCTGGCCAGACT
GGAACGGGAGAAGGGCCGCAAGGTGGACACCA-----GGTCTTCCTCACTGGCTTTCTTT
GACTCGTCAATCGATGGCTCCCGCTTCGCCCCCGGGGTCACAC----CCCTCACCCTGGC
CTGCCAGAAGGACCTGTATGAGATTGCCCAGCTGCTCATGGGCCAGGGTCACACCATCGC
ACGGCCACAC-CCTGTCTCCTGTGCCTGCCTCGAGTGCAGCAACGCGCGCCGCTACGACC
TGCTCAAGTTCTCCCTGTCTCGCATCAACACCT-ACCGCGGCATCGCCAGCCGCGCCCAC
CTTTCGCTGGCCAGTGAGGATGCCATGCTCGCTGCCTTCCAGCTCAGCCGCGAGCTC-CG
GCGCCTTGCCCGCAAGGAGCCTGAGTTTAAG
>Chinese_water_deer
CTTCAGCCTAATTGGATGGAGATCGTGAACAGAAAGCTGAAGTTCCCTGCTGCACTGCTG
GGTGCCATCCAGGAGGGGCAGATAGGCCTGGTGCAGCAGCTGCTGGAGGCAGGGGTCGAG
GCC-------------------------------CCAGGCGGGCTCCCCCGGAATGTGGA
GGAAGCTGAGGACCGCTCCTGGAGGGAGGCTCTCAATCTGGCCATCCGCCTGGGCCACGA
GGCCATCACTGATGTGCTGCTGGCCAACGTCAAGTTTGACTTCCGCCAGATCCATGAGGC
CCTGCTGGTGGCTGTGGACACAAACCAACCCGCAGTGGTGCGTCACCTGCTGGCCCGGCT
GGAACGGGAGAAGGGCCGCAAGGTGGACACCA-----GGTCTTCCTCACTGGCTTTCTTT
GACTCGTCAATCGATGGCTCCCGCTTCGCCCCCGGGGTCACAC----CCCTCACCCTGGC
CTGCCAGAAGGACCTGTATGAGATTGCCCAGCTGCTCATGGGCCAGGGTCACACCATCGC
ACGGCCACAC-CCTGTCTCCTGTGCCTGCCTCGAGTGCAGCAATGCACGCCGCTACGACC
TGCTCAAGTTCTCCCTGTCTCGCATCAACACCT-ACCGCGGCATCGCCAGCCGTGCCCAC
CTTTCGCTGGCCAGCGAGGACGCCATGCTCGCTGCCTTCCAGCTCAGCCGCGAGCTC-CG
GCGCCTTGCCCGCAAGGAGCCTGAGTTTAAG
>Sumatran_rhinoceros
CCGCAGCCTAACTGGACTGAGATCGTGAACAAAAAGCTGAAGTTCCCACCTGTACTCCTG
AGCGCCATCCAGGAGGGGCGGCTGGGCCTTGTGCAGCAGCTGCTGGAGTCAGGGGTCGAG
GCG------------ACA----GGCAGC---GGGCCAGGTGGGCCCCTGCGGAATGTGGA
GGAGGCCGAGGACCGCTCCTGGAGGGAAGCTCTCAATCTGACCATCCGCCTGGGCCACGA
GGCCATCACTGATGTGCTGTTGGCCAATGTCAAGTTTGACTTCCGGCAAATCCATGAGGC
GCTGCTAGTGGCGGTGGACACAAACCAGCCAGCAGTGGTGCGTCGCCTGCTGGCCCGGCT
GGAACGGGAGAAGGGCCGCAAAGTGGACACCA-----GGTCTTTCTCACTGGCTTTCTTT
GACTCATCAATTGATGGCTCCCGCTTTGCACCTGGTATCACTC----CACTCACCCTGGC
CTGCCAGAAGGACCTGTATGAGATTGCACAGCTGCTCATGGACCAGGGCCACACCATTGC
CCGGCCCCAC-CCAGTCTCCTGTGCCTGCCTCGAGTGCAGCAATGCCCGCCGCTATGACC
TGCTGAAGTTCTCCCTGTCCCGCATCAACACCT-ACCGGGGCATTGCCAGCAGGGCCCAC
CTCTCACTGGCCAGTGAGGATGCCATGATGGCTGCCTTCCAGCTCAGCCGCGAGCTC-AG
GCGCCTTGCACGCAAGGAGCCTGAGTTTAAG
>Asiatic_tapir
CCACAGCCTAACTGGACTGAGATCGTGAACAAAAAGCTGAAGTTCCCACCTCCCCTCCTG
GGTGCCATCCAGGAGGGGCGGCTGGGCCTTGTGCAGCAGCTGCTGGAGTCAGGGGTCGAG
GCC------------ACA----GGCAGC---GGGCCAGGTGGGCCCCTGCGGAATGTGGA
GGAGGCTGAGGACCGCTCCTGGAGGGAAGCTCTCAATCTGACCATCCGCTTGGGCCACGA
GGCCATTACTGATGTGCTGCTGGCCAATGTCAAGTTTGACTTCCGGCAAATCCATGAGGC
ACTGCTAGTGGCAGTGGACACAAACCAGCCAGCAGTGGTGCGTCGCCTGCTGGCCCGGCT
GGAACGGGAGAAGGGCCGCAAAGTGGACACTA-----GGTCTTTCTCACTGGCTTTCTTT
GACTCATCAATCGATGGCTCCCGCTTTGCCCCTGGTATCACTC----CACTCACCCTGGC
CTGCCAGAAGGACCTGTATGAGATTGCACAGCTGCTCATGGACCAGGGCCACACCATTGC
CCGGCCCCAC-CCAGTCTCCTGTGCCTGCCTCGAGTGCAGCAATGCCCGCCGCTATGACC
TGCTGAAGTTCTCCCTGTCCCGCATCAACACCT-ACCGGGGCATTGCCAGCAGGGCCCAC
CTCTCACTGGCCAGTGAGGATGCCATGATGGCTGCCTTCCAGCTCAGCCGCGAGCTC-AG
GCGCCTTGCACGTAAGGAGCCTGAGTTTAAG
>Reindeer
CCTCAGCCTAATTGGATGGAGATCGTGAACAGGAAGCTGAAGTTCCCTGCTCCACTGCTG
GGTGCCATCCAGGAGGGACAGATAGGCCTGGTGCAGCAGCTGCTGGAGGCAGGGGTCGAG
GCC-------------------------------CCAGGTGGGCCCCCCCGGAATGTAGA
GGAGGCTGAGGACCGCTCCTGGAGGGAGGCTCTCAATCTGGCCATCCGCCTGGGCCACGA
GGCCATCACTGATGTGCTGCTGGCCAACGTCAAGTTCGACTTCCGCCAGATTCACGAGGC
CCTGCTGGTGGCTGTGGACACAAACCAACCCGCAGTGGTGCGTCACCTGCTGGCCCGGCT
GGAACGGGAGAAGGGCCGCAAGGTGGACACCA-----GGTCTTCCTCACTGGCTTTCTTT
GACTCGTCAATCGATGGCTCCCGCTTCGCCCCCGGGGTCACAC----CCCTCACCCTGGC
CTGCCAGAAGGACCTGTATGAGATTGCCCAGCTGCTCATGGGCCAGGGTCACACCATCGC
ACGGCCACAC-CCTGTCTCCTGTGCCTGCCTCGAGTGCAGCAATGCGCGCCGCTACGACC
TGCTCAAGTTTTCCCTGTCTCGCATCAACACCT-ACCGCGGCATCGCCAGCCGCGCCCAC
CTTTCGCTGGCCAGCGAGGACGCCATGCTTGCTGCCTTCCAGCTCAGCCGTGAGCTC-CG
GCGCCTTGCCCGCAAGGAGCCTGAGTTTAAG
>Black_rhinoceros
CCACAGCCTAACTGGACCGAGATCGTGAACAAAAAGCTGAAGTTCCCACCTCTACTCCTG
AGCGCCATCCAGGAGGGGCGGCTGGGCCTTGTGCAGCAGCTGCTGGAGTCAGGGGTCGAG
GCG------------ACA----GGCAGC---GGGCCAGGTGGGCCCCTGCGGAATGTGGA
GGAGACCGAGGACCGCTCCTGGAGGGAAGCTCTCAATCTGACCATCCGCCTGGGCCACGA
GGCCATCACTGATGTGCTGTTGGCCAATGTCAAGTTTGACTTCCGGCAAATCCATGAGGC
GCTGCTAGTGGCGGTGGACACAAACCAGCCAGCAGTGGTGCGTCGCCTGCTGGCCCGGCT
GGAACGGGAGAAGGGCCGCAAAGTGGACACCA-----GGTCTTTCTCACTGGCTTTCTTT
GACTCATCAATCGATGGCTCCCGCTTTGCACCTGGTATCACTC----CACTCACCCTGGC
CTGCCAGAAGGACCTGTATGAGATTGCACAGCTGCTCATGGACCAGGGCCACACTATTGC
CCGGCCCCAC-CCAGTCTCCTGTGCCTGCCTCGAGTGCAGCAATGCCCGCCGCTATGACC
TGCTGAAGTTCTCCCTGTCCCGCATCAACACCT-ACCGGGGCATTGCCAGCAGGGCCCAC
CTCTCACTGGCCAGTGAGGATGCCATGATGGCTGCCTTCCAGCTCAGCCGCGAGCTC-AG
GCGCCTTGCACGCAAGGAGCCTGAGTTTAAG
>Rhinoceros
CCACAGCCTAACTGGACCGAGATCGTGAACAAAAAGGTGAAGTTCCCACCTCTACTCCTG
AGCGCCATCCAGGAGGGGCGGCTGGGCCTTGTGCAGCAGCTGCTGGAGTCAGGGGTCGAG
GCG------------ACA----GGCAGC---GGGCCAGGTGGGCCCCTGCGGAATGTGGA
GGAGACCGAGGACCGCTCCTGGAGGGAAGCTCTCAATCTGACCATCCGCCTGGGCCACGA
GGCCATCACTGATGTGCTGTTGGCCAATGTCAAGTTTGACTTCCGGCAAATCCATGAGGC
GCTGCTAGTGGCGGTGGACACAAACCAGCCAGCAGTGGTGCGTCGCCTGCTGGCCCGGCT
GGAACGGGAGAAGGGCCGCAAAGTGGACACCA-----GGTCTTTCTCACTGGCTTTCTTT
GACTCATCAATCGATGGCTCCCGCTTTGCACCTGGTATCACTC----CACTCACCCTGGC
CTGCCAGAAGGACCTGTATGAGATTGCACAGCTGCTCATGGACCAGGGCCACACCATTGC
CCGGCCCCAC-CCAGTCTCCTGCGCCTGCCTCGAGTGCAGCAATGCCCGCCGCTATGACC
TGCTGAAGTTCTCCCTGTCCCGCATCAACACCT-ACCGGGGCATTGCCAGCAGGGCCCAC
CTCTCACTGGCCAGTGAGGATGCCATGATGGCTGCCTTCCAGCTCAGCCGCGAGCTC-AG
GCGCCTTGCACGCAAGGAGCCTGAGTTTAAG
>Roe_Deer
CTTCAGCCTAATTGGATGGAGATCATGAACAGAAAGCTGAAGTTCCCTGCTCCATTGCTG
GGTGCCATCCAGGAGGGACAGATAGGCCTGGTGCAGCAGCTGCTGGAGGCAGGGGTCGAG
GCC-------------------------------CCAGGCAGGCCCCCCCGGAATGTGGA
GGAGGCTGAGGACCGCTCCTGGAGGGAGGCTCTCAATCTGGCCATCCGCCTGGGCCACGA
GGCCATCACTGATGTGCTGCTGGCCAACATCAAGTTTGACTTCCGCCAGATCCACGAGGC
CCTGCTTGTGGCTGTGGACACAAACCAACCCGCAGTGGTGCGTCACCTGCTGGCCCGGCT
GGAACGGGAGAAGGGCCGCAAGGTGGACACCA-----GGTCTTCCTCACTGGCTTTCTTT
GACTCGTCAATCGATGGCTCCCGCTTCGCCCCCGGGGTCACAC----CCCTCACCCTGGC
CTGCCAGAAGGACCTGTATGAGATTGCCCAGCTACTCATGGGCCAGGGTCACACCATCGC
ACGGCCACAC-CCTGTCTCCTGTGCCTGCCTCGAGTGCAGCAATGCACGCCGCTACGACC
TGCTCAAGTTCTCCCTGTCTCGCATCAACACCT-ACCGCGGCATTGCCAGCCGCGCCCAC
CTTTCGCTGGCCAGCGAGGATGCCATGCTCGCTGCCTTCCAGCTCAGCCGCGAGCTC-CG
GCGCCTTGCCCGCAAGGAGCCTGAGTTTAAG
>Java_mouse-deer
CCTCAGCCTAAGTGGACAGAGATCGTGAACAGAAAGCTGAAGTTCCCTGCTCCATTGCTG
GGTGCCATCCAGGAGGGGCGGCTGGGCCTGGTGGAGCAGCTGCTAGAGGCAGGGGATGAG
GCT------------GTG----GGCAGC---GGGCCAGGCGGGCCCCCACGGAACGTGGA
AGAGGCCGAGGACCGCTCCTGGAGGGAGGCCCTCAATCTGACCATCCGCCTGGGCCACGA
GGCCATCACTGACGTGCTGCTGGCCAATGTCAAGTTCGACTTCCGGCAGATCCACGAGGC
CCTGCTGGTGGCAGTGGACACAAACCAGCCCGCAGTGGTGCGTCGCCTGCTGGCCCGGCT
GGAACGGGAGAAGGGCCGCAAGGTGGACACCA-----GGTCCTTCTCTCTGGCTTTCTTT
GACTCGTCAATCGATGGCTCCCGCTTCGCTCCCGGTGTCACGC----CCCTCACCCTGGC
CTGCCAGAAGGACCTGTATGAGATCGCCCAGCTGCTCATGGACCAGGGCCACACCATCGC
CCGGCCCCAC-CCCGTCTCCTGCGCCTGCCTCGAGTGCAGCAATGCGCGCCGCTACGACC
TGCTCAAGTTCTCCTTGTCCCGCATCAACACCT-ACCGCGGCATCGCCAGCCGCGCCCAC
CTCTCGCTGGCCAGTGAGGACGCCATGCTCGCTGCCTTCCAGCTCAGCCGTGAGCTC-AA
GCGCCTTGCCCGCAAGGAGCCTGAGTTTAAG
>Bush_duiker
CCTCAGCCTAACTGGACAGAGATCATGAACAGAAAGCTGAAGTTCCCCGCTCCACTGCTG
GGTGCCATCCAGGAGGGACATATAGGCCTGGTGCAGCAGCTGCTGGAGGTGGGGGTTGAG
TCC------------CCA----GGCGGC---GGGCCAGGCGGGCCCCCGCGGAATGTGGA
AGAGGCCGAGGACCGCTCCTGGAGGGAGGCCCTCAATCTGGCCATCCGCCTGGGCCACGA
GGCCATCACTGATGTGCTGCTGGCCAATGTCAAGTTCGACTTCCGCCAGATCCACGAGGC
CCTGCTGGTGGCTGTGGACACAAACCAACCCGCAGTGGTGCATCACCTGCTGGCCCGGCT
GGAACGCGAGAAGGGCCGCAAGGTGGACACCA-----GGTCTTCCTCACTGGCTTTCTTT
GACTCGTCGATCGACGGCTCCCGCTTCGCCCCCGGGGTCACGC----CCCTCACCCTGGC
CTGCCAGAAGGACCTGTATGAGGTCGCCCAGCTGCTCATGGGCCAGGGTCACACCATCGC
ACGGCCACAC-CCCGTCTCCTGCGCCTGCCTCGAGTGCAGCAATGCGCGCCGCTATGACC
TGCTCAAGTTCTCCCTGTCTCGCATCAACACCT-ACCGCGGCATCGCCAGCCGCGCCCAC
CTCTCGCTGGCCAGCGAGGACGCCATGCTCGCTGCCTTCCAGCTCAGCCGCGAGCTC-CG
GCACCTTGCCCGCAAGGAGCCTGAGTTTAAG
>Siberian_musk_deer
CCTCAGCCTAACTGGACGGAGATCGTGAACAGAAAGCTGAAGTTCCCTGCTCCACTGCTG
GGTGCCATCCAGGAGGGACAGATAGGCCTGGTGCAGCAGCTGCTGGAGGTGGGGGTCGAG
GCC------------CCG----GGCGGC---GGGCCAGGCGGGCCCCCCCGGAATGTGGA
GGAGGCTGAGGACCGCTCCTGGAGGGAGGCCCTCAATCTGGCTATCCGCCTGGGCCACGA
GGCCATCACTGATGTGCTGCTGGCCAACGTCAAGTTCGACTTCCGCCAGATCCATGAGGC
CCTGCTGGTGGCTGTGGACACAAACCAACCTGCAGTGGTGCGCCACCTGCTGGCCCGGCT
GGAACGGGAGAAGGGCCGCAAGGTGGACACCA-----GGTCTTCCTCACTGGCTTTCTTT
GACTCATCGATCGATGGCTCCCGCTTCGCCCCCGGGGTCACGC----CCCTCACCCTGGC
CTGCCAGAAGGACCTGTATGAGATCGCCCAGCTGCTCATGGGCCAGGGCCACACCATCGC
ACGGCCGCAC-CCCGTCTCCTGCGCCTGCCTCGAGTGCAGCAACGCGCGCCGCTACGACC
TGCTCAAGTTCTCCCTGTCTCGCATCAACACCT-ACCGCGGCATCGCCAGCCGCGCCCAT
CTCTCGCTGGCCAGCGAGGATGCCATGCTCGCTGCCTTCCAGCTCAGCCGTGAGCTC-CG
GCACCTTGCCCGCAAGGAGCCTGAGTTTAAG
>Alpaca
CCACAGCCCAACTGGACGGAGATCATAAACAGAAAACTGAAGTTCCCACCTCCACTGCTG
GGTGCCATCCAGGAGGGGCAGCTGGGCCTTGTGCAGCAGCTGCTGGAGTCGGGGATCGAG
GCC------------ACG----GGCGGC---GGGCCAGGCAGACCCCTGCGGAATGTGGA
GGAGGCCGAGGACCGCTCCTGGAGGGAAGCCCTCAATCTGGCCATCCACCTGGGCCACGA
GGCCATCATGGATGTGCTTTTGGCCAATGTGAAGTTTGACTTCCGGCAGATCCACGAGGC
CCTGCTTGTGGCCGTGGACACAAACCAGCTGGCAGTGGTGCGCCGCCTGCTGGCCCGGCT
GGAACGGGAGAAGGGCCGCAAGGTGGACACCA-----AGTCTTTCTCACTGGCTTTTTTT
GATTCATCAGTCGACGGCTCTCGCTTTGCACCCGGCATCACCC----CACTCACCCTGGC
CTGCCAGAAGGACCTATATGAGATTGCACAGCTGCTCATGGACCAGGGCCACACCATCGC
CCGGCCCCAC-CCTGTCTCCTGTGCCTGCCTCGAGTGCAGTAATGCACGCCGCTACGACC
TGCTCAAGTTTTCCCTGTCCCGCATCAACACCT-ACCGTGGCATCGCCAGCCGCGCCCAC
CTCTCACTGGCCAGTGAGGACGCCATGCTGGCTGCCTTCCAGCTCAGCCGCGAGCTC-AG
GCGCCTGGCCCGTAAGGAGCCTGAGTTTAAG
>Maxwells_duiker
CCTCAGCCTAACTGGACAGAGATCATGAACAGAAAGCTGAAGTTCCCCGCTCCACTGCTG
GGTGCCATCCAGGAGGGACATATAGGCCTGGTGCAGCAGCTGCTGGAGGTGGGGGTCGAG
GCC------------CCG----GGCGGC---AGGCCAGGCGGGCCCCCCCGGAATGTGGA
GGAGGCCGAGGACCGCTCCTGGAGGGAGGCCCTCAATCTGGCCATCCGCCTGGGCCACGA
GGCCATCACTGATGTGCTGCTGGCCAACGTCAAGTTCGACTTCCGCCAGATCCACGAGGC
CCTGCTGGTGGCTGTGGACACAAACCAACCCGCAGTGGTGCATCACCTGCTGGCCCGGCT
GGAACGCGAGAAGGGCCGCAAGGTGGACACCA-----GGTCTTCCTCACTGGCTTTCTTT
GACTCGTCGATCGACGGCTCCCGCTTCGCCCCCGGGGTCACGC----CCCTCACCCTGGC
CTGCCAGAAGGACCTGTATGAGGTCGCCCAGCTGCTCATGGGCCAGGGTCACACCATCGC
CCGGCCACAT-CCCGTCTCCTGCGCCTGCCTCGAGTGCAGCAACGCGCGCCGCTACGACC
TGCTCAAGTTCTCCCTGTCCCGCATCAACACCT-ACCGCGGCATCGCCAGCCGCGCCCAC
CTCTCGCTGGCCAGCGAGGACGCCATGCTCGCTGCCTTCCAGCTCAGCCGCGAGCTC-CG
GCACCTTGCCCGCAAGGAGCCTGAGTTTAAG
>Pronghorn
CCTCAGCCTAACTGGACGGAGATCGTGAACAGAAAGTTGAAGTTCCCCGCTCCACTGCTG
GGTGCCATTCAGGAGGGACAGATAGGCCTGGTGCAGCAGCTGCTGGAAGCGGGGGTCGAG
GCC------------CCA----GGCGCC---GGGCCAGGTGGGCCCCCCCGGAATGTGGA
GGAGGCGGAGGACCGCTCCTGGAGGGAGGCCCTCAATCTGGCCATCCGCCTGGGCCACGA
GGCCATCACTGATGTGCTGCTGGCCAACGTCAAGTTTGACTTCCGCCAGATCCACGAGGC
CCTGCTGGTGGCTGTGGACACAAACCAACCCGCAGTGGTGCGTCACCTGCTGGCCCGGCT
GGAACGGGAGAAGGGCCGCAAGGTGGACACCA-----GGTCTTCCTCACTGGCTTTCTTT
GACTCGTCGATCGATGGCTCCCGCTTCGCCCCCGGGGTCACGC----CCCTCACCCTGGC
CTGCCAGAAGGATCTGTATGAGATCGCCCAGCTGCTCATGGGCCAGGGTCACACCATCGC
ACGGCCGCAC-CCTGTCTCCTGCGCCTGCCTCGAGTGCAGCAACGCGCGCCGCTATGACC
TGCTCAAGTTCTCCCTGTCTCGCATCAACACCT-ACCGCGGCATCGCCAGCCGCGCCCAC
CTCTCGCTGGCCAGCGAGGACGCCATGCTTGCTGCCTTCCAGCTCAGCCGCGAGCTC-CG
GCGCCTTGCCCGTAAGGAGCCTGAGTTTAAG
>Pig
CCTCCGCCTAACTGGCCCGAGATTGTGAACAGAAAGCTCCAGTTCCCACCTCCACTGCTG
GGTGCCATCCAGGAGGGGCGGCTGGGCCTGGTGCAGCAGCTGCTGGAGTCGGGGGCAGAG
GCC------------CCG----GGGGGC---GGGCCAGGCGGGCCCCCGCGGAACGTGGA
GGAGGCCGAGGACCGCTCCTGGAGGGAGGCCCTCAATCTGGCCATCCGCCTGGGCCACGA
GGCCATCACCGACGTGCTGTTGGCCAATGTCAAGTTCGACTTCCGGCAGATCCACGAGGC
CCTGCTCGTGGCGGTGGACACGAACCAGCCGGCCGTGGTGCGCCGCCTGCTGGCCCGGCT
GGAACGCGAGAAGGGCCGCAAGGTGGACACCA-----GGTCTTTCTCGCTGGCGTTCTTT
GACTCCTCGATCGACGGCTCCCGCTTCGCCCCGGGGGTCACCC----CGCTCACCCTGGC
CTGCCAGAAGGACCTGTATGAGATCGCACAGCTGCTCATGGACCAGGGCCACACCATCGC
CCGGCCCCAC-CCGGTCTCCTGTGCCTGCCTCGAGTGCAGCAACGCCCGCCGCTACGACC
TCCTCAAGTTCTCCCTGTCGCGCATCAACACCT-ATCGCGGCATCGCCAGCCGCGCCCAC
CTCTCCCTGGCCAGCGAGGATGCCCTGCTGGCCGCCTTCCAGCTCAGCCGCGAGCTC-AG
GTGCCTTGCCCGCAAGGAGCCCGAGTTTAAG
>Gemsbok
CCTCAGCCTAACTGGACAGAGATCATGAACAGAAAGCTGAAGTTCCCCGCTCCACTGCTG
GGCGCCATCCAGGAGGGACATATAGGCCTGGTGCAGCAGCTGCTGGAGGTGGGGGTTGAG
GCC------------CCG----GGCAGC---GGGCCAGGCGGGCCCCCCCGGAATGTGGA
GGAGGCCGAGGACCGCTCCTGGAGGGAGGCCCTCAATCTGGCCATCCGCCTGGGCCACGA
GGCCATCACTGATGTGCTGCTGGCCAACGTCAAGTTCGACTTCCGCCAGATCCACGAGGC
CCTGCTGGTGGCTGTGGACACAAACCAACCCACAGTGGTGCGTCACCTGCTGGCCCGGCT
GGAACGCGAGAAGGGCCGCAAGGTGGACACCA-----GGTCTTCCTCGCTGGCTTTCTTT
GACTCATCGATAGACGGCTCCCGCTTCGCCCCCGGGGTCACGC----CCCTCACCCTGGC
CTGCCAGAAGGACCTGTATGAGGTCGCCCAGCTGCTCATGGGCCAGGGTCACACCATCGC
ACGGCCACAC-CCCGTCTCCTGCGCCTGCCTCGAGTGCAGCAACGCGCGCCGCTATGACC
TGCTCAAGTTCTCCCTGTCTCGCATCAACACCT-ACCGCGGCATCGCCAGCCGCGCCCAT
CTCTCACTGGCCAGTGAGGACGCCATGCTCGCTGCCTTCCAGCTCAGCCGCGAGCTC-CG
GCACCTTGCCCGCAAGGAGCCTGAGTTTAAG
>Blue_wildebeest
CCTCAGCCTAACTGGACAGAGATCATGAACAGAAAGCTGAAGTTCCCCGCTCCACTGCTG
GGTGCCATCCAGGAGGGACATATAGGTCTGGTGCAGCAGCTGCTGGAGGTGGGGGTTGAG
GCC------------CCA----GGCAGC---GGGCCAGGCGGGCCCCCCCGGAATGTGGA
GGAGGCTGAGGACCGCTCCTGGAGGGAGGCCCTCAATCTGGCCATCCGCCTGGGCCACGA
GGCCATCACTGATGTGCTGCTGGCCAACGTCAAGTTCGACTTCCGCCAGATCCACGAGGC
CCTGCTGGTGGCTGTGGACACAAACCAACCCGCAGTGGTGCGTCACCTGCTGGCCCGGCT
GGAACGCGAGAAGGGCCGCAAGGTGGACACCA-----GGTCTTCCTCACTGGCTTTCTTT
GACTCGTCGATCGACGGCTCCCGCTTCGCCCCCGGGGTCACGC----CCCTCACCCTGGC
CTGCCAGAAGGACCTGTATGAGGTCGCCCAGCTGCTCATGGGCCAGGGTCACACCATCGC
ACGGCCACAC-CCCGTCTCCTGCGCCTGCCTCGAGTGCAGCAATGCGCGCCGCTACGACC
TGCTCAAGTTCTCCCTGTCTCGCATCAACACCT-ACCGCGGCATCGCCAGCCGCGCCCAT
CTCTCACTGGCCAGCGAGGACGCCATGCTCGCTGCCTTCCAGCTCAGCCGCGAGCTC-CG
GCATCTTGCCCGCAAGGAGCCTGAGTTTAAG
>American_bison
CCTCAGCCTAACTGGACAGAGATCGTGAACAGAAAGCTGAAGTTCCCCGCTCCGCTGCTG
GGTGCCATCCAGGAGGGACATACAGGCCTGGTGCAGCAGCTGCTGGAGGTGGGGGTCGAG
GCC------------CCG----GGCGGC---GGGCCAGGCGGGCCCCCCCGGAATGTGGA
GGAGGCCGAGGACCGCTCCTGGAGGGAGGCCCTCAATCTGGCCATCCGCCTGGGCCACGA
GGCCATCACTGATGTGCTGCTGGCCAACGTCAAGTTCGACTTCCGCCAGATCCATGAGGC
CCTGCTGGTGGCTGTGGACACAAACCAACCCGCAGTGGTGCGTCACCTGCTGGCCCGGCT
GGAACGCGAGAAGGGCCGCAAGGTGGACACCA-----GGTCTTCCTCACTGGCTTTCTTT
GACTCGTCGATCGATGGCTCCCGCTTCGCCCCCGGGGTCACGC----CCCTCACCCTGGC
CTGCCAGAAGGACCTGTATGAGATCGCCCAGCTGCTCATGGGCCAGGGTCACACCATCGC
ACGGCCGCAC-CCCGTCTCCTGCGCCTGCCTTGAGTGCAGCAACGCGCGCCGCTACGACC
TGCTCAAGTTCTCCCTGTCTCGCATCAACACCT-ACCGCGGCATCGCCAGCCGCGCCCAT
CTCTCGCTGGCCAGCGAGGACGCCATGCTTGCTGCCTTCCAGCTCAGCCGCGAGCTC-CG
GCACCTTGCCCGCAAGGAGCCTGAGTTTAAG
>Cow
CCTCAGCCTAACTGGACAGAGATCGTGAACAGAAAGCTGAAGTTCCCCGCTCCGCTGCTG
GGTGCCATCCAGGAGGGACATACAGGCCTGGTGCAGCAGCTGCTGGAGGTGGGGGTCGAG
GCC------------CCG----GGCGGC---GGGCCAGGCGGGCCCCCCCGGAATGTGGA
GGAGGCCGAGGACCGCTCCTGGAGGGAGGCCCTCAATCTGGCCATCCGCCTGGGCCACGA
GGCCATCACTGATGTGCTGCTGGCCAACGTCAAGTTCGACTTCCGCCAGATCCATGAGGC
CCTGCTGGTGGCTGTGGACACAAACCAACCCGCAGTGGTGCGTCACCTGCTGGCCCGGCT
GGAACGCGAGAAGGGCCGCAAGGTGGACACCA-----GGTCTTCCTCACTGGCTTTCTTT
GACTCGTCGATCGATGGCTCCCGCTTCGCCCCCGGGGTCACGC----CCCTCACCCTGGC
CTGCCAGAAGGACCTGTATGAGATCGCCCAGCTGCTCATGGGCCAGGGTCACACCATCGC
ACGGCCGCAC-CCCGTCTCCTGCGCCTGCCTTGAGTGCAGCAACGCGCGCCGCTACGACC
TGCTCAAGTTCTCCCTGTCTCGCATCAACACCT-ACCGCGGCATCGCCAGCCGCGCCCAT
CTCTCGCTGGCCAGCGAGGACGCCATGCTTGCTGCCTTCCAGCTCAGCCGCGAGCTC-CG
GCACCTTGCCCGCAAGGAGCCTGAGTTTAAG
>Goat
CCTCAGCCTAACTGGACAGAGATCATGAACAGAAAGCTGAAGTTCCCCGCTCCACTGCTG
GGTGCCATCCAGGAGGGACATATAGGCCTGGTGCAGCAGCTGCTGGAGGTGGGGGTTGAG
GCC------------CTG----GGCGGC---GGGCCAGGCGGGCCCCCCCGGAATGTGGA
GGAGGCTGAGGACCGCTCCTGGAGGGAGGCCCTCAATCTGGCCATCCGCCTGGGCCACGA
GGCCATCACTGATGTGCTGCTGGCCAACGTCAAGTTCGACTTCCGCCAGATCCACGAGGC
CCTGCTGGTGGCTGTGGACACAAACCAACCCGCAGTGGTGCGTCACCTGCTGGCCCGGCT
GGAACGCGAGAAGGGCCGCAAGGTGGACACCA-----GGTCTTCCTCACTGGCTTTCTTT
GACTCGTCGATCGATGCCTCCCGCTTCGCCCCCGGGGTCACGC----CCCTCACCCTGGC
CTGCCAGAAGGACCTATATGAGGTCGCCCAGCTGCTCATGGGCCAGGGTCACACCATCGC
ACGGCCACAC-CCCGTCTCCTGCGCCTGCCTCGAGTGCAGCAACGCGCGCCGCTACGACC
TGCTCAAGTTCTCCCTGTCTCGCATCAACACCT-ACCGCGGCATTGCCAGCCGCGCCCAT
CTCTCACTGGCCAGCGAGGACGCCATGCTCGCTGCCTTCCAGCTCAGCCGCGAGCTC-CG
GCACCTTGCTCGCAAGGAGCCTGAATTTAAG
>Topi
CCTCAGCCTAACTGGACAGAGATCATGAACAGAAAGCTGAAGTTCCCCGCTCCACTGCTG
GGTGCCATCCAGGAGGGACATATAGGTCTGGTGCAGCAGCTGCTGGAGGTGGGGCTTGAG
GCC------------CCA----GGCAGC---GGGCCAGGCGGGCCCCCCCGGAATGTGGA
GGAGGCTGAGGACCGCTCCTGGAGGGAGGCCCTCAATCTGGCCATCCGCCTGGGCCACGA
GGCCATCACTGATGTGCTGCTGGCCAACGTCAAGTTCGACTTCCGCCAGATCCACGAGGC
CCTGCTGGTGGCTGTGGACACAAACCAACCCGCAGTGGTGCGTCACCTGCTGGCCCGGCT
GGAACGCGAGAAGGGCCGCAAGGTGGACACCA-----GGTCTTCCTCACTGGCTTTCTTT
GACTCGTCGATCGACGGCTCCCGCTTCGCCCCCAGGGTCACGC----CCCTCACCCTGGC
CTGCCAGAAGGACCTGTATGAGGTCGCCCAGCTGCTCATGGGCCAGGGTCACACCATCGC
ACGGCCACAC-CCCGTCTCCTGCGCCTGCCTCGAGTGCAGCAACACGCGCCGCTACGACC
TGCTCAAGTTCTCCCTGTCTCGCATCAACACCT-ACCGCGGCATCGCCAGCCGCGCCCAT
CTCTCACTGGCCAGCGAGGTTGCCATGCTCGCTGCCTTCCAGCTCAGCCGCGAGCTC-CG
GCACCTTGCCCGCAAGGAGCCTGAGTTTAAG
>Waterbuck
CCTCAGCCTAACTGGACAGAGATCATGAACAGAAAGCTGAAGTTCCCCGCTCCACTGCTG
GGTGCCATCCAGGAGGGACATATAGGCCTGGTGCAGCAGCTGCTGGAGGTGGGGGTCGAG
GCC------------CCG----GGCAGC---AGGCCGGGTGGGCCCCCCCGGAATGTGGA
GGAGGCCGAGGACCGCTCCTGGAGGGAAGCCCTCAATCTGGCCATCCGCCTGGGCCACGA
GGCCATCACTGATGTGCTGCTGGCCAATGTCAAGTTCGACTTCCGCCAGATCCACGAGGC
CCTGCTGGTGGCTGTGGACACAAACCAGCCCGCAGTGGTGCGTCACCTGCTGACCCGGCT
GGAACGCGAGAAGGGCCGCAAGGTGGACACCA-----GGTCTTCCTCACTGGCTTTCTTT
GACTCGTCGATAGACGGCTCCCGCTTTGCCCCTGGGGTCACGC----CCCTCACCCTGGC
CTGCCAGAAGGACCTGTATGAGGTCGCCCAGCTGCTCATGGGCCAGGGTCACACCATCGC
ACGGCCACAC-CCCGTCTCCTGCGCCTGCCTCGAGTGCAGCAACGCGCGCCGCTACGACC
TGCTCAAGTTCTCCCTGTCTCGCATCAACACCT-ACCGCGGCATCGCCAGCCGCGCCCAT
CTCTCACTGGCCAGCGAGGACGCCATGCTCGCTGCCTTCCAGCTCAGCCGCGAGCTC-CG
GCACCTTGCCCGCAAGGAGCCTGAGTTTAAG
>Nilgiri_tahr
CCTCAGCCTAACTGGACAGAGATCATGAACAGAAAGCTGAAGTTCCCCGCTCCACTGCTG
GGTGCCATCCAGGAGGGACATATAGGCCTGGTGCAGCAGCTGCTGGAGGTGGGGGTTGAG
GCC------------CTG----GGCGGC---GGGCCAGGCGGGCCCCCCCGGAATGTGGA
GGAGGCCGAGGACCGCTCCTGGAGGGAGGCCCTCAATCTGGCCATCCGCCTGGGCCACGA
GGCCATCACTGATGTGCTGCTGGCCAACGTCAAGTTCGACTTCCGCCAGATCCACGAGGC
CCTGCTGGTGGCTGTGGACACAAACCAACCCGCAGTGGTGCGTCACCTGCTGGCCCGGCT
GGAACGCGAGAAGGGCCGCAAGGTGGACACCA-----GGTCTTCCTCACTGGCTTTCTTT
GACTCGTCGATCGATGCCTCCCGCTTCGCCCCCGGGGTCACGC----CCCTCACCCTGGC
CTGCCAGAAGGACCTATATGAGGTCGCCCAGCTGCTCATGGGCGAGGGCCACACCATCGC
GCGGCCTCAC-CCCGTCTCCTGCGCCTGCCTCGAGTGCAACAACGCGCGCCGCTACGACC
TGCTCAAGTTCTCCCTGTCTCGCATCAACACCT-ACCGCGGCATCGCCAGCCGCGCCCAT
CTCTCACTGGCCAGCGAGGACGCCATGCTCGCTGCCTTCCAGCTCAGCCGCGAGCTC-CG
GCACCTTGCCCGCAAGGAGCCTGAGTTTAAG
>Thomsons_gazelle
---CAGCCTAACTGGACAGAGATCATGAACAGAAAGCTGAAGTTCCCTGCTCCACTGCTG
GGTGCCATCCAGGAGGGACATATAGGCCTGGTGCAGCAGCTGCTGGAGGTGGGGGGCGAG
GCCCCAGGCGGTGGGCCA----GGCGGC---GGGCCAGGCGGGCCCCCCCGGAATGTGGA
GGAGGCCGAGGACCGCTCCTGGAGGGAGGCCCTCAATCTGGCCATCCGCCTGGGCCACGA
GGCCATCACTGATATGCTGCTGGCCAACGTCAAGTTCGACTTCCGCCAGATCCACGAGGC
CCTGCTGGTGGCTGTGGACACAAACCAACCAGCAGTGGTGCGCCACCTGCTGGCCCGGCT
GGAACGCGAGAAGGGCCGCAAGGTGGACACCA-----GGTCTTCCTCACTGGCTTTCTTT
GACTCGTCGATCGACGGCTCCCGCTTCGCCCCCGGGGTCACGC----CCCTCACCCTGGC
CTGCCAGAAGGACCTGTATGAGGTCGCCCAGCTGCTCATGGGCCAGGGTCACACCATCGC
ACGGCCACAC-CCCGTCTCCTGCGCCTGCCTCGAGTGCAGCAACGCGCGCCGCTACGACC
TGCTCAAGTTCTCCCTGTCTCGCATCAACACCT-ACCGCGGCATCGCCAGCCGCGCCCAC
CTCTCGCTGGCCAGCGAGGACGCCATGCTCGCTGCCTTCCAGCTCAGCCGCGAGCTC-CG
GCACCTTGCCCGCAAGGAGCCTGAGTTTAAG
>Sheep
CCTCAGCCTAACTGGACAGAGATCATGAACAGAAAGCTGAAGTTCCCCGCTCCACTGCTG
GGTGCCATCCAGGAGGGACATATAGGCCTGGTGCAGCAGCTGCTGGAGGTGGGGGTTGAG
GCC------------CTG----GGCAGC---GGGCCAGGCGGGCCCCCCCGGAATGTGGA
GGAGGCCGAGGACCGCTCCTGGAGGGAGGCCCTCAATCTGGCCATCCGCCTGGGCCACGA
GGCCATCACTGATGTGCTGCTGGCCAACGTCAAGTTCGACTTCCGCCAGATCCACGAGGC
CCTGCTGGTGGCTGTGGACACAAACCAACCCGCAGTGGTGCGTCACCTGCTGGCCCGGCT
GGAACGCGAGAAGGGCCGCAAGGTGGACACCA-----GGTCTTCCTCACTGGCTTTCTTT
GACTCGTCGATCGATGCCTCCCGCTTCGCCCCCGGGGTCACGC----CCCTCACCCTGGC
CTGCCAGAAGGACCTATATGAGGTCGCCCAGCTGCTCATGGGCCAGGGTCACACCATCGC
ACGGCCTCAC-CCCGTCTCCTGCGCCTGCCTCGAGTGCAGCAACGCGCGCCGCTACGACC
TGCTCAAGTTCTCCCTGTCTCGCATCAACACCT-ACCGCGGCATCGCCAGCCGCGCCCAT
CTCTCACTGGCCAGCGAGGACGCCATGCTCGCTGCCTTCCAGCTCAGCCGCGAGCTC-CG
GCACCTTGCCCGCAAGGAGCCTGAGTTTAAG
>Sitatunga
CCTCAGCCTAACTGGACAGAGATCGTGAACAGAAAGCTGAAGTTCCCTGCTCCGCTGCTG
GGTGCCATCCAGGAGGGACATACAGGCCTGGTGCAGCAGCTGCTGGAGGTGGGGGTCGAG
GCC------------CAG----GGCGGC---GGGCCAGGCGGGCCCCCCCGGAATGTGGA
GGAGGCCGAGGACCGCTCCTGGAGGGAGGCCCTCAATCTGGCCATCCGCCTGGGCCACGA
GGCCATCACTGATGTGCTGCTGGCCAACGTCAAGTTCGACTTCCGCCAGATCCACGAGGC
CCTGCTGGTGGCTGTGGACACAAACCAACCTGCAGTGGTGCGTCACCTGCTGGCCCGGCT
GGAACGCGAGAAGGGCCGCAAGGTGGACACCA-----GGTCTTCCTCATTGGCTTTCTTT
GACTCGTCGATCGATGGCTCCCGCTTCGCCCCCGGGGTCACAC----CCCTCACCCTGGC
CTGCCAGAAGGACCTGTATGAGATCGCCCAGCTGCTCATGGGCCAGGGTCACACCATCCC
ACGGCCACAC-CCCGTCTCCTGCGCCTGCCTCGAGTGCAGCAACGCGCGCCGCTACGACC
TGCTCAAGTTCTCCCTGTCCCGCATCAACACCT-ACCGCGGCATCGCCAGCCGTGCCCAT
CTCTCGCTGGCCAGCGAGGACGCCATGCTCGCGGCCTTCCAGCTCAGCCGCGAGCTC-CG
GCACCTAGCCCGCAAGGAGCCTGAGTTTAAG
>Oribi
CGTCAGCCTAACTGGACAGAGATCATGAACAGAAAGCTGAAGTTCCCTGCTCCACTGCTG
GGTGCCATCCAGGAGGGACATATAGGCCTGGTGCAGCAGCTGCTGGAGGTGGGGGTCGAG
GCC------------CCA----GGCGGC---GGGCCG---------CCCCGGAATGTGGA
GGAGGCCGAGGACCGCTCCTGGAGGGAGGCCCTCAATCTGGCCATCCGCCTGGGCCACGA
GGCCATCACTGATATGCTGCTGGCCAACGTCAAGTTCGACTTCCGCCAGATCCACGAGGC
CCTGCTGGTGGCTGTGGACACAAACCAACCCGCAGTGGTGCGTCACCTGCTGGCCCGGCT
GGAACGCGAGAAGGGCCGCAAGGTGGACACCA-----GGTCTTCCTCACTGGCTTTCTTT
GACTCGTCGATCGACGGCTCCCGCTTCGCCCCTGGGGTCACGC----CCCTCACCCTGGC
CTGCCAGAAGGACCTGTATGAGGTCGCCCAGCTGCTCATGGGTCAGGGTCACACCATCGC
ACGGCCACAC-CCCGTCTCCTGCGCCTGCCTCGAGTGCAGCAACGCGCGCCGCTACGACT
TGCTCAAGTTCTCCCTGTCTCGCATCAACACCT-ACCGCGGCATCGCCAGCCGCGCCCAC
CTCTCGCTGGCCAGCGAGGACGCCATGCTCGCTGCCTTCCAGCTCAGCCGCGAGCTC-CG
GCACCTTGCCCGCAAGGAGCCTGAGTTTAAG
>African_buffalo
CCTCAGCCTAACTGGACAGAGATCGTGAACAGAAAGTTGAAGTTCCCCGCTCCGCTGCTG
GGTGCCATCCAGGAGGGACATACAGGCCTGGTGCAGCAGCTGCTGGAGGTGGGGGTCGAG
GCC------------CCG----GGCGGC---GGGCCAGGCGGGCCCCCCCGGAATGTGGA
GGAGGCCGAGGACCGCTCCTGGAGGGAGGCCCTCAATCTGGCCATCCGCCTGGGCCACGA
GGCCATCACTGATATGCTGCTGGCCAATGTCAAGTTCGACTTCCGCCAGATCCATGAGGC
CCTGCTGGTGGCTGTGGACACAAACCAACCCGCAGTGGTGCGTCACCTGCTGGCCCGGCT
GGAACGCGAGAAGGGCCGCAAGGTGGACACCA-----GGTCTTCCTCACTGGCTTTCTTT
GACTCGTCGATCGATGGCTCCCGCTTCGCCCCTGGGGTCACAC----CCCTCACCCTGGC
CTGCCAGAAGGACCTGTATGAGATCGCCCAGCTGCTCATGGTCCAGGGTCACACCATCCC
ACGGCCACAC-CCCGTCTCCTGCGCCTGCCTCGAGTGCAGCAACGCGCGCCGCTACGACC
TGCTCAAGTTCTCGCTGTCTCGCATCAACACCT-ACCGCGGCATCGCCAGCCGCGCCCAT
CTCTCGCTGGCCAGCGAGGACGCCATGCTCGCGGCCTTCCAGCTCAGCCGTGAGCTC-CG
GCACCTAGCCCGCAAGGAGCCTGAGTTTAAG
>Kirks_dik-dik
---CAGCCTAACTGGACAGAGATCATGAACAGAAAGCTGAAGTTCCCCGCTCCACTGCTG
GGTGCCATCCAGGAGGGACATATAGGCCTGGTGCAGCAGCTGCTGGAGGTGGGGGTCGAG
GCC------------CCA----GGCGGT---GGGCCAGGCGGGCCCCCCCGGAATGTGGA
GGAGGCCGAGGACCGCTCCTGGAGGGAGGCCCTCAATCTGGCCATCCGCCTGGGCCACGA
GGCCATCACTGATGTGCTGCTGGCCAACGTCAAGTTTGACTTCCGCCAGATCCACGAGGC
CCTGCTGGTGGCTGTGGACACAAACCAACCCGCAGTGGTGCGTCACCTGCTGGCCCGGCT
GGAACGTGAGAAGGGCCGCAAGGTGGACACCA-----GGTCTTCTTCACTGGCTTTCTTT
GACTCGTCGATCGACGGCTCCCGCTTCGCCCCCGGGGTCACGC----CCCTCACCCTGGC
CTGCCAGAAGGACCTGTATGAGGTCGCCCAGCTGCTCATGGGCCAGGGTCACACCATCGC
ACGGCCACAC-CCCGTCTCCTGCGCCTGCCTCGAGTGCAGCAACGCGCGCCGCTACG-CC
TGCTCAAGTTCTCCCTGTCTCGCATCAACACCT-ACCGCGGCATCGCCAGCCGCGCCCAC
CTCTCGCTGGCCAGCGAGGACGCCATGCTCGCTGCCTTCCAGCTCAGCCGCGAGCTC-CG
GCACCTTGCCCGCAAGGAGCCTGAGTTTAAG
>Horse
CCGCAGCCTAACTGGACCGAGATTGTGAACAAAAAGCTGAAGTTCCCACCCCAACTCCTG
GCTGCCATCCAGGAGGGGCGGCTGGGCCTTGTGCAGCAGCTGCTGGAGTCAGGGGTCGAG
GCC------------ACA----GGCGGC---GGGCCAGGTGGCCCCCTGCGGAATGTGGA
GGAGGCCGAGGACCGCTCCTGGAGGGAAGCTCTCAATCTGACCATCCGCCTGGGCCACGA
GGCCATCACTGATGTGCTGTTGGCCAATGTCAAGTTTGACTTCCGGCAAATCCATGAGGC
ACTGCTAGTGGCAGTGGACACAAACCAGCCAGCAGTGGTGCGTCGCCTGCTGGCCCGGCT
AGAACGGGAGAAGGGCCGCAAAGTGGACACTA-----GGTCTTTCTCACTGGCTTTTTTT
GACTCATCAATCGATGGTTCTCGCTTTGCGCCTGGTATCACTC----CACTCACCCTGGC
CTGTCAGAAGGACCTGTATGAGATTGCACAGCTGCTCATGGACCAGGGCCACACCATTGC
CCGGCCCCAC-CCAGTCTCCTGCGCCTGCCTCGAGTGCAGCAATGCCCGCCGCTATGACC
TGCTGAAGTTCTCCCTCTCGCGCATCAACACCT-ACCGTGGCATTGCCAGCAGGGCCCAC
CTCTCGCTGGCCAGTGAGGACGCCATGATGGCTGCCTTCCAGCTCAGCCGAGAGCTC-AG
GCACCTTGCACGCAAGGAGCCTGAGTTTAAG
>Hirola
CCTCAGCCTAACTGGACAGAGATCATGAACAGAAAGCTGAAGTTCCCCGCTCCACTGCTG
GGTGCCATCCAGGAGGGACATATAGGTCTGGTGCAGCAGCTGCTGGAGGTGGGGCTTGAG
GCC------------CCA----GGCAGC---GGGCCAGGCGGGCCCCCCCGGAATATGGA
GGAGGCTGAGGACCACTCCTGGAGGGAGGCCCTCAATCTGGCCATCCGCCTGGGCCACGA
GGCCATCACTGATGTGCTGCTGGCCAACGTCAAGTTCGACTTCCGCCAGATCCACGAGGC
CCTGCTGGTGGCTGTGGACACAAACCAACCCGCAGTGGTGCGTCACCTGCTGGCCCGGCT
GGAACGCGAGAACGGCCGCAAGGTGGACACCA-----GGTCTTCCTCACTGGCTTTCTTT
GACTCGTCGATCGACGGCTCCCGCTTCGCCCCCGGGGTCACGC----CCCTCACCCTGGC
CTGCCAGAAGGACCTGTATGAGGTCGCCCAGCTGCTCATGGGCCAGGGTCACACTATCGC
ACGGCCACAC-CCCGTCTCCTGCGCCTGCCTCGAGTGCAGCAATGCGCGCCGCTACGACC
TGCTCAAGTTCTCCCTGTCTCGCATCAACACCT-ACCGCGGCATCGCCAGCCGCGCCCAT
CTCTCACTGGCCAGCGAGGATGCCATGCTCGCTGCCTTCCAGCTCAGCCGCGAGCTC-CG
GCACCTTGCCCACAAGGAGCCTGAGTTTAAG
>Hartebeest
CCTCAGCCTAACTGGACAGAGATCATGAACAGAAAGCTGAAGTTCCCCGCTCCACTGCTG
GGTGCCATCCAGGAGGGACATATAGGTCTGGTGCAGCAGCTGCTGGAGGTGGGGCTTGAG
GCC------------CCA----GGCAGC---GGGCCAGGCGGGCCCCCCTGGAATGTGGA
GGAGGCTGAGGACCGCTCCTGGAGGGAGGCCCTCAATCTGGCCATCCGCCTGGGCCACGA
GGCCATCACTGATGTGCTGCTGGCCAACGTCAAGTTCGACTTCCGCCAGATCCACGAGGC
CCTGCTGGTGGCTGTGGACACAAACCAACCCGCAGTGGTGCGTCACCTGCTGGCCCGGCT
GGAACGCGAGAAGGGCCGCAAGGTGGACACCA-----GGTCTTCCTCACTGGCTTTCTTT
GACTCGTCGATCGACGGCTCCCGCTTCGCCCCCGGGGTCACGC----CCCTCACCCTGGC
CTGCCAGAAGGACCTGTATGAGGTCGCCCAGCTGCTCATGGGCCAGGGTCACACCATCGC
ACGGCCACAC-CCCGTCTCCTGCGCCTGCCTCGAGTGCAGCAATGCGCGCCGCTACGACC
TGCTCAAGTTCTCCCTGTCTCGCATCAACACCT-ACCGCGGCATCGCCAGCCGCGCCCAT
CTCTCACTGGCCAGCGAGGATGCCATGCTCGCTGCCTTCCAGCTCAGCCGCGAGCTC-CG
GCACCTTGCCCGCAAGGAGCCTGAGTTTAAG
>Bushbuck
CCTCAGCCTAACTGGACAGAGATCGTGAACAGAAAGCTGAAGTTCCCTGCTCCGCTGCTG
GGTGCCATCCAGGAGGGACATACAGGCCTGGTGCAGCAGCTGCTGGAGGTGGGGGTCGAG
GCC------------CAG----GGCGGC---GGGCCAGGCGGGCCCCCCCGGAATGTGGA
GGAGGCCGAGGACCGCTCCTGGAGGGAGGCCCTCAATCTGGCCATCCGCCTGGGCCACGA
GGCCATCACTGATGTGCTGCTGGCCAACGTCAAGTTCGACTTCCGCCAGATCCACGAGGC
CCTGCTGGTGGCTGTGGACACAAACCAACCCGCAGTGGTGCGTCACCTGCTGGCCCGGCT
GGAACGCGAGAAGGGCCGCAAGGTGGACACCA-----GGTCTTCCTCATTGGCTTTCTTT
GACTCGTCGATCGATGGCTCCCGCTTCGCCCCCGGGGTCACAC----CCCTCACCCTGGC
CTGCCAGAAGGACCTGTATGAGATCGCCCAGCTGCTCATGGGCCAGGGTCACACCATCCC
ACGGCCACAC-CCCGTCTCCTGCGCCTGCCTCGAGTGCAGCAACGCGCGCCGCTACGACC
TGCTCAAGTTCTCCCTGTCCCGCATCAACACCT-ACCGCGGCATCGCCAGCCGCGCCCAT
CTCTCGCTGGCCAGCGAGGACGCCATGCTCGCGGCCTTCCAGCTCAGCCGCGAGCTC-CG
GCACCTAGCCCGCAAGGAGCCTGAGTTTAAG
>Przewalskis_gazelle
CCTCAGCCTAACTGGACAGAGATCATGAACAGAAAGCTGAAGTTCCCCGCTCCACTGCTG
GCTGCCATCCAGGAGGGACATATAGGCCTGGTGCAGCAGCTGCTGGAGGTGGGGGTCGAG
GCC------------CCA----GGCAGT---GGGCCAGGCGGGCCCCCCCGGAATGTGGA
GGAGGCTGAGGACCGCTCCTGGAGGGAGGCCCTCAATCTAGCCATCCGCCTGGGCCACGA
GGCCATCACTGATGTGCTGCTGGCCAACGTCAAGTTCGACTTCCGCCAGATCCACGAGGC
CCTGCTGGTGGCTGTGGACACAAACCAGCCCGCAGTGGTGCGTCACCTGCTGGCCCGGTT
GGAACGCGAGAAGGGCCGCAAGGTGGACACCA-----GGTCTTCCTCACTGGCTTTCTTT
GACTCCTCGATCGACGGCTCCCGCTTCGCCCCTGGGGTCACGC----CCCTCACCCTGGC
CTGCCAGAAGGACCTGTATGAGGTGGCCCAGCTGCTCATGAGCCAGGGTCACACCATCGC
ACGGCCACAC-CCCGTCTCCTGCGCCTGCCTCGAGTGCAGCAACGCGCGTCGCTACGACC
TGCTCAAGTTCTCCCTGTCTCGCATCAACACCT-ACCGCGGCATCGCCAGCCGCGCCCAC
CTCTCGCTGGCCAGCGAGGACGCCATGCTCGCTGCCTTCCAGCTCAGCCGCGAGCTC-CG
GCACCTTGCCCGCAAGGAGCCTGAGTTTAAG
>Okapi
CCTCAGCCTAACTGGACGGAGATCGTGAACAGAAAGCTTAAGTTCCCCACTCCACTGCTG
GGTGCCATCCAGGAGGGACAGATAGGCCTGGTGCAGCAGCTGCTGGAGGCGGGGGTCGAG
GCC------------CCA----GGCGGC---GGGCCAGGCGGGCCCCCCCGGAATGTGGA
GGAGGCCGAGGACCGCTCCTGGAGAGAGGCCCTCAATCTGGCCATCCGCTTGGGCCACGA
GGCTATCACTGATGTGCTACTGGCCAACGTCAAGTTCGACTTCCGCCAGATCCACGAGGC
CCTGCTGGTGGCTGTGGACACAAACCAACCCGCAGTGGTGCGTCACCTGCTGGCCCGGCT
GGAACGGGAGAAGGGCCGCAAGGTGGACACCA-----AGTCTTCCTCACTGGCTTTCTTT
GACTCGTCGATCGATGGCTCCCGCTTCGCCCCCGGGGTCACGC----CCCTCACCCTGGC
CTGCCAGAAGGACCTGTATGAGATCGCCCAGCTGCTCATGGGCCATGGTCACACCATTGC
ACGGCCGCAC-CCCGTCTCCTGCGCCTGCCTCGAGTGCAGCAACGCGCGCCGCTACGACC
TGCTCAAGTTCTCCCTGTCTCGCATCAACACCT-ACCGCGGCATCGCCAGCCGCGCCCAC
CTCTCGCTGGCCAGCGAGGACGCCATGCTCGCTGCCTTCCAGCTCAGCCGCGAGCTC-CG
GCGCCTTGCCCGCAAGGAGCCTGAGTTTAAG
>Bharal
CCTCAGCCTAACTGGACAGAGATCATGAACAGAAAGCTGAAGTTCCCCGCTCCACTGCTG
GGTGCCATCCAGGAGGGACATATAGGCCTGGTGCAGCAGCTGCTGGAGGTGGGGGTTGAG
GCC------------CTG----GGCGGC---GGGCCAGGCGGGCCCCCCCGGAATGTGGA
GGAGGCTGAGGACCGCTCCTGGAGGGAGGCCCTCAATCTGGCCATCCGCCTGGGCCACGA
GGCCATCACTGATGTGCTGCTGGCCAACGTCAAGTTCGACTTCCGCCAGATCCACGAGGC
CCTGCTGGTGGCTGTGGACACAAACCAACCCGCAGTGGTGCGTCACCTGCTGGCCCGGCT
GGAACGCGAGAAGGGCCGCAAGGTGGACACCA-----GGTCTTCCTCACTGGCTTTCTTT
GACTCGTCGATCGATGCCTCCCGCTTCGCCCCCGGGGTCACGC----CCCTCACCCTGGC
CTGCCAGAAGGACCTATATGAGGTCGCCCAGCTGCTCATGGGACAGGGTCACACCATCGC
ACGGCCACAC-CCCGTCTCCTGCGCCTGCCTCGAGTGCAGCAACGCGCGCCGCTACGACC
TGCTCAAGTTCTCCCTGTCTCGCATCAACACCT-ACCGCGGCATCGCCAGCCGCGCCCAT
CTCTCACTGGCCAGCGAGGACGCCATGCTCGCTGCCTTCCAGCTCAGCCGCGAGCTC-CG
GCACCTTGCTCGCAAGGAGCCTGAATTTAAG
>Grants_gazelle
---CAGCCTAACTGGACAGAGATCATGAACAGAAAGCTGAAGTTCCCTGCTCCACTGCTG
GGTGCCATCCAGGAGGGACATATAGGCCTGGTGCAGCAGCTGCTGGAGGTGGGGGTCGAG
GCCCCAGGCGGCGGGCCA----GGCGGC---GGGCCAGGCGGGCCCCCCCGGAATGTGGA
GGAGGCCGAGGACCGCTCCTGGAGGGAGGCCCTCAATCTGGCCATCCGCCTGGGCCACGA
GGCCATCACTGATATCCTGCTGGCCAACGTCAAGTTCGACTTCCGCCAGATCCACGAGGC
CCTGCTGGTGGCTGTGGACACAAACCAACCCGCAGTGGTGCGCCACCTGCTGGCCCGGCT
GGAACGCGAGAAGGGCCGCAAGGTGGACACCA-----GGTCTTCCTCACTGGCTTTCTTT
GACTCGTCGATCGACGGCTCCCGCTTCGCCCCCGGGGTCACGC----CCCTCACCCTGGC
CTGCCAGAAGGACCTGTATGAGGTCGCCCAGCTGCTCATGGGCCAGGGTCACACCATCGC
ACGGCCACAC-CCCGTCTCCTGCGCCTGCCTCGAGTGCAGCAACGCGCGCCGCTACGACC
TGCTCAAGTTCTCCCTGTCTCGCATCAACACCT-ACCGCGGCATCGCCAGCCGCGCCCAC
CTCTCGCTGGCCAGCGAGGACGCCATGCTCGCTGCCTTCCAGCTCAGCCGCGAGCTC-CG
TCACCTTGCCCGCAAGGAGCCTGAGTTTAAG
>Domestic_yak
CCTCAGCCTAACTGGACAGAGATCGTGAACAGAAAGCTGAAGTTCCCCGCTCCGCTGCTG
GGTGCCATCCAGGAGGGACATACAGGCCTGGTGCAGCAGCTGCTGGAGGTGGGGGTCGAG
GCC------------CCG----GGCGGC---GGGCCAGGCGGGCCCCCCCGGAATGTGGA
GGAGGCCGAGGACCGCTCCTGGAGGGAGGCCCTCAATCTGGCCATCCGCCTGGGCCACGA
GGCCATCACTGATGTGCTGCTGGCCAACGTCAAGTTCGACTTCCGCCAGATCCATGAGGC
CCTGCTGGTGGCTGTGGACACAAACCAACCCGCAGTGGTGCGCCACCTGCTGGCCCGGCT
-GAACGCGAGAAGGGCCGCAAGGTGGACACCA-----GGTCTTCCTCACTGGCTTTCTTT
GACTCGTCGATCGATGGCTCCCGCC---GCCCTGGGGTCACG------CCTCACCCTGGC
CTGCCAGAAGGACCTGTATGAGATCGCCCAGCTGCTCATGGGCCAGGGTCACACCATCGC
ACGGCCGCAC-CCCGTCTCCTGCGCCTGCCTTGAATGCAGCAACGCGCGCCGCTACGACC
TGCTCAAGTTCTCCCTGTCTCGCATCAACACCT-ACCGGGGCATCACCAGCCGCGCCCAT
CTCTCGCTGGCCAGCGAGGACGCCATGCTTGCTGCCTTCCAGCTCAGCCGCGAGCTC-CG
GCACCTTGCCCGCAAGGAGCCTGAGTTTAAG
>Barbary_sheep
CCTCAGCCTAACTGGACAGAGATCATGAACAGAAAGCTGAAGTTCCCCGCTCCACTGCTG
GGTGCCATCCAGGAGGGACATATAGGCCTGGTGCAGCAGCTGCTGGAGGTGGGGGTTGAG
GCC------------CTG----GGCAGC---GGGCCAGGCGGGCCCCCCCGGAATGTGGA
GGAGGCTGAGGACCGCTCCTGGAGGGAGGCCCTCAATCTGGCCATCCGCCTGGGCCACGA
GGCCATCACTGATGTGCTGCTGGCCAACGTCAAGTTCGACTTCCGCCAGATCCACGAGGC
CCTGCTGGTGGCTGTGGACACAAACCAACCCGCAGTGGTGCGTCACCTGCTGGCCCGGCT
GGAACGCGAGAAGGGCCGCAAGGTGGACACCA-----GGTCTTCCTCACTGGCTTTCTTT
GACTCGTCAATCGATGCCTCCCGCTTCGCCCCCGGGGTCACGC----CCCTCACCCTGGC
TTGCCAGAAGGACCTATATGAGGTCGCCCAGCTGCTCATGGGCCAGGGTCACACCATCGC
ACGGCCACAC-CCCGTCTCCTGCGCCTGCCTCGAGTGCAGCAACGCGCGCCGCTACGACC
TGCTCAAGTTCTCCCTGTCTCGCATCAACACCT-ACCGCGGCATCGCCAGCCGCGCCCAT
CTCTCACTGGCCAGCGAGGACGCCATGCTCGCTGCCTTCCAGCTCAGCCGCGAGCTC-CG
GCACCTTGCTCGCAAGGAGCCTGAATTTAAG
>Bohar_reedbuck
CCTCAGCCTAACTGGACAGAGATCATGAACAGAAAGCTGAAGTTCCCCGCTCCACTGCTG
GGTGCCATCCAGGAGGGACATATAGGCCTGGTGCAGCAGCTGCTGGAGGTGGGGGTCGAG
GCC------------CTG----GGCAGC---AGGCCGGGTGGGCCCCCCCGGAATGTGGA
GGAGGCCGAGGACCGCTCCTGGAGGGAAGCCCTCAATCTGGCCATCCGCCTGGGCCACGA
GGCCATCACTGATGTGCTGCTGGCCAATGTCAAGTTCGACTTCCGCCAGATCCACGAGGC
CCTGCTGGTGGCTGTGGACACAAACCAACCCGCAGTGGTGCGTCACCTGCTGGCCCGGCT
GGAACGCGAGAAGGGCCGCAAGGTGGACACCA-----GGTCTTCCTCACTGGCTTTCTTT
GACTCATCGATAGACGGCTCCCGCTTCGCCCCTGGGGTCACGC----CCCTCACCCTGGC
CTGCCAGAAGGACCTGTATGAGGTCGCCCAGCTGCTCATGGGCCAGGGTCACGCCATCGC
ACGGCCACAC-CCCGTCTCCTGCGCCTGCCTCGAGTGCAGCAACGCGCGCCGCTACGACC
TGCTCAAGTTCTCCCTGTCTCGCATCAACACCT-ACCGCGGCATCGCCAGCCGCGCCCAT
CTCTCACTGGCCAGCGAGGACGCCATGCTCGCTGCCTTCCAGCTCAGCCGCGAGCTC-CG
GCACCTTGCCCGTAAGGAGCCTGAGTTTAAG
>Water_buffalo
CCTCAGCCTAACTGGACAGAGATCGTGAACAGAAAGCTGAAGTTCCCCGCTCCGCTGCTG
GGTGCCATCCAGGAGGGACATACAGGCCTGGTGCAGCAGCTGCTGGAGGTGGGGGTCGAG
GCC------------CCG----GGCGGC---GGGCCAGGCGGGCCCCCCCGGAATGTGGA
GGAGGCCGAGGACCGCTCCTGGAGGGAGGCCCTCAATCTGGCCATCCGCCTGGGCCACGA
GGCCATCACTGATATGCTGCTGGCCAATGTCAAGTTCGACTTCCGCCAGATCCATGAGGC
CCTGCTGGTTGCTGTGGACACAAACCAACCCGCAGTGGTGCGTCACCTGCTGGCCCGGCT
GGAACGCGAGAAGGGCCGCAAGGTGGACACCA-----GGTCTTCCTCACTGGCTTTCTTT
GACTCGTCGATCGATGGCTCCCGCTTCGCCCCTGGGGTCACAC----CCCTCACCCTGGC
CTGCCAGAAGGACCTGTATGAGATCGCCCAGCTGCTCATGGGCCAGGGTCACACCATCCC
ACGGCCACAC-CCCGTCTCCTGCGCCTGCCTCGAGTGCAGCAACGCGCGCCGCTACGACC
TGCTCAAGTTCTCGCTGTCTCGCATCAACACCT-ACCGCGGCATCGCCAGCCGCGCCCAT
CTCTCGCTGGCCAGCGAGGACGCCATGCTCGCGGCCTTCCAGCTCAGCCGCGAGCTC-CG
GCACCTAGCCCGCAAGGAGCCTGAGTTTAAG
>Steenbok
---CAGCCTAACTGGACAGAGATCATGAACAGAAAGCTGAAGTTCCCTGCTCCACTGCTG
GGTGCCATCCAGGAGGGACATATAGGCCTGGTGCAGCAGCTACTGGAGGTGGGGGTCCAG
GCC------------CCA----GGCGGC---GGGCCAGGCGGGCCCCCCCGGAATGTGGA
GGAGGCCGAGGACCGCTCCTGGAGGGAGGCCCTCAATCTGGCCATCCGCCTGGGCCACGA
GGCCATCACTGATGTGCTGCTGGCCAACGTCAAGTTTGACTTCCGCCAGATCCACGAGGC
CCTGCTGGTGGCTGTGGACACAAACCAACCCGCAGTGGTGCGTCACCTGCTGGCCCGGCT
GGAACGCGAGAAGGGCCGCAAGGTGGACACCA-----GGTCTTCCTCACTGGCTTTCTTT
GACTCGTCGATCGACGGCTCCCGCTTCGCCCCCGGGGTCACGC----CCCTCACCCTGGC
CTGCCAGAAGGACCTATATGAGGTCGCCCAGCTGCTCATGGGCCAGGGTCACACCATCGC
ACGGCCACAC-CCCGTCTCCTGCGCCTGCCTTGAGTGCAGCAATGCGCGCCGCTACGACC
TGCTCAAGTTCTCCCTGTCTCGCATCAACACCT-ACCGCGGCATCGCCAGCCGCGCCCAC
CTCTCACTGGCCAGCGAGGACGCCATGCTCGCTGCCTTCCAGCTCAGCCGCGAGCTC-CG
GCACCTTGCCCGCAAGGAGCCTGAGTTTAAG
>Saiga
---CAGCCTAACTGGACAGAGATCATGAACAGAAAGCTGAAGTTCCCTGCTCCACTGCTG
GGTGCCATCCAGGAGGGACATATAGGCCTTGTGCAGCAGCTGCTGGAGGTGGGGGTCGAG
GCC------------CCA----GGCGGC---GGGCCAGGCGGGCCCCCCCGGAATGTGGA
GGAGGCCGAGGACCGCTCCTGGAGGGAGGCCCTCAATCTGGCCATCCGCCTGGGCCACGA
GGCCATCACTGATATGCTACTGGCCAATGTCAAGTTCGACTTCCGCCAGATCCACGAGGC
CCTGCTGGTGGCTGTGGACACAAATCAACCCGCAGTGGTGCGTCACCTGCTGGCCCGGCT
GGAACGCGAGAAGGGCCGCAAGGTGGACACCA-----GGTCTTCCTCACTGGCTTTCTTT
GACTCGTCGATCGACGGCTCCCGCTTCGCCCCCGGGGTCACGC----CCCTCACCCTGGC
CTGCCAGAAGGACCTGTATGAGGTCGCCCAGCTGCTCATGGGTCAGGGTCACACCATCGC
ACGGCCACAC-CCCGTCTCCTGCGCCTGCCTCGAGTGCAGCAATGCGCGCCGCTACGACC
TGCTCAAGTTCTCCCTGTCTCGCATCAACACCT-ACCGCGGCATCGCCAGCCGCGCCCAC
CTCTCGCTGGCCAGCGAGGACGCCATGCTCGCTGCCTTCCAGCTCAGCCGCGAGCTC-CG
GCACCTTGCCCGCAAGGAGCCTGAGTTTAAG
>Gerenuk
---CAGCCTAACTGGACAGAGATCATGAACAGAAAGCTGAAGTTCCCTGCTCCACTGCTG
GGTGCCATCCAGGAGGGACATATAGGCCTTGTGCAGCAGCTGCTGGAGGTGGGGGTCGAG
GCC------------CCA----GGCGGC---GGGCCAGGCGGGCACCCCCGGAATGTGGA
GGAGGCCGAGGACCGCTCCTGGAGGGAGGCCCTCAATCTGGCCATCCGCCTGGGCCACGA
GGCCATCACTGATATGCTGCTGGCCAACGTCAAGTTCGACTTCCGCCAGATCCACGAGGC
CCTGCTGGTGGCTGTGGACACAAACCAACCCGCAGTGGTGCGTCACCTGTTGGCCCGGCT
GGAACGCGAGAAGGGCCGCAAGGTGGACACCA-----GGTCTTCCTCACTGGCTTTCTTT
GACTCGTCGATTGTCGGCTCCCGCTTCGCCCCCGGGGTCACGC----CCCTCACCCTGGC
CTGCCAGAAGGACCTGTATGAGGTCGCCCAGCTGCTCATGGGCCAGGGTCACACCATCGC
ACGGCCACAC-CCCGTCTCCTGCGCCTGCCTCGAGTGCAGCAACGCGCGCCGCTATGACC
TGCTCAAGTTCTCCCTGTCTCGCATCAACACCT-ACCGCGGCATCGCCAGCCGCGCCCAC
CTCTCGCTGGCCAGCGAGGACGCCATGCTCGCTGCCTTCCAGCTCAGCCGCGAGCTC-CG
GCACCTTGCCCGCAAGGAGCCTGAGTTTAAG
>Lesser_kudu
CCTCAGCCTAACTGGACAGAGATCGTGAACAGAAAGCTGAAGTTCCCTGCTCCGCTGCTG
GGTGCCATCCAGGAGGGACATACAGGCCTGGTGCAGCAGCTGCTGGAGGTGGGGGTCGAG
GCC------------CAG----GGCGGC---GGGCCAGGCGGGCCCCCCCGGAATGTGGA
GGAGGCCGAGGACCGCTCCTGGAGGGAGGCCCTCAATCTGGCCATCCGCCTGGGCCACGA
GGCCATCACTGATGTGCTGCTGGCCAACGTCAAGTTCGACTTCCGCCAGATCCACGAGGC
CCTGCTGGTGGCTGTGGACACAAACCAACCCGCAGTGGTGCGTCACCTGCTGGCCCGGCT
GGAACGCGAGAAGGGCCGCAAGGTGGACACCA-----GGTCTTCCTCATTGGCTTTCTTT
GACTCGTCGATCGATGGCTCCCGCTTCGCCCCCGGGGTCACAC----CCCTCACCCTGGC
CTGCCAGAAGGACCTGTATGAGATCGCCCAGCTGCTCATGGGCCAGGGTCACACCATCCC
ACGGCCACAC-CCCGTCTCCTGCGCCTGCCTCGAGTGCAGCAACGCGCGCCGCTACGACC
TGCTCAAGTTCTCCCTGTCCCGGATCAACACCT-ACCGCGGCATCGCCAGCCGCGCCCAT
CTCTCGCTGGCCAGCGAGGACGCCATGCTCGCGGCCTTCCAGCTCAGCCGCGAGCTC-CG
GCACCTAGCCCGCAAGGAGCCTGAGTTTAAG
>Klipspringer
CCTCAGCCTAACTGGACAGAGATCATGAACAGAAAGCTGAAGTTCCCCGCTCCACTGCTG
GGTGCCATCCAGAAGGGACACATAGGTCTGGTGCAGCAGCTGCTGGAGGTGGGGGTTGAG
GCC------------CCG----GGTGGG---GGGCCAGGCGGGCCGCCCCGGAATGTGGA
GGAGGCCGAGGACCGCTCCTGGAGGGAGGCCCTCAATCTGGCCATCCGCCTGGGCCACGA
GGCCATCACTGATGTGCTGCTGGCCAACGTCAAGTTCGACTTCCGCCAGATCCACGAGGC
CCTGCTGGTGGCTGTGGACACAAACCAACCTGCAGTGGTGCGTCACCTGCTGGCCCGGCT
GGAACGCGAGAAGGGCCGCAAGGTGGACACCA-----GGTCTTCCTCACTGGCTTTCTTT
GACTCATCAATCGACGGCTCCCGCTTCGCCCCCGGGGTCACGC----CCCTCACCCTGGC
CTGCCAGAAGGACCTGTATGAGGTCGCCCAGCTGCTCATGGGCCAGGGTCACACCATCGC
ACGGCCACAC-CCCGTCTCCTGCGCCTGCCTCGAGTGCAGCAATGCACGCCATTACGACC
TGCTCAAGTTCTCCCTGTCTCGCATCAACACCT-ACCGCGGCATCGCCAGCCGCGCCCAT
CTCTCACTGGCCAGCGAGGACGCCATGCTCACTGCCTTCCAGCTCAGCCACGAGCTC-CG
GCACCTTGCCCGCAAGGAGCCTGAGTTTAAG
>Bongo
CCTCAGCCTAACTGGACAGAGATCGTGAACAGAAAGCTGAAGTTCCCTGCTCCGCTGCTG
GGTGCCATCCAGGAGGGACATACAGGCCTGGTGCAGCAGCTGCTGGAGGTGGGGGTCGAG
GCC------------CAG----GGCGGC---GGGCCAGGCGGGCCCCCCCGGAATGTGGA
GGAGGCCGAGGACCGCTCCTGGAGGGAGGCCCTCAATCTGGCCATCCGCCTGGGCCACGA
GGCCATCACTGATGTGCTGCTGGCCAACGTCAAGTTCGACTTCCGCCAGATCCACGAGGC
CCTGCTGGTGGCTGTGGACACAAACCAACCCGCAGTGGTGCGTCACCTGCTGGCCCGGCT
GGAACGCGAGAAGGGCCGCAAGGTGGACACCA-----GGTCTTCCTCATTGGCTTTCTTT
GACTCGTCGATCGATGGCTCCCGCTTCGCCCCCGGGGTCACAC----CCCTCACCCTGGC
CTGCCAGAAGGACCTGTATGAGATCGCCCAGCTGCTCATGGGCCAGGGTCACACCATCCC
ACGGCCACAC-CCCGTCTCCTGCGCCTGCCTCGAGTGCAGCAATGCGCGCCGCTACGACC
TGCTCAAGTTCTCCCTGTCCCGCATCAACACCT-ACCGCGGCATCGCCAGCCGCGCCCAT
CTCTCGCTGGCCAGCGAGGACGCCATGCTCGCGGCCTTCCAGCTCAGCCGCGAGCTC-CG
GCACCTAGCCCGCAAGGAGCCTGAGTTTAAG
>Harveys_duiker
CCTCAACCTAACTGGACAGAGATCATGAACAGAAAGCTGAAGTTCCCCGCTCCACTGCTG
GGGGCCATCCAGGAGGGACATATAGGCCTGGTGCAGCAGCTGCTGGAGGTGGGGGTCGAG
GCC------------CCG----GGCGGC---GGGCCAGGCGGACCCCCCCGGAATGTGGA
AGAGGCCGAGGACCGCTCCTGGAGGGAGGCCCTCAATCTGGCCATCCGCCTGGGCCACGA
GGCCATCACTGATGTGCTGCTGGCCAACGTCAAGTTCGACTTCCGCCAGATCCACGAAGC
CCTGCTGGTGGCTGTGGACACAAACCAACCCGCAGTGGTGCATCACCTGCTGGCCCGGCT
GGAACGCGAGAAGGGCCGCAAGGTGGACACCA-----GGTCTTCCTCACTGGCTTTCTTT
GACTCGTCGATCGACGGCTCCCGCTTCGCCCCCGGGGTCACGC----CCCTCACTCTGGC
CTGCCAGAAGGACCTGTATGAGGTCGCCCAGCTGCTCATGGGCCAGGGTCACACCATCGC
ACGGCCACAC-CCCGTCTCCTGCGCCTGCCTCGAGTGCAGCAACGCGCGCCGCTACGACC
TGCTCAAGTTCTCCCTGTCTCGCATCAACACCT-ACCGCGGCATCGCCAGCCGCGCCCAC
CTCTCGCTGGCCAGCGAGGACGCCATGCTCGCTGCCTTCCAGCTCAGCCGCGAGCTC-CG
GCACCTTGCCCGCAAGGAGCCTGAGTTTAAG
>Chiru
CCTCAGCCTAACTGGACAGAGGTCATGAACAGAAAGCTGAAGTTCCCCGCTCCACTGCTG
GGTGCCATCCAGGAGGGACATATAGGCCTGGTGCAGCAGCTGCTGGAGGTGGGGGTTGAG
GCC------------CTG----GGCGGC---GGGCCAGGCAGGCCCCCCCGGAATGTGGA
GGAGGCCGAGGACCGCTCCTGGAGGGAGGCCCTCAATCTGGCCATCCGCCTGGGCCATGA
GGCCATCACTGATGTGCTGCTGGCCAACGTGAAGTTCGACTTCCGCCAGATCCACGAGGC
CCTGCTGGTGGCTGTGGACACAAACCAACCCGCAGTGGTGCGTCATCTGCTGGCCCGGCT
GGAACGCGAGAAGGGCCGCAAGGTGGACACCA-----GGTCTTCCTCACTGGCTTTCTTT
GACTCGTCGATCGACGGCTCCCGCTTCGCCCCTGGGGTCACGC----CCCTCACCCTGGC
CTGCCAGAAGGACCTATATGAGGTCGCCCAGCTGCTCATGGGCCAGGGTCACACCATCGC
ACGGCCACAC-CCCGTCTCCTGCGCCTGCCTCGAGTGCAGCAACGCGCGCCGCTACGACC
TGCTCAAGTTCTCCCTATCTCGCATCAACACCT-ACCGCGGCATCGCCAGCCGCGCCCAT
CTCTCACTGGCCAGCGAGGACGCCATGCTCGCTGCCTTCCAGCTCAGCCGCGAGCTC-CG
GCACCTTGCCCGCAAGGAGCCTGAGTTTAAG
>Suni
CCTCAGCCTAACTGGACAGAGATCATGAACAGAAAGCTGAAGTTCCCCGCTCCACTGCTG
GGTGCCATCCAGGAGGGACATATAGGCCTGGTGCAGCAGCTGCTGGAGGTAGGGGTTGAG
GCC------------TCG----GGCGGC---GGGCCAGGCGGGCCCCCCCGGAATGTGGA
GGAGGCCGAGGACCGCTCCTGGAGGGAGGCCCTCAATCTGGCCATCCGTCTGGGCCACGA
GGCCATCACTGATGTGCTGCTGGCAAACGTCAAGTTCGACTTCCGCCAGATCCACGAGGC
CCTGCTGGTGGCTGTGGACACAAACCAACCCGCAGTGGTGCGTCACCTGCTGGCCCGGCT
GGAACGCGAGAAGGGCCGCAAGGTGGACACCA-----GGTCTTCCTCACTGGCTTTCTTT
GACTCGTCGATCGACGGCTCCCGCTTCGCCCCCGGAGTCACGC----CCCTCACCCTGGC
CTGCCAGAAGGACCTGTATGAGGTCGCCCAGCTGCTCATGGGCCAGGGTCACACAATTGC
CCGGCCACAC-CCTGTCTCCTGCGCCTGCCTCGAGTGTGGCAACGCGCGCCGCTACGACC
TGCTCAAGTTCTCCCTGTCTCGCATCAACACCT-ACCGCGGCATCGCCAGCCGCGCCCAT
CTCTCGCTGGCCAGCGAGGACGCCATGCTCGCTGCCTTCCAGCTCAGCCGCGAGCTC-CG
GCACCTTGCCCGCAAGGAGCCTGAGTTTAAG
>Royal_antelope
CCTCAGCCTAACTGGACAGAGATCATGAACAGAAAGCTGAAGTTCCCCGCTCCACTGCTG
GGTGCCATCCAGGAGGGACATATAGGCCTGGTGCAGCAGCTGCTGGAGGTGGGGGTCGAG
GCC------------CCG----GGCGGC---GGGCCAGGCGGGCCCCCCCGGAATGTGGA
GGAGGCCGAGGACCGCTCCTGGAGGGAGGCCCTCAATCTGGCCATCCGCCTGGGCCACGA
GGCCATCACTGATGTGCTGCTGGCCAACGTCAAGTTCGACTTCCGCCAGATCCACGAGGC
CCTGCTGGTGGCTGTGGACACAAATCAACCCGCGGTGGTGCGTCACCTGCTGGCGCGGCT
GGAACGCGAGAAGGGCCGCAAGGTGGACACCA-----GGTCTTCCTCACTGGCTTTCTTT
GACTCGTCGATCGATGGCTCCCGCTTTGCCCCCGGGGTCACGC----CCCTCACCCTGGC
CTGCCAGAAGGACCTGTATGAGGTCGCCCAGCTGCTCATGGGCCAGGGTCACACCATCGC
ACGTCCACAC-CCCGTCTCCTGCGCCTGCCTCGAGTGCAGCAATGCGCGCCGCTACGACC
TGCTCAAGTTCTCCCTGTCTCGCATCAACACCT-ACCGCGGCATCGCCAGCCGCGCGCAT
CTCTCGCTGGCCAGCGAGGACGCCATGCTCGCTGCCTTCCAGCTCAGCCGCGAGCTC-CG
GCACCTCGCCCGCAAGGAGCCTGAGTTTAAG
>Springbok
---CAGCCTAACTGGACAGAGATCATGAACAGAAAGCTGAAGTTCCCTGCTCCACTGCTG
GGTGCCATCCAGGAGGGACATATAGGCCTTGTGCAGCAGCTGCTGGAGGTGGGGGTCGAG
GCC------------CCA----GGCGGC---GGGCCAGGCGGACCCCCCCGGAATGTGGA
GGAGGCCGAGGACCGCTCCTGGAGGGAGGCCCTCAATCTGGCCATCCGCCTGGGCCACGA
GGCCATCACTGATATGCTGCTGGCCAACGTCAAGTTCGACTTCCGCCAGATCCACGAGGC
CCTGCTGGTGGCTGTGGACACAAACCAACCCGCAGTGGTGCGTCACCTGTTGGCCCGGCT
GGAACGCGAGAAGGGCCGCAAGGTGGACACCA-----GGTCTTCCTCATTGGCTTTCTTT
GACTCGTCGATCGTCGGCTCCCGCTTCGCCCCCGGGGTCACGC----CCCTCACCCTGGC
CTGCCAGAAGGACCTGTATGAGGTCGCCCAGCTGCTCATGGGCCAGGGTCACACCATCGC
ACGGCCACAC-CCCGTCTCCTGCGCCTGCCTCGAGTGCAGCAACGCGCGCCGCTACGACC
TGCTCAAGTTCTCCCTGTCTCGCATCAACACCT-ACCGCGGCATCGCCAGCCGCGCCTAC
CTCTCGCTGGCCAGCGAGGATGCCATGCTCGCTGCCTTCCAGCTCAGCCGCGAGCTC-CG
GCACCTTGCCCGCAAGGAGCCTGAGTTTAAG
>Giraffe
CCTCAGCCTAACTGGACGGAGATCGTGAACAGAAAGCTGAAGTTCCCCGCTCCACTGCTG
GGTGCCATCCAGGAGGGACAGATAGGCCTGGTGCAGCAGCTGCTGGAGGCGGGGGTCGAG
GCC------------CCG----GGCGGC---GGGCCAGGCGGGCCCCCCCGGAATGTGGA
GGAGGCCGAGGACCGCTCCTGGAGAGAGGCCCTCAATCTGGCCATCCGCTTGGGCCACGA
GGCTATCACTGATGTGCTGCTGGCCAACGTCAAGTTCGACTTCCGCCAGATCCACGAGGC
CCTGCTGGTGGCTGTGGACACAAACCAACCCGCAGTGGTGCGTCACCTGCTGGCCCGGCT
GGAACGGGAGAAGGGCCGCAAGGTGGACACCA-----AGTCTTCCTCACTGGCTTTCTTT
GACTCGTCGATCGATGGCTCCCGCTTCGCCCCCGGGGTCACGC----CCCTCACCCTGGC
CTGCCAGAAGGACCTGTATGAGATCGCCCAACTGCTCATGGGCCATGGTCACACCATTGC
ACGGCCGCAC-CCCGTCTCCTGCACCTGCCTCGAGTGCAGCAACGCGCGCCGCTACGACC
TGCTCAAGTTCTCCCTGTCTCGCATCAACACCT-ACCGCGGCATCGCCAGCCGCGCCCAC
CTCTCGCTGGCCAGCGAGGATGCCATGCTCGCTGCCTTCCAGCTCAGCCACGAGCTC-CG
GCGCCTTGCCCGCAAGGAGCCTGAGTTTAAG
>Chacoan_peccary
CCTCAGCCTCACTGGACCGAGACCCCGAACAGAAAGCTCAGGTTCCCACCTGCACTGCTG
GGCGCCATCCAGGAGGGGCGGCTGGGCCTGGTGCAGCAGCTGCTGGAGTCGGGGGTCGAG
GCC------------ACG----GGCGGT---GGGCCCAGCGGGCCGCTGCGGAATGTTGA
GGAGGCCGAGGACCGCTCCTGGAGGGAGGCCCTCAATCTGGCCATCCGCGTGGGCCACGA
GGCCATCACAGACGCGCTGCTGGCCAACGTCAAGTTCGACTTCCGGCAGATCCACGAGGC
CCTGCTCGTGGCGGTGGACACGAACCAGCCGGCGGCGGTGCGGCGCCTGCTGGCTCGGCT
GGAACGGGAGAAGGGCCGCAAGGTGGACACCA-----GGTCCTTCTCGCTGGCTTTCTTT
GACTCCCCAACCGACGGCTCCCGCTTCGCGCCGGGCGTCACCC----CGCTCACCCTGGC
CTGCCAGAAGGACCTGTATGAGATCGCGCAGCTGCTCATGGACCAGGGCCACACCATTGC
CCGGCCGCAC-CCGGTCTCCTGCGCCTGCCTCGAGTGCAGCAACGCCCGCCGCTACGACC
TGCTCAAGTTCTCTCTGTCCCGCATCAACACGT-ACCGCGGCATCGCCAGCCGCGCCCAC
CTCTCGCTGGCCAGTGAGGATGCCGTGCTCGCCGCCTTCCGGCTCAGCCGCGAGCTC-AG
GCACCTCGCCCGCAAGGAGCCCGAGTTCAAG
>Natal_long-fingered_bat
CCACAACCTAACTGGACCGAGATCATGAACAAAAAGCTGAAGTTCCCACCTCCACTCCTG
GGTGCCATCCAGGAGGGGCAGCTGGGCCTCGTGCAGCAGCTACTGGAATCAGGAGTTGAG
GCC------------ACA----GGCAGT---GGGCCAGGCGGTCCCCTACGGAACGTGGA
GGAGGCCGAGGACCGCTCCTGGAGGGAAGCTCTCAACCTGGCCATCCGCCTTGGCCATGA
GGCCATCACTGATGTGCTGTTGGCCAATGTCAAGTTTGACTTCCGGCAGATCCACGAGGC
ACTGCTAGTGGCCGTGGACACAAACCAGCCAGCAGTGGTGCGTCACCTGTTGGCCCGGCT
GGGACGGGAGAAGGGCCGCAAAGTGGACACCA-----GGTCTTTCTCTCTGGCTTTCTTT
GACTCATCAATCGATGGCTCCCGCTTTGCGCCTGGTGTCACTC----CACTCACCCTGGC
CTGTCAGAAGGACCTGTACGAGGTAGCCCAGCTGCTCATGGACCAGGGCCACACCATTGC
CCGGCCCCAC-CCCATCTCCTGTGCCTGCCTCGAGTGCAGCAATGCCCGCCGCTATGACC
TGCTGAAGTTCTCCCTGTCCCGCATCAACACCT-ACCGTGGCATTGCCAGCAGGGCCCAC
CTCTCGCTGGCCAGCGAGGACGCCATGCTGGCTGCCTTCCAGCTCAGTCGCGAGCTC-AG
GCGCCTTGCACGCAAGGAGCCCGAGTTTAAG
>Brazilian_free-tailed_bat
---CAACCTAACTGGACCAAGATCGTGAACAAAAAGCTGAAGTTCCCACCTCCACTCCTG
GGTGCCATCCAGGAGGGGCGGCTGGGCCTCGTGCAGCTGCTACTAGAATC--GAGTCGAG
GCC------------ACA----AGCGGC---GGGCCAGGAGGGCCCCCGCGGAAT---AA
GGAGGCCGAGGACCGCTCCTAGAGGGAAGCTCTCAGTCTGGCCATCTACCTGGGCCACAA
GACCATCACTGATGTGCTGTTGGCCAATGTCAGGTTTGACTTCCAGCAGAT-TGCGAGGC
ACTGCTAGTGACAATGGACACAAACCAGCCAGCAGTGGTGTGTCGCCTGCAGGCCCGGCT
GGAATGGGAGACGGGCCACAAAGTAGACACCA-----GGTCTTTCTCTCTGGCTTTCTTT
GACTCATGAATTGATGGCTCCCGCTCTGCACCTGGTGTCACTCCACTCACTCACCCTGGC
CTGCC---AGGACCTGTATGAGATAGCACAGCTGCTCATGGACCAGGGCCACACCATCGC
CCGGCCCCAC-CCTGTCTCCTATGCCTGCTTCGAGTGCAGCAACGCCCGCCGATGGGATC
TGCTGGAGTTCTCCCTGTCCCACATCAACATCC-ACTGTGGCGTCGCCAACAGGGCCCAC
CTCTCGCTGGCCAGGGAGGACGCCGTGCTGGCTGCCTTCCAGCTCAGCTGCGAGCTC-AG
GTGCCTTACATGCAAGGAGCCTGGGTTTAAG
>Jamaican_fruit-eating_bat
CCACAACCCAACTGGACGGAGATGGTGAACAAAAGACTGAAGTTCCCGCCCCCACTCCTG
GGCGCCATCCAGGACGGGCAGCTGGGCCTCGTGCAGCAGCTACTGGAATCGGGGGTGGAG
GCC------------CCA----GGCGGC---GGGCTGGGTGGACCCCTGCGGAATGTGGA
GGAGGCTGAGGACCGCTCCTGGAGGGAAGCTCTCAACCTGGCCATCCGCCTGGGCCACGA
GGCCATCGCTGACGTGCTGTTGGCCAATATCAAGTTCGACTTCCGGCAGGTCCACGAGGC
ACTGCTAGTGGCCGTGGACACAAACCAGCCAGCAGTAGTGCGTCGTCTGCTGGCCCGGCT
GGAGCGGGAGAAGGGCCGCAAAGTGGACACCA-----GGTCTTTCTCCCTGGCTTTCTTT
GACTCATCAATCGATGGCTCCCGCTTTGCACCTGGTGTTACTC----CACTCACCCTGGC
CTGCCAGAAGGACCTGTACGAGGTAGCACAGCTGCTCATGGACCAGGGCCACACCATCGC
CCGGCCCCAC-CCCGTGTCCTGTGCCTGCCTCGAGTGCAGCAATGCCCGCCGCTATGACC
TGCTGAAGTTCTCCCTGTCCCGCATCAACACCT-ACCGCGGCATTGCCAGCAGGGCCCAC
CTCTCACTGGCCAGCGAGGACGCCATGCTGGCTGCCTTCCAGCTCAGCCAGGAGCTC-AG
GCGCCTGGCACGCAAGGAACCCGAGTTTAAG
>Sebas_short-tailed_bat
CCACAACCTAACTGGACAGAGATCGTGAACAAAAAGCTGAAGTTCCCACCCCGGCTCCTG
GGTGCAATCCAGGAGGGGCAGCTGGGCCTCGTGCAGCAGTTACTGGAATCAGGGATGGAG
GCC------------TCA----GGCGGT---GGGCCAGGCGGACCCCTGCGGAATGTGGA
GGAGGCTGAGGACCGCTCCTGGAGGGAAGCTCTCAACCTGGCCATCCGCCTGGGCCACGA
GGCCATCGCCGACGTGCTATTGGCCAATATCAAGTTTGACTTTCGGCAGGTCCACGAGGC
ACTGCTAGTGGCAGTGGACACAAACCAGCCAGCAGTAGTGCATCGTCTGCTGGCCCGGCT
GGAACGGGAGAAGGGCCGCAAAGTGGACACCA-----GGTCTTTCTCCCTGGCTTTCTTT
GACTCGTCAATCGATGGCTCCCGCTTTGCACCTGGTGTTACTC----CACTCACCCTGGC
CTGCCAGAAGGACCTGTACGAGATAGCACAGCTGCTCATGGACCAGGGCCACGCCATCGC
ACGGCCCCAC-CCCGTGTCCTGTGCCTGCCTCGAGTGCAGCAATGCCCGCCGCTACGACC
TGCTGAAGTTCTCCCTGTCCCGCATCAACACCT-ACCGCGGCATTGCCAGCAGGGCCCAC
CTCTCGCTGGCC------------------------------------------------
-------------------------------
>Pale_spear-nosed_bat
CCACAACCTAACTGGACAGAGATTGTGAACAAAAAGCTGAAGTTCCCACCCACACTCCTG
GGTGCCATCCAGGATGGGCAGCTGAGCCTCGTGCAGCAGCTACTGGAATCGGGGGTGGAA
GCC------------CCA----GGCGGT---GGGCCTGGCGGATCCCTGCGGAATGTGGA
GGAAGCTGAGGACCGCTCCTGGAGGGAAGCTCTCAACCTGGCCATCCGCCTGGGCCACGA
GGCCATCACTGACGTGCTGTTGGCCAATATCAAGTTTGACTTCCGGCAGGTCCACGAGGC
ACTGCTAGTGGCAGTGGACACAAACCAGCCAGCAGTGGTGCGCCACCTGCTGGCCCGGCT
GGAACGGGAGAAGGGCCGCAAAGTGGACACCA-----GGTCTTTCTCCCTGGCTTTCTTT
GACTCGTCAATCGATGGCTCCCGCTTTGCACCTGGTGTTACTC----CACTCACCCTGGC
CTGCCAGAAGGACCTGTATGAGATAGCACAGCTGCTCATGGACCAGGGCCACACCATCGC
GCGGCCCCAC-CCCGTGTCCTGTGCCTGCCTCGAGTGCAGCAACGCCCGCCGCTATGACC
TGCTGAAGTTCTCCCTGTCTCGCATCAACACCT-ACCGCGGCATTGCCAGCAGGGCCCAC
CTATCGCTGGCCAGCGAGGATGCCATGCTGGCTGCCTTCCAGCTCAGCCGGGAGCTC-AG
GCGCCTGGCACGCAAGGAGCCCGAGTTCAAG
>Stripe-headed_round-eared_bat
CCACAACCTAGCTGGACAGAGATCGTGAACAAAAAGCTGAAGTTCCCACCCCCACTCCTG
GGTGCCATCCAGGATGGGCAGCTGAGCCTCGTGCAGCAGCTACTGGAATCCGGGGTGGAA
GCC------------CCA----GGCGGC---GGACCGGGTGGATCCCTGCGGAATGTGGA
GGAAGCTGAGGACCGCTCCTGGAGGGAAGCTCTCAACCTGGCCATCCGCCTGGGCCACGA
GGCCATCACTGATGTGCTGTTAGCCAATATCAAGTTTGACTTCCGGCAGGTCCATGAGGC
ACTGCTAGTGGCAGTGGACACAAACCAGCCAGCAGTGGTGCGTCATCTGCTGGCCCGGCT
GGAACGGGAGAAGGGCCGCAAAGTGGACACCA-----GGTCTTTCTCCCTGGCTTTCTTT
GACTCGTCAATCGATGGCTCCCGCTTTGCACCTGGTGTTACCC----CACTCACTCTGGC
CTGCCAGAAGGATCTGTATGAGATAGCACAGCTGCTCATGGACCAGGGCCACACCATCGC
ACGGCCCCAC-CCCGTGTCCTGTGCCTGCCTCGAGTGCAGCAACGCCCGCCGCTATGACC
TGCTGAAGTTCTCTCTGTCCCGCATCAACACCT-ACCGCGGCATTGCCAGCAGGGCCCAC
CTCTCGCTGGCCAGCGAGGATGCCATGCTGGCTGCCTTCCAGCTCAGCCGGGAGCTC-AG
GCGCCTGGCACGCAAAGAACCTGAGTTTAAG
>Tailed_tailless_bat
CCACAACCTAACTGGACAGAGATCGTGAGCAGAAAGCTGAAGTTCCCGGCCCCACTCCTG
GGTGCCATCCAGGAGGGGCAGCTGGGCCTCGTGCAGCAGCTGCTGGAATCAGGGGTGGAG
GCC------------CCA----GGCGGC---GGGCCGGGCAGACCCCTGCGGAATGTGGA
GGAGGCTGAGGACCGCTCCTGGAGGGAAGCTCTCAACCTGGCCATCCGCCTGGGCCACGA
GGCCATCGCCGACGTGCTGTTGGCCAATATCAAGTTTGACTTCCGGCAGGTCCACGAGGC
ACTGCTAGTGGCAGTGGACACAAACCAGCCAGCAGTAGTGCATCGTCTGCTGGCCCGGCT
GGAACGCGAGAAGGGCCTCAAAGTGGACACCA-----GGTCTTTCTCCCTGGCTTTTTTT
GACTCATCAATCGATGGTTCCCGCTTTGCACCTGGTGTTACTC----CACTGACCCTGGC
CTGCCAGAAGGACCTGTACGAGATAGCACAGCTGCTCATGGACCAGGGCCACACCATCGC
ACGGCCCCAC-CCCGTGTCCTGTGCCTGCCTTGAGTGCAGCAATGCCCGCCGCTATGACC
TGCTGAAGTTCTCCCTGTCCCGCATCAACACCT-ACCGCGGCATTGCCAGCAGGGCCCAC
CTCTCACTGGCCAGTGAGGACGCCATGCTGGCTGCCTTCCAGCTCAGCCAGGAGCTC-AG
GCACCTGGCGCGCAAGGAACCCGAGTTTAAG
>Common_vampire_bat
CCACAACCTAACTGGACAGAGATCGTGAACAAAAAGCTGAAGTTCCCACCTCCACTCCTG
GGTGCCATCCAGGAGGGGCAGCTGGGCCTCGTGCAGCAGCTACTGGAGTCAGGGGTGGAG
GCC------------CCA----GGCGGC---GGGCTGGGCAGACCCCTGCGGAATGTGGA
GGAGGCTGAGGACCGCTCCTGGAGGGAAGCTCTCAACCTGGCCATCCGCCTGGGCCACGA
GGCCATCAGTGATGTGCTGTTGGCCAATATCAAGTTTGACTTCCGGCAGATCCATGAGGC
ACTGCTAGTGGCAGTGGACACAAACCAGCCAGCTGTGGTGCATCGCCTGCTGGCCCGGCT
GGAACGGGAGAAGGGCCGCAAAGTGGACACCA-----GGTCTTTCTCCCTGGCTTTCTTC
GACTCATCAATCGATGGCTCCCGTTTTGCACCTGGTGTTACTC----CACTCACCCTGGC
CTGCCAGAAAGACCTGTACGAGATAGCACAGCTGCTCATGGACCAGGGCCACACCATCGC
ACGGCCCCAC-CCTGTGTCCTGTGCCTGCCTCGAGTGCAGCAATGCCCGCCGCTATGACC
TGCTGAAGTTCTCCCTGTCCCGCATCAACACCT-ACCGCGGCATCGCCAGCAGGGCCCAC
CTCTCGCTGGCCAGTGAGGATGCCATGCTGGCCGCCTTCCAGCTCAGCCGGGAGCTC-AG
GCGCCTTGCATGCAAGGAACCCGAGTTTAAG
>Little_big-eared_bat
CCACAAACTAACTGGACAGAGATCGTGAACAGAAAGCTGAAGTTCCCACCTCCACTCCTG
GGTGCCATCCAGGAGGGGCAACTGGGCCTCGTGCAGCAGCTACTGGAATCAGGGGTGGAG
GCC------------CCA----GGCAGC---GGGCCGGGCGGGCCCCTGCGGAATGTGGA
GGAGGCTGAGGACCGCTCCTGGAGGGAAGCTCTCAACCTGGCCATCCGCCTGGGCCACGA
GGCCATCACTGATGTGCTGTTGGCCAATATCAAGTTTGACTTCCGGCAGGTCCACGAAGC
ACTACTAGTGGCCGTGGACACAAACCAGCCAGCAGTGGTGCGTCACTTGCTGGCCCGGCT
GGAACGGGAGAAGGGCCGCAAAGTGGACACCA-----GGTCTTTCTCCCTGGCTTTCTTT
GACTCATCAATCGATGGCTCCCGCTTTGCACCTGGTGTTACTC----CGCTCACCCTGGC
CTGCCAGAAGGACCTATACGAGATAGCACAGCTGCTCATGGACCAGGGCCACACCATTGC
ACGGCCCCAC-CCCGTGTCCTGTGCCTGCCTCGAGTGCAGCAACGCCCGCCGCTATGACC
TGCTGAAGTTCTCCCTGTCTCGCATCAACACCT-ACCGCGGCATCGCCAGCAGGGCCCAC
CTCTCGCTGGCCAGTGAGGATGCCATGCTGGCTGCCTTCCAGCTCAGCCGGGAGCTC-AG
GCGCCTTGCACGCAAGGAACCCGAGTTTAAG
>Parnells_mustached_bat
---CAACCTAACTGGATGGAGATCGTGAACAAAAAGCTGAAGTTCCCACCTCCACTCCTG
GGTGCCATCCAGGCGGGGCAGCTGGGCCTCGTGCAGCAGCTACTGGAATCAGGGGTGGAC
GCC------------CCA----GGCGGT---GGGCCAGAAGGACCCCTGCGGAATGTGGA
GGAGGCTGAGGACCGCTCCTGGAGGGAAGCTCTCAACCTGGCCATCCGCCTGGGCCACGA
GGCCATCGCTGACGTGCTGTTGGCCAATGTCAAGTTTGACTTCCGGCAGATCCACGAGGC
ACTGCTAGTAGCAGTGGACACAAACCAGCCAGCAGTGGTGCGTCGCCTGCTGGCCCGGCT
GGAACGGGAGAAAGGCCGCAAAGTGGACACCA-----GGTCTTTCTCCCTGGCTTTCTTT
GACTCATCCATTGATGGCTCCCGCTTTGCACCTGGTGTTACAC----CACTCACCCTGGC
CTGCCAGAAGGACCTGTATGAAGTAGCACAGCTGCTCATGGACCAAGGCCACACCATTGC
GTGGCCCCAC-CCCGTGTCCTGTGCCTGCCTGGAGTGCAGCAATGCCCGTCGCTATGACC
TACTGAAGTTCTCCCTGTCCCGCATCAACACCT-ACCGTGGCATTGCCAGCAGGGCCCAC
CTCTCGCTGGCCAGTGAGGACGCCATGCTGGCAGCCTTCCAGCTAAGCCGGGCGCTC-AG
GGGCCTTGCACGCAAGGAGCCTGAGTTTAAG
>Antillean_ghost-faced_bat
CCACAAACTAACTGGACGGAGATTGTGAGCAAAAAGCGGAAGTTCCCACCTCCACTCCTG
GTTGCCATCCAGGAGGGACGGTTGGGCCTCGTGCAGCAGCTGCTGGAATCAGGGGTGGAG
GCC------------CCA----GGCGGC---GGACCGGGCGGACCCCTGCGGAATGTGGA
GGAGCCTGAGGACCGCTCCTGGAGGGAAGCTCTCAACCTGGCCATCCGCCTGGGCCACGA
GGCCATCACTGATGTGCTGTTGGCCAATGTCAAGTTTGACTCCCGGCAGATCCACGAGGC
ACTGCTAGTGGCAGTGGACACAAACCAGCCAGCAGTGGTGCGTCGCCTGCTGGCCCGGCT
GGAGCGGGAGAAGGGCCGCAAAGTGGACACCA-----GGTCTTTCTCCCTGGCCTTCTTT
GACTCATCAGTCAATAGCTCCCGCTTTGCACCTGGCGTTACTC----CACTCACCCTGGC
CTGCCAGAAGGACCTGTATGAGATAGCACAGCTGCTCATGGGCCAGGGCCACACCATTGC
GCAGCCCCAC-CCTGTGTCCTGTGCCTGCCTCGAGTGCAGCAATGCCCGCCACTATGACC
TGCTGAAGTTCTCCCTGTCCCGCATCAACACCT-ACCGTGGCATTGCCAGCAGGGCCCAC
CTCTCGCTGACCAGTGAGGATGCCATGCTGGCAGCCTTCCAGCTCAGCAGGGAGCTC-AG
GCGCCTTGCACACCAGGAGCCTGAGTTTAAG
>Greater_bulldog_bat
CCACAACCTAACTGGACGGAGATTATGAACAAAAAGCTGAAGTTTCCACCTCCACTCCTG
GGTGCCATCCAGGA-GGGCAGCTGGGCCTCGTGCAGCAGCTACTGGAATCAAGGGTGGAG
GCC------------ACA----GGCAGT---GGG---------CCCCTGAGGAATGTGGA
GGAGGCTGAGGACCGCTCCTGGAGAGAAA--CTCAACTTGGCCATCCACCTGGGCCATGA
GGCCATCACTGATGTGCTGTTGGCCAATGTCAAGTTTGACTTTTGGCAGATCCACGAGGC
ATTGCTAGTAGCAGTGGACACAAACCAGCCGGCAGGGGTGCATCACCTGCTGGCCCGGCT
GGAACGGGAGAAAGGCCGCAAAGTGGACACCA-----GGTCTTTCTCCCTGGCTTTCTTT
GACTCATCAATTGATGGCTCCCACTTTGCACCTGGTGTCACGC----CACTCACCCTGGC
CTGCCAGAAGGACCTGCATGAGATAGCACAGCTGCTCATGGACCAGGGCCACACCATTGC
ACAGCCCCAC-CCTGTGTCCTGCGCCTGCCTTGAGTGCAGCAATGCCCGCCGCTATGACC
TGCTGAAGTTCTCCCTATCCCGCATTAACACCT-ACCGTGGCATTGCCAGCAGGGCCCAC
CTCTCGCTGGCCAGTGAGGATGCCATGTTGGCTGCCTTCGAGCTCAGCCGGGAGCTG-AG
GCGCCTTGTACGCAAGGAACCTGAGTTTCAG
>Greater_horseshoe_bat
---------------------ATTGTGAACAAAAAGCTGAAGTTCCCTCCTCTGCAACTC
AGTGCCATCCAGGAGGGGCGGCTGGGCCTTGTGCAGCAGCTCCTGGAGTCAGGGGTTAAG
ACC------------ACC----GGCGGT---GGGCCAGGCGGACCCCTGCGGAATGTGGA
GGAGGCTGAGGACTGCTCCTGGAGGGAAGCTCTCAATCTGGCCATCCACTTGGGCCACTA
GGCCATCACTGATACGCTGTTAGCCAATGTCAAGTTTGACTTCCGGCAGATCCATGAGGC
ACTGCTGGTGACAGTGGACACAAACCAGCCAGCAGTGGTGCATCGCCTGCTGGCCCAGCT
AGAACGGGAGAAGGGCCGCAAAATGGACACCA-----AGACTTTCTCACTGGCTTTCTTT
GACTCATCAATCGATGGCTCCCGCTTTGCGCCTGGTGTCACTC----CACTCACCCTGGC
CTGCCAGAAGGACCTGTCTGAGATAGCGCAGCTGCTCATGGACCAGGACCACACCATTGC
CCGGCCC-----------------------------------------------------
------------------------------------------------------------
------------------------------------------------------------
-------------------------------
>Great_roundleaf_bat
CCACAGCCGAGATGGACCGAGATTGTGAACAAAAAGCTGAAGTTCCCTCCTCCGCTCCTG
GGTGCCATCCAGGCGGGGCGGCTGGACCTGGTGCAGCAGCTACTGGAGTCAGGGGTCGAG
GCT-------------GG----GGCGGC---AGGCCAGGCGGACCCCTGCGGAATGTGGA
GGAGACTGAGGACCGCTCTTGAAGGGAAGCTCTCAATCTGACCATCCGCCTGGGCCACGA
GGCCATCATTGATATGCTCTTAGCCAATGTCAAGTTTGACTTCCAGCAGATCCACGAGGC
ACTGCTAGTAGCAGTGGACACAAACCAACCAGCAGTGGTGCGTCACCTGCTGGCCCGGCT
AGAACGGGAGAAGGACCCCAAAGTGGACACCA-----GGTCCTTCTCGCTGGCTTTCTTT
GACTCATCAATCGATGGCTCCCGCTTTGTGCCTGGTGTCACTC----CACTCACCCTGGC
CTGCCAGAAGGACCTGTATGAGATAGCGCAGCTGCTCATGGACCAGGGCCACACCATTGC
CCGGCCCCAC-CCGATATCCTGCGCCTGCCTCGAGTGCAGCAATGCCCGCCGCTACGACC
TGCTGAAGTTCTCCCTGTCTCGCATCAACACCT-ACCGTGGCATTGCCAGCAGGGCCCAC
CTTTCACTGGCCAGTGAGGACGCCATGCTGTCTGTCTTCCAGCTCAGCCGAGAGCTC-AG
GCGCCTTGCACGCCAGGAGCCTGAATTTAAG
>Hog-nosed_bat
---CAGCCTAACTGGACTGAGATCATGAACAAAAAGCTGAAGTTCCCACCTCCACTCCTG
GGAGCCATCCAGGAGGGACAGCTGAGCCTTGTACAGCAGCTACTGGAGTCAGGGGTCCAG
GCA------------ACA----GGCAGC---GAGCCAGGTGGACCCCTGCGGAATGTGGA
GGAGGCTGAGGACCGCTCCTGGAGGGAAGCTCTCAATCTGGCCATCCGCCTGGGCCACGA
GGCCATCACTGACATGCTGTTGGCCAATGTCAAGTTTGACTTCCGGCAGATCCACGAGGC
ACTGCTAGTGGCAGTAGACACAAACCAGCCAGCAGTGGTGCGTCACCTATTGGCCCGGCT
GGAACGGGAGAAGGGCCGCAAAGTAGATACCA-----GGTCTTTCTCTCTGGCTTTCTTT
GACTCATCAATTGATGGCTCCCGCTTTGCACCTGGTGTCACTC----CACTTACCCTGGC
CTGCCAGAAGGACCTGTATGAGATAGCACAGCTGCTCATGGACCAGGGCCACACCATCGC
CCAGCCCCAC-CCGGTCTCCTGTGCCTGCCTCGAATGCAGCAATGCCCGCCGTTATGACC
TGCTGAAGTTCTCCCTATCCCGCATCAACACCT-ACCGTGGCATTGCCAGCAGGGCCCAC
CTCTCACTGGCCAGTGAAGATGCCATGCTGTCTGCCTTCCAGCTCAGCCGAGAGCTC-AG
GCGCCTTGCACGCAAGGAGCCTGAGTTTAAG
>Greater_false_vampire_bat
------------------------------------------------------------
------------------------------------------------------------
-------------------------------------GGCAGACCCCTGCATAATGTGGA
GGAGGCCGAGGACCGTGCCTGGAGGGAAGCTCTTAATCTAGCCATCCGCCTGGGCCACGA
GGCCATCACTGATATGCTGTTAGCCAATGTCAAGTTTGACTTCTGGCAGATCCACGAGGC
ACTGCTAGTGGCAGTAGACACAAACCAGCCAGCAATTGTGCGTCGCCTGCTGTCCTGGCT
GGAACGGGAGAAGGGCCGCAAAGTGGATACCA-----GGTCTTTCTCGCTGGCTTTCTTT
GATTCATCAGTTGTTGGCTCCCGCTTTGCACCTGGTGTTACTC----CACTCACCCTGGC
CTGTCAGAAGGACCTAT-TGAAATAGCACAGCTGCTCATGGACCAGGGCCACACCATTGC
CCAGCCCCAT-TCCATCTCCTGCACCTGCCTCGAGTGCAGCAATGCACGCCGTTATGACC
TGCTGAAGTTCTCCCTATCCCGCATCAACATCT-ACCACGGCATTACCAGCAGAGCCCAC
CTCTCACTGGCCAGTGAAGACGCCATGCTGTCTGCCTTCCAGCTCAGCCGAGAGCTC-AG
GTGCCTTGCACGCAAGGAGCCTGAGTTTAAG
>Long-tongued_fruit_bat
------------------------------------------------------------
------------------------------------------------------------
------------------------------------------------------------
-------------------------------------------------CTGGGCCACGA
GGCCATCACTGATGTGCTGTTGGCCAGTGTCAAGTTTGACTTCCAGAAGATCCACGAGGC
ACTGCCAGTGGCAGTGGACACAAACCAGCCAGCAGTGGTGCGTCGCCT---------GAT
GGAATGAGAGAAGGGCTGCAAAGTAGACACCA-----GTTCTTTCTAACTGGCTTTCCTT
GACTCATTAATTGATGGTTCCCACTTTGCACTTGGTGTCACTC----CACTCCCCCTAGC
CTGCCAGAAGGACCTGTATGAGATAGCACAGCTGCTTATGGACCAGGGCCACACCATCGC
CCGGCCCCAC-CCTGTCTCCTGTGGCTGCCTCAAGTGCAGCAATGCCTGCCCTTACGACC
TGCTGAGGTTCTCCCTGTCTCATATCAACACTTAACCAGGGCATTGCCAGCAAGGCCTAC
CTCTCACTGGCCAGTGAGGATGCCACGCTGGTTGCCTTCCAGCTCAGCCATGAGCTC-AG
GTGCCTTGCACATGAGGAGCCTGAGTTTAAG
>Java_fruit_bat
------------------------------------------------------------
------------------------------------------------------------
------------------------------------------------------------
----------------------------------------------CGCCTGGGCTACAA
GGCCATCACTGATGTGCTGTTGGCCAGTGTCAAGTTTGACTTCCAGAAGATCCACGAGGC
ACTGCTAGTGGTAGTGGACACAAACCAGCCAGCAGTAGTGCGTCGCCT---------GAT
GGAACGAGAGAAGGGCCGCAAAGTGGACACCA-----GGTCTTTCTCACTGGCTTTCTTT
GGCTCATCAATTGATGGTGCCTGCTTTGTACCTGGTGTCACTC----CACTCCCCCTAGC
CTGCCAGAAGGACCTGTATGAGATAGCGCAGCTGCTCATGGACCAGGGCCACACCATCGC
CCAGCCCCACCCCCGTCTCTTGTACCTGCCTCGAGTGCAGCAATGCCTGCCATTATGACC
TGCTGAAGTTCTCCCTGTCTCGCATCAACATTT-ACCATGGCATTGCCAGCAGGGCCTAC
CTCTCACTGGCCAGTGAGGATGCCACACTGGCTGCCTTCCAGCTCAGCCACGAGCTC-AG
GCACCTTGCACGTAAAGAGCCTGAGTTTAAG
>Human
---CAGCCTAACTGGACTGAGATCGTGAACAGGAAGCTCAGCTTCCCACCTCCACTCCTG
GATGCCATCCAGGAGGGCCGACTGGGCTTTGTGCAGCAGCTGCTGGAGTCAGAGGTTGAG
GCC------------ACAAGCGAGCAGT---GGGCCAGGCTGGCCCCTGTGGAATGTGGA
AGAGGCTGAGGACCGCTGCTGGAGGGAGGCACTCAACCTGGCCATCCGCCTGGGCCATGA
GGCCCTCACCGATGTGCTGTTGGCCAGTGTCAAGTTTGACTTCCGCCAGATCCATGAGGC
CCTGCTAGTGGCAGTGGACACAAACCAG-CAGCAGTGGTGCGTCGCCTGCCGGCCCGGCT
GGAACGGGAGAAGGGTCGCAAAGTAGACACCA-----GGTCTTTCTCACTGGCTTTCTTT
GACTCATCAATTGATGGCTCCCGCTTTGCACCTGGTGTGACTC----CCCTCCCCCAGGC
CTGCCAGAAGGACCTGTATGAGATAGCACAGCTGCTCATGGAACAGGGCCACACCATTGC
CCGGCCCCAC-CCGGTCTCCTGTGCCTGCCTCGAGTGCAGCAACGCCCGCCGCTATGACC
TGCTGAAACTCTCTCTGTCCCGCATCAACACCT-ACCTTGGCATCGCCAGCAGGGCCCAC
CTCTCACTGGCCAGTGAGGATGCCATGCTGGCTGCCTTCCAGCTTAGCCGTGAGCTC-AG
GCGCCTTGCACGCAAGGAGCCTGAATTTAAG
>Western_Lowland_gorilla
---CAGCCTAACTGGACTGAGATCGTGAACAGGAAGCTCAGCTTCCCACCTCCACTCCTG
GATGCCATCCAGGAGGGCCGACTGGGCTTTGTGCGGCAGCTGCTGGAGTCAGAGGTTGAG
GCC------------ACAAGCAAGCAAT---GGGCCAGGCTGGCCCCTGTGGAATGTGGA
AGAGTCTGAGGACCGCTGCTGGAGGGAGGCACTCAACCTGGCCATCCGCCTGGGCCATGA
GGCCATCACCGATGTACTGTTGGCCAGTGTCAAGTTTGACTTCCGCCAGATCCATGAGGC
CCTGCTAGTGGCGGTGGACACAAACCAG-CAGCAGTGGTGCGTCGCCTGCTGGCCCGGCT
GGAACGGGAGAAGGGTCACAAAGTAGACAGCA-----GGTCTTTCTCACTGGCTTTCTTT
GACTCATCAATTGATGGCTCCCGCTTTGCACCTGGTGTGACTC----CCCTCACCCAGGC
CTGCCAGAAGGACCTGTATGAGATAGCACAGCTGCTCATGGAACAGGGCCACACCATTGC
CCGGCCCCAC-CCGGTCTCCTGTGCCTGCCTCGAGTGCAGCAACGCCCGCCGCTATGACC
TGCTGAAACTCTCTCTGTCCCGCATCAACACCT-ACCGTGGCATCGCCAGCAGGGCCCAC
CTCTCACTGGCCAGTGAGGATGCCATGCTGGCTGCCTTCCAGCTTAGCCGTGAGCTC-AG
GCGCCTTGCACGCAAGGAGCCTGAATTTAAG
>Orangutan
---CAGCCTAACTGGACTGAGATCGTGAACAGGAAGCTCAGCTTCCCACCTCCACTCCTG
GGTGTCATCCAGGAGGGCCGACTGGGCCTTGTGCAGCAGCTGCTGGAGTCAGGGGTTGAG
GCC------------ACA----AGGAGT---GGGCCAGGCTGGCCCCTGTGGAATGTGGA
AGGGGCTGAGGACCACTCCTGGAGGGAGGCACTCATCCTGGCTATCCGCCTGGGCCGTGA
GGCCATCACCGATGTGCTGTTGGCCAGTGTCAAGTTTGACTTCTGCCAGATCCACGAGGC
CCTGCTAGTGGCAGTGGACGCAAACCAGCCAGCAGTGGTGCGTCGCCTGCTGGCCCGGCT
GGAACGGGAGAAGGGTCGCAAAGTAGACACCA-----GGTCTTTCTCACTGGCTTTCTTT
GACTCATCAATTGATGGCTCCCACTTTGCACCTGGTGTGACTC----CCCTCACCCTGGC
CTGCCAGAAGGACCTGTATGAGATAGCACAGCTGCTCATGGAACAGGGCCACACCATTGC
CCGGCCCCAC-CCGGTCTCCTGTGCCTGCCTCGAGTGCAGCAACACCCGCCGCTATGACC
TGCTGAAATTATCTCTGTCCTGCATCAACACCT-ACCGTGGCATCGCCAGCAGGGCCCAC
CTCTCACTGGCCAGTGAGGACGCCATGCTGGCTGCCTTCCAGCTTAGCCGTGAATTC-AG
ACGCCTTGCACGCAAGGAGCCTGAATTTAAG
>Gibbon
---CAGCCTAACCGGACTGAGATCGTGAACAGGAAGCTCAGGTTCCCACCTCCACTCCTG
GGCGCCATCCAGGAGGGCCGATTGGGCCTTGTGCAGCAGCTGCTGGAGTCAGGGATTGAG
GCC------------ACA----AGCAGT---GGACCAGGCTGGTCCCTGTGGAATGTGGA
AGAGGCCGAGGACTGCTCCTGGAGGGAAGCACTCAACCTGGCCATCCGCCTGGGCCATGA
GGCCATCACCGATGTGCTGTTGGCCAGTGTCAAGTTTGACTTCCGCCAGATCCATGAGGC
CCTGCTAGTGGCAGTGGACACAAACCAGCCAGCAGTGGTGCGTCGCCTGCTGGCCCAGCT
GGAACGGGAGAAGGGTCACAAAGTAGTCACCA-----AGTCTTTCTCACTGGCTTTCTTT
GACTCATCAATTGATGGCTCCCGCTTTGCACCTGGTGTGACTC----CCCTCACCCTGGC
CTGCCAGAAGGACC-GTATGAGATAGCACAGCTGCTCATGGAACAGGGCCACACCATTGC
CCAGCCCCAC-CGGGTCTCCTGTGCCTGCCTCGAGTGCAGCAATGCCCGCCGCTATGACC
TGCTGAAATTCTCTCTGTCCCGCATCAACACCT-ACCGTGACATCACCAGCAGGGCCCAC
CTCTTACTGGCCAGTGAGGACGCCATGCTGGCTGCCTTCCAGCTTAGCCGCGAGCTC-AG
GCGCCTTGCACGCAAGGAGCCTGAATTTGAG
>Red_shanked_douc_langur
---CAGCCTAACTGGACTGAGATCATGAACAGGAAGCTCAGGTTCCCACCTCCACTCCTG
GCTGCCATCCAGGAGGGCCAGCTGGGCCTTGTACAGCAGCTGCTGGAGTCAGAGGTTAAG
GCC------------ACA----AGCAGT---GGGCCAGGTAGGCCCCTGCACAATGTGGA
AGAGGCCGAGGAGCGCTCCTGGAAGGAAGCACTCAACCTGGACATCCACCTGGGCCATGA
GGCCATCACCGATGTGCTGTTGGCCAGTGTCAAGTTTGATTTCCGCCAGATCCATGAGGC
CCTGCTAGTGGCAGTGGACACAAACCAGCCAGCAGTGGTGTATTGCCTGCTGGCCCACCT
GGAACAGGAGAAGGGTCACAAAGTAGACACCA-----GGTCTTTCTCACTGGCTTTCTTT
GACTCATTAATTGATGGCTCCCACTTTGCACCTGGTGTGACTC----CCCTCACCCTGGC
CTGCCAGAAGGACCTGTACGAGATAGCACAGCTGCTTATGGACCAGGGCCACACCATTGC
CTGGCCCCAC-CTGGTCTCCTGTGCCTGCCTCGAGTGCAGCAACCCCCGCCGCTATGAC-
--CTTAAATTCTCTCTGTCCCGCATCAACACCT-ACCGTGGCATTGCCAGCAAGACCCAC
CTCTCACTGGCCAGTGAGGATGCCATGCTGGCTGCCTTCCGGCTTAGCCGTGAGCTC-AG
GCGCCTTGCACACAAGGAGCCTGAATTTAAG
>Long-nosed_monkey
---CAGCCTAACTGGACTGAGATCATGAACAGGAAGCTCAGGTTCCCACCTCCACTCCTG
GCTGCCATCCAGGAGGGCCAGCTGGGCCTTGTGCAGCAACTGCTGGAGTCAGAGGTTAAG
GCC------------ACA----AGCAGT---GGGCCAGGTAGGCCCCTGCACAATGTGGA
AGAGGCCGAGGAGCGCTCCTGGAAGGAAGCACTCAACCTGGACATCCACCTGGGCCATGA
GGCCATCACCGATGTGCTGTTGGCCAGTGTCAAGTTTGATTTCCACCAGATCCATGAGGC
CCTGCTAGTGGCAGTGGACACAAACCNNNNNNNNNNNNNNNNTCGCCTGCTGGCCCACCT
GGAACAGGAGAAGGGTCACAA-------ACCA-----GGTCTTTCTCACTGGCTTTCTTT
GACTCATTAATTGATGGCTCCCGCTTTGCACCTGGTGTGACTC----CCCTCACCCTGGC
CTGCCAGAAGGACCTGTACGAGATAGCACAGCTGCTTATGGACCAGGGCCACACCATTGC
CTGGCCCCAC-CTGGTCTCCTGTGCCTGCCTCGAGTGCAGCAACCCCCGCCGCTATNACC
TGCTTAAATTCTCTCTGTCCCGCATCAACACCT-ACCGTGGCATTGCCAGCAAGGCCCAC
CTCTCACTGGCCAGTGAGGATGCCATGCTGGCTGCCTTCCGGCTTAGCCGTGAGCTC-AG
GCGCCTTGCACACAAGGAGCCTGAATTTAAG
>Golden_snub-nosed_monkey
---CAGCCTAACTGGACTGAGATCATGAACAGGAAGCTCAGGTTCCCACCTCCACTCCTG
GCTGCCATCCAGGAGGGCCAGCTGGGCCTTGTGCAGCAGCTGCTGGAGTCAGAGGTTAAG
GCC------------ACA----AGCAGT---GGGCCAAGTAGGCCCCTGCACAATGTGGA
AGAGGCCGAGGAGCGCTCCTGGAAGGAAGCACTCAACCTGGACATCCACCTGGGCCATGA
GGCCATCACCGATGTGCTGTTGGCCGGTGTCAAATTTGATTTCCGCCAGATCCATGAGGC
CCTGCTAGTGGCAGTGGACACAAACCAGCCAGCAGTGGTGTATCGCCTGCTGGCCCACCT
GGAACAGGAGAAGGGTCACAAAGTAGACACCA-----GGTCTTTCTCACTGGCTTTCTTT
GACTCATTAATTGATGGCTCCCGCTTTGCACCTGGTGTGACTC----CCCTCACCCTGGC
CTGCCAGAAGGACCTGTACGAGATAGCACAGCTGCTTATGGACCAGGGCCACACCATTGC
CTGGCCCCAC-CTGGTCTCCTGTGCCTGCCTCGAGTGCAGCAACCCCCGCCGCTATGACC
TGCTTAAATTCTCTCTGTCCCGCATCAACACCT-ACCGTGGCATTGCCAGCAAGGCCCAC
CTCTCACTGGCCAGTGAGGATGCCATGCTGGCTGCCTTCCGGCTTAGCCGTGAGCTC-AG
GCGCCTTGCACACAAGGAGCCTGAATTTAAG
>Hanuman_langur
---CAGCCTAACTGAACTGAGATCATGAACAGGAAGCTCAGGTTCCCACCTCCACTCCTG
GCTGCCATCCAGGAGGGCCAGCTGGGCCTTGTGCAGCAGCTGCTGGAGTCAAAGGTTAAG
GCC------------ACA----AGCAGT---GGGCCAGGTAGGCCCCTGCACAATGTGGA
AGAGGCCGAGGAGCGCTCCTGGAAGGAAGCACTCAACCTGGACATACACCTGGGCCATGA
GGCCATCACCGATGTGCTGTTGGCCAGTGTCAAGTTTGATTTCCGCCAGATCCATGAGGC
CCTGCTAGTGGCAGTGGACACAAACCAGCCAGCAGTGGTGTATCGCCTGCTGGCCCACCT
GGAACAGGAGAAGGGTCACAAAGTAGACACCA-----GGTCTTTCTCACTGGCTTTCTTT
GACTCATTAATTGATGGCTCCCGCTTTGCACCTGGTGTGACTC----CCCTCACCCTGTC
CTGCCAGAAGGACCTGTACGAGATAGCACAGCTGCTTATGGACCAGGGCCACACCATTGC
CTGGCCCCAC-CTGGTCTCCTGTGCCTGCCTCAAGTGCAGCAACCCCCGCCGCTATGACC
TGCTTAAATTCTCTCTGTCCCGCATCAACACCT-ACCGTGGCATTGCCAGCAAGGCCCAC
CTCTCACTGGCCAGTGAGGATGCCATGCTGGCTGCCTTCCGGCTTAGCCGTGAGCTC-AG
GCGCCTTGCACACAAGGAGCCTGAATTTAAG
>Angola_colobus
---CAGCCTAACTGGACTGAGATCATGAACAGGAAGCTCAGGTTCCCACCTCCACTCCTG
GCTGCCATCCAGGAGGGCCAGCTGGGCCTTGTGCAGCAGCTATTGGAGTCAGAGGTTAAG
ACC------------ACA----AGCAGT---GGGCCAGGTAGGCCCCTGCACAATGTGGA
AGAGGCCAAGGAGCGCTCCTGGAAGGAAGCACTCAACCTGGACATCCACCTGGGCCATGA
GGCCGTCACCGATGTGCTGTTGGCCAGTGTCAAGTTTGATTTCCACCAGATCCATGAGGC
CCTGCTAGTGGCAGTGGACACAAACCAGCCAGCAGTGGTGTATTGCCTGCTGGCCCACCT
GGAACAGGAGAAGGGTCACAAAGTAGACACCA-----GGTCTTTCTCACTGGCTTTCTTT
GACTCATTAATTGATGGCTCCCGCTTTGCACCTGGTGTGACTC----CCCTCGCCCTGGC
CTGCCAGAAGGACCTGTACGAGATAGCACAGCTGCTCATGGACCAGGGCCACACCATTGC
CTCGCCCCGC-CTGGTCTCCTGTGCCTGCCTCGAGTGCAGCAACCCCCGCCGCTATGACC
TGCTTAAATTCTCTCTGTCCCGCATCAACACCT-ACCGTGGCATTGCCAGCAAGGCCCAC
CTCTCACTGGCCAGTGAGGATGCCATGCTGGCTGCCTTCCGGCTTAGCCGTGAGCTC-AG
GCGCCTTGCACACAAGGAGCCTGAATTTAAG
>Ugandan_red_colobus
---CAGCCTAACTGGACTGAGATCATGAACAGGAAGCTCAGGTTCCCACCTCCACTCCTG
GCTGCCATCCAGGAGGGCCAGCTGGGCCTTGTGCAGCAGCTACTGGAGTCAGAGGTTAAG
GCC------------ACA----AGCAGT---GGGCCAGGTAGGCCCCTGCACAATGTGGA
AGAGGCCGAGGAGCGCTCCTGGAAGGAAGCACTCAACCTGGACATCCACCTGGGCCGTGA
GGCCATCACCGATGTGCTGTTGGCCAGTGTCAAGTTTGATTTCCACCAGATCCATGAGGC
CCTGCTAGTGGCAGTGGACACAAACCAGCCAGCAGTGGTGTATTGCCTGCTGGCCCACCT
GGAACAGGAGAAGGGTCACAAAGTAGACACCA-----GGCCTTTCTCACTGGCTTTCTTT
GACTCATTAATTCATGGCTCCTGCTTTGCACCTGGTGTGACTC----CCCTCACCCTGGC
CTGCCAGAAGGACCCGTACGAGATAGCACAGCTGCTCATGGACCAGGGCCACACCATTGC
CTGGCCCCAC-CTGGTCTCCTGTGCCTGCCTCGAGTGCAGCAACCCCCGCCGCTATGACC
TGCTTAAATTCTCTCTGTCCCGCATCAACACCT-ACCATGGCATTGCCAGCAAGGCCCAC
CTCTCACTGGCCAGTGAGGATGCCATGCTGGCCGCCTTCCGGCTTAGCCGTGAGCTC-AG
GCGCCTTGCACACAAGGAGCCTGAATTTAAG
>De_Brazzas_monkey
---CAGCCTAACTGGACTGAGATCATGAACAGGAAGCTCAGGTTCCCACCTCCACTCCTG
GCTGCCATCCAGGAGGGCCAACTGGGCCTTGTGCAGCAGCTGCTGGAGTCAGAGGTTAAG
GCC------------ACA----AGCAGT---GGGCCAGGTGGGCCCCTGCACAATGTGGA
AGAGGCCAAGGAGCACTCCTGGAGTGAAGCACTCAACTTGGCCATCCACCTGGGCCATGA
GGCCATCACTGATGTGCTGTTGGCCAGTGTCAAGTTTGACTTCCGCCAGATCCATGAGGC
CCTGCTAGTGGCAGTGGACACAAAGCAACCAGCAGTGGTGCATCGCCTGCTGGCCCACCT
GGAACGGGAGAAGGGTCGCAAAGTAGACACCA-----GGTCTTTCTCACTGGCTTTCTTT
GACTCATTAATTGATGGCTCCCGCTTTGCACCTGGTGTGACTC----CCCTCACCCTGGC
CTGCCAGAAGGACCTGTACGAGATAGCACAGCTGCTCATGGACCAGGGCCACACCATTGC
CTGGCCCCAC-CTGGTCTCCTGTGCCTGCCTCAAGTGCAGCAACGCCCGCCACTATGACC
TGCTTAAATTCTCTCTGTCCCGCATCAACACCT-AACGTGGCATTGCCAGCAAGGCCCAC
CTCTCACTGGCCAGTGAGGATGCCACACTGGCTGCCTTCCGGCTTAGCCGTGAGCTC-AG
GCACCTTGCACACAAGGAG------------
>Vervet_monkey
---CAGCCTAACTGGACCGAGATCATGAACAGGAAGCTCACATTCCCACCTCCACTCCTG
GCTGCCATCTAGGAGGGCCAACTGGGCCTTGTGCAGCAGCTGCTGGAGTCAGAGGTTAAG
GCC------------ACA----AGCAGT---GGGCCAGGTGGGCCCCTGCACAATGTGGA
AGAGGCCAAGGAGCACTCCTGGAGGGAAGCACTCAACTTGGCCATCCACCTGGGCCATGA
GGCCATCACTGATGTGCTGTTGGCCAGTGTCAAGTTTGACTTCTGCCAGATCCATGAGGC
CCTGCTAGTGGCAGTGGACACAAAGCAACCAGCAGTGGTACATCGCCTGCTGGCCCACCT
GGAACGGGAGAAGGGTCGCAAAGTAGACACCA-----GGTCTTTCTCACTGGCTTTCTTT
GACTCATTAATTGATGGCTCCCGCTTTGCACCTGGTGTGACTC----CCCTCACCCTGGC
CTGCCAGAAGGACCTGTACGAGATAGCACAGCTGCTCATGGACCAGGGCCACACCATTGC
CTGGCCCCAC-CTGGTCTCCTGTGCCTGCCTCAAGTGCAGCAACGCCCGCCGCTATGACC
TGCTTAAATTCTCTCTGTCCCGCATCAACACCT-ACCGTGGCATTGCCAGCAAGGCCCAC
CTCTCACTGGCCAGTGAGGATGCCACACTGGCTGCTTTCCGGCTTAGCCGTGAGCTC-AG
GCACCTTGCACACAAGGAG------------
>Red_guenon
---CAGCCTAACTGGACTGAGATCATGAACAGGAAGCTCAGGTTCCCACCTCCACTCCTG
GCTGCCATCTAGGAGGGCCAACTGGGCCTTGTGCAGCAGCTGCTGGAGTCAGAGGTTAAG
GCC------------ACA----AGCAGT---GGGCCAGGTGGGCCCCTGCACAATGTGGA
AGAGGCCAAGGAGCACTCCTGGAGGGAAGCACTCAACTTGGCCATCCACCTGGGCCATGA
GGCCATCACTGATGTGCTGTTGGCCAGTGTCAAGTTTGACTTCTGCCAGATCCATGAGGC
CCTGCTAGTGGCAGTGGACACAAAGCAACCAGCAGTGGTGCATCGCCTGCTGGCCCACCT
GGAACGGGAGAATGGTCGCAAAGTAGACACCA-----GGTCTTTCTCACTGGCTTTCTTT
GACTCATTAATTGATGGCTCCCGCTTTGCACCTGGTGTGACTC----CCCTCACCCTGGC
CTGCCAGAAGGACCTGTACGAGATAGCACTGCTGCTCATGGACCAGGGCCACACCATTGC
CTGGCCCCAC-CTGGTCTCCTGTGCCTGCCTCAAGTGCAGCAACGCCCGCCGCTATGATC
TGCTTAAATTCTCTCTGTCCCACATCAACACCT-ACCGTGGCATTGCCAGCAAGGCCCAC
CTCTCACTGGCCAGTGAGGATGCCACACTGGCTGCTTTCCGGCTTAGCCGTGAGCTC-AG
GCACCTTGCACACAAGGAG------------
>Sooty_mangabey
---CAGCCTAACTGGACTGAGATCATGAACAGGAAGCTCAGGTTCCCACCTCCACTCCTG
GCTGCCAACCAGGAGGGCCAACTGGGCCTTGTGCAGCAGCTGCTGGAGTCAGAGGTTAAG
GCC------------ACA----AGCAGT---GGGCCAGGTGGGCCCCTGCACAATGTGGA
AGAGGCCAAGGAGCACTCCTGGAGGGAAGCACTCAACTTGGCCATCCACCTGGGCCATGA
GGCCATCATTGATGTGCTGTTGGCCAGTGTCAAGTTTGACTTCCGCCAGATCCATGAGGC
CCTGCTAGTGGCAGTGGACACAAAGCAACCAGCAGTGGTGCATCGCCTGCTGGCCCACCT
GGAACGGGAGAAGGGTCGCAAAGTAGACACCA-----GGTCTTTCTCACTGGCTTTCTTT
GACTCATTAATTGATGGCTCCCGCTTTGCACCTGGTGTGACTC----CTCTCACCCTGGC
CTGCCAGAAGGACCTGTACGAGATAGCACAGCTGCTCATGGACCAGGGCCACACCATTGC
CTGGCCCCAC-CTGGTCTCCTGTGCCTGCCTCAAGTGCAGCAACGCCCGCCGCTATGACC
TGTTTAAATTCTCTCTGTCCTGCATCAACACCT-ACCGTGGCATTGCCAGCAAGGCCCAC
CTCTCACTGGCCAGTGAGGATGCCACACTGGCTGCCTTCAGGCTTAGCCGTGAGCTC-AG
GCACCTTGCACGCAAGGAG------------
>Drill
---CAGCCTAACTGGACTGAGATCATGAACAGGAAGCTCAGGTTCCCACCTCCACTCCTG
GCTGCCATCCAGGAGGGCCAACTGGGCCTTGTGCAGCAGCTGCTGGAGTCAGAGGTTAAG
GCC------------ACA----AGCAGT---GGGCCAGGTGGGCCCCTGCACAATGTGGA
AGAGGCCAAGGAGCACTCCTGGAGGGAAGCACTCAACTTGGCCATCCACCTGGGCCATGA
GGCCATCACTGATGTGCTGTTGGCCAGTGTCAAGTTTGACTTCCGCCAGATCCATGAGGC
CCTGCTAGTGGCAGTGGACACAAAGCAACCAGCAGTGGTGCATCGCCTGCTGGCCCACCT
GGAACGGGAGAAGGGTCGCAAAGTAGACACCA-----GGTCTTTCTCACTGGCTTTCTTT
GACTCATTAATTGATGGCTCCCGCTTTGCACCTGGTGTGACTC----CTCTCACCCTGGC
CTGCCAGAAGGACCTGTACGAGATAGCACAGCTGCTCACGGACCAGGGCCACACCATTGC
CTGGCCCCAC-CTGGTCTCCTGTGCCTGCCTCAAGTGCAGCAACGCCCGCCGCTATGACC
TGTTTAAATTCTCTCTGTCCTGCATCAACACCT-ACCGTGGCATTGCCAGCAAGGCCCAC
CTCTCACTGGCCAGTGAGGATGCCACACTGGCTGCCTTCAGGCTTAGCCGTGAGCTC-AG
GCACCTTGCACGCAAGGAG------------
>Olive_baboon
---CAGCCTAACTGGACTGAGATCATGAACAGGAAGCTCAGGTTCCCACCTCCACTCCTG
GCTGCCATCCAGGAGGGCCAACTGGGCCTTGTGCAGCAGCTGCTGGAGTCAGAGGTTAAG
GCC------------ACA----AGCAGT---GGGCCAGGTGGGCCCCTGCACAATGTGGA
AGAGGCCAAGGAGCACTCCTGGAGGGAAGCACTCAACTTGGCCATCCACCTGGGCCATGA
GGCCATCACTGATGTGCTGTTGGCCAGTGTCAAGATTGACTTCCGCCAGATCCATGAGGC
CCTGCTAGTGGTAGTGGACACAAAGCAACCAGCAGTGGTGCATCGCCTGCTGGCCCACCT
GGAACGGGAGAAGGGTCGCAAAGTAGACACCA-----GGTCTTTCTCACTGGCTTTCTTT
GACTCATTAATTGATGGCTCCCGCTTTGCACCTGGTGTGACTC----CTCTCACCCTGGC
CTGCCAGAAGGACCTGTACGAGATAGCACAGCTGCTCATGGACCAGGGCCACACCATTGC
CTGGCCCCAC-CTGGTCTCCTGTGCCTGCCTCAAGTGCAGCAACGCCCGCCGCTATGACC
TGTTTAAATTCTCTCTGTCCTGCATCAACACCT-ACCGTGGCATTGCCAACAAGGCCCAC
CTCTCACTGGCCAGTGAGGATGCCACACTGGCTACCTTCAGGCTTAGCCGTGAGCTC-AG
GCACCTTGCACGCAAGGAG------------
>Gleda
---CAGCCTAACTGGACTGAGATCATGAACAGGAAGCTCAGGTTCCCACCTCCACTCCTG
GCTGCCATCCAGGAGGGCCAACTGGGCCTTGTGCAGCAGCTGCTGGAGTCAGAGGTTAAG
GCC------------ACA----AGCAGT---GGGCCAGGTGGGCCCCTGCACAATGTGGA
AGAGGCCAAGGAGCACTCCTGGAGGGAAGCACTCAACTTGGCCATCCACCTGGGCCATGA
GGCCATCACTGATGTGCTGTTGGCCAGTGTCAAGTTTGACTTCCGCCAGATCCATGAGGC
CCTGCTAGTGGTAGCGGACACAAAGCAACCAGCAGTGGTGCATCGCCTGCTGGCCCACCT
GGAACGGGAGAAGGGTCGCAAAGTAGACACCA-----GGTCTTTCTCACTGGCTTTCTTT
GACTCATTAATTGATGGCTCCCGCTTTGCACCTGGTGTGACTC----CTCTCACCCTGGC
CTGCCAGAAGGACCTGTACGAGATAGCACAGCTGCTCATGGACCAGGGCCACACCATTGC
CTGGCCCCAC-CTGGTCTCCTGTGCCTGCCTCAAGTGCAGCAACGCCCGCTGCTATGACC
TGTTTAAATTCTCTCTGTCCTGCATCAACACCT-ACCGTGGCATTGCCAACAAGGCCCAC
CTCTCACTGGCCAGTGAGGATGCCACACTGGCTGCCTTCAGGCTTAGCCGTGAGCTC-AG
GCACCTTGCACGCAAGGAG------------
>Macaque
---CAGCTTAACTGGACTGAGATCATGAACAGGAAGCTCAGGTTCCCACCTCCACTCCTG
GCTGCCATCCAGGAGGACCAACTGGGCCTTGTGCAGCAGCTGCTGGAGTCAGAGGTTAAG
GCC------------ACA----AGCAGT---GGGCCAGGTGGGCCCCTGCACAATGTGGA
AGAGGCCAAGGAGCACTCCTGGAGGGAAGCACTCAACTTGGCCATCCACCTGGGCCATGA
GGCCATCACTGATGTGCTGTTGGCCAGTGTCAAGTTTGACTTCCGCCAGATCCATGAGGC
CCTGCTAGTGGCAGTGGACACAAAGCAACCAGCAGTGGTGCATTGCCTGCTGGCCCACCT
GGAACGGGAGAAGGGTCGCAAAGTAGACACCA-----GGTCTTTCTCACTGGCTTTCTTT
GACTCATTAATTGATGGCTCCCGCTTTGCACCTGGTGTGACTC----CTCTCACCCTGGC
CTGCCAGAAGGACCTGTACGAGATAGCACAGCTGCTCATGGACCAGGGCCACACCATTGC
CTGGCCCCAC-CTGGTCTCCTGTGCCTGCCTCAAGTGCAGCAACGCCCGCCGCTATGACC
TGCTTAAATTCTCTCTGTCCCGCATCAACACCT-ACCGTGGCATTGCCAGCAAGGCCCAC
TTCTCACTGGCCAGTGAGGATGCCACACTGGCTGCCTTCCGGCTTGGCCGTGAGCTC-AG
GCACCTTGCACGCAAGGAG------------
>Owl_monkey
---CAGCCTAACTGGACTGAGATCGTGAACAGGAAGCTCAGGTTCCCACCTCCACTCCTG
GGTGCCATCCAGGAGGGCCGACTGGGCCTTGTGCAGCAGCTGCTGGAGTCAGGGGTTGAG
GCC------------ACA----AGCAGT---GGGCCAGGCGGGTCCCTGCGGAATGTGGA
AGAGGCCGAGGACCGTTCCTGGAGGGAAGCACTCAACCTGGCCATCCGCCTGGGCCACGA
GGCCATCACCAATGTGCTGTTGGCCAGTGTCAAGTTTGACTTCCGCCAGATCCATGAGGC
CCTGCTAGTGGCAGTGGACACAAACCAGCCAGCAGTGGTGCATCACCTGCTGGCCCGGCT
GGAACGGGAGAAGGGTCGCAAAGTAGACACCA-----GATCTTTCTCACTGGCTTTCTTT
GACTCATCAATCGATGGCTCCCGCTTTGCACCTGGTGTCACTC----CCCTCACCCTGGC
CTGCCAGAAGGACTTGTATGAGATAGCGCAGCTGCTCATGGACCAGGGTCACACCATTGC
CCGGCCCCAC-CCAGTCTCCTGTGCCTGCCTCGAGTGCAGCAACGCCCGCCGCTACGACC
TGCTGAAGTTCTCGCTGTCCCGCATCAACACCT-ACCGTGGCATCGCCAGCAGGGCCCAC
CTCTCACTGGCCAGTGAGGACGCCATGCTGGCTGCCTTCCAGCTGAGCCGTGAGCTC-AG
GCGCCTAGCACACAAGGAGCCTGAATTTAAG
>Squirrel_monkey
---CAGCCTAACTGGACTGAGATCGTGAACAGGAAGCTCAGGTTCCCACCTCCACTCCTG
GGTGCCATCCAGGAGGGCCGACTGGGCCTTGTGCAGCAGCTGCTGGAGTCAGGGGTTGAG
GCC------------ACA----AGCAAT---GAGCCAGGCGGGCCCCTGCGGAATGTGGA
AGAGGCCGAGGACCGCTCCTGGAGGGAAGCACTCAACCTGGCCATCCGCCTGGGCCACGA
GGCCATCACTGATGTGCTGTTGGCCAGTGTCAAGTTTGACTTCCGCCAGATCCATGAGGC
CCTGCTAGTGGCAGTGGACACAAACCAGCCAGCAGTGGTGCGTCACCTGCTGGCCCGGCT
GGAACGGGAGAAGGGTCGCAAAGTAGACACCA-----GATCTTTCTCACTGGCTTTCTTT
GACTCATCAATCGATGGCTCCCGCTTTGCACCTGGTGTCACTC----CCCTCACCCTGGC
CTGCCAGAAGGACTTGTATGAGATAGCGCAGCTGCTCATGGACCAGGGTCACACCATTGC
CCGGCCCCAC-CCAGTCTCCTGTGCCTGCCTTGAGTGCAGCAACGCCCGCCGCTACGACC
TGCTGAAGTTCTCGCTGTCCCGCATCAACACCT-ACCGTGGCATCGCCAGCAGGGCCCAC
CTCTCACTGGCCAGTGAGGACGCCATGCTGGCTGCCTTCCAGCTGAGCCATGAGCTC-AG
GCGCCTTGCACACAAGGAGCCTGAATTTAAG
>White-headed_capuchin
---CAGCCTAACTGGACTGAGATCGTGAACAGGAAGCTCAGTTTCCCACCTCCACTCCTG
GGTGCCATCCAGGAGGGCCGACTGGGCCTCGTGCAGCAGCTGCTGGAGTCAGGGGTTGAG
GCC------------ACA----AGCAGT---GGACCAGGCGGGCCCCTGCGGAATGTGGA
AGAGGCCGAGGATCGCTCCTGGAGGGAAGCACTCAACCTGGCCATCCGCCTGGGCCATGA
GGCCATCACCGATGTGCTGTTGGCCAGTGTCAAGTTTGACTTCCGCCAGATCCATGAGGC
CCTGCTAGTGGCAGTGGACACAAACCAGCCGGCAGTGGTGCGTCACCTGCTGGCCCGGCT
GGAACGGGAGAAGGGTCGCAAAGTAGACACCA-----GATCTTTCTCACTGGCTTTCTTT
GACTCATCTATCGACGGCTCCCGCTTTGCACCTGGTGTCACTC----CCCTCACCCTGGC
CTGCCAGAAGGACTTGTATGAGATAGCGCAGCTGCTCATGGACCAGGGTCACACCATTGC
CCGGCCCCAC-CCAGTCTCCTGTGCCTGCCTCGAGTGCAGCAACGCCCGCCGCTACGACC
TGCTGAAGTTCTCGCTGTCCCGCATCAACACCT-ACCGTGGCATCGTCAGCAGGGCCCAC
CTCTCACTGGCCAGTGAGGACGCCATGCTGGCTGCCTTCCAGCTGAGCCATGAGCTC-AG
GCGCCTTGCACACAAGGAGCCTGAATTTAAG
>Mantled_howler_monkey
---CAGCCTAACTGGACTGAGATCGTGAACAGGAAGCTCAGGTTCCCACCTCCACTCCTG
GGTGCCATTCAGGAGGGCCGACTGGGCCTTGTGCAGCAGCTGCTGGAGTCAGGGGTTGAG
GCC------------ACA----AGCAGT---GGGCCAGGTGGGCCCCTGCGGAATGTGGA
AGAGGCCGAGGACCGCTCCTGGAGGGAAGCACTCAACCTGGCCATCCGCCTAGGCCATGA
GGCCATCACCGATGTGCTGTTGGCCAGTGTCAAGTTTGACTTCCGCCAGATCCATGAGGC
CCTGCTAGTGGCAGTGGACACAAACCAGCCAGCAGTGGTGCGTCACCTGCTGGCCCGGCT
GGAACGGGAGAAGGGTCGCAAAGTAGACACCA-----GATCTTTCTCACTGGCTTTCTTT
GACTCATCAATCGATGGCTCCCGCTTTGCACCTGGTGTCACTC----CCCTCACCCTGGC
CTGCCAGAAGGACTTGTATGAGATAGCGAAGCTGCTCATGGACCAGGGTCACACCATTGC
CTGGCCCCAC-CCAGTCTCCTGCGCCTGCCTCGAGTGCAGCAACGCCCGCCGCTACGACC
TGCTGAAGTTCTCGCTGTCACGCATCAACACCT-ACCGTGGCATCGCCAGCAGGGCCCAC
CTCTCACTGGCCAGTGAGGACGCCATGCTGGCTGCCTTCCAGCTGAGCCGTGAGCTC-AG
GCACCTTGCTCACAAGGAGCCTGAATTTAAG
>Bolivian_titi
---CAGCCTAACTGGACTGAGATCGTGAACAGGAAGCTCAGGTTCCCACCTCCACTCCTG
GGTGCCATCCAGGAGGGCCGACTGGGCCTTGTGCGGCAGCTGCTGGAATCAGGGGTTGAG
GCC------------ACA----AGCAGT---GGGCCAGGCGGGCCCCTGCGGAATGTGGA
AGAGGCCGAGGACCGCTCCTGGAGGGAAGCACTCAACCTGGCCATCCGCCTGGGCCATGA
GGCCATCACCGATGTGCTGTTGGCCAGTGTCAAGTTTGACTTCCGCCAGATCCATGAGGC
CCTGCTAGTGGCAGTGGACACAAATCAGCCGGCAGTGGTGCGTCACCTGCTGGCCCGGCT
GGAACGGGAGAAGGGTGGCAAAGTAGACACCA-----GATCTTTCTCACTGGCTTTCTTT
GACTCATCGATCGATGGCTCCTGCTTTGCACCTGGTGTCACTC----CCCTCACCCTGGC
CTGCCAGAAGGACTTGTATGAGATAGCACAGCTGCTCATGGACCAGGGTCACACCATTGC
CCGGCCCCAC-CCAGTCTCCTGTGCCTGCCTTGAGTGCAGCAACGCCCGCTGCTACGACC
TGCTGAAGTTCTCACTGTCCCGCATCAACACTT-ACCGTGGCATCGCCAGCAGGGCCCAC
CTCTCACTGGCCAGTGAGGACGCCATGCTGGCTGCCTTCCAGCTGAGCCGTGAGCTC-AG
GTGCCTTGCACACAAGGAGCCTGAATTTAAG
>Black-handed_spider_monkey
---CAGCCTAACTGGACTGAGATCGTGAACAGGAAGCTCAGGTTCCCACCTCCACTCCTG
GGTGCCATCCAGGAGGGCCGACTGGGCCTTGTGCAGCAGCTGCTGGAGTCAGGGGTTGAG
ACC------------ACA----AGCAGT---GGGCCAGGTGGGCCCCTGCGGAGTGTGGA
AGAGGCCGAGGACCGCTCCTGGAGGGAAGCACTCAACCTGGCCATCCGCCTGGGCCATGA
GGCCATCACCGATGTGCTGTTGACCAGTGTCAAGTTTGACTTCCGCCAGATCCATGAGGC
CCTGCTAGTGGCAGTGGACACAAACCAGCCGGCAGTGGTGCGTCACCTGCTGGCTCGGCT
GGAACGGGAGAAGGGTCGCAAAGTAGACACCA-----GATCTTTCTCACTGGCTTTCTTT
GACTCATCAATCGATGGCTCCCGCTTTGCACCTGGTGTCACTC----CCCTCACCCTGGC
CTGCCAGAAGGACTTGTATGAGATAGCGAAGCTGCTCATGGACCAGGGTCACACCATTGC
CCGGCCCCAC-CCAGTCTCCTGTGCCTGCCTCGAGTGCAGCAACGCCCGCCGCTACGACC
TGCTGAAGTTCTCACTGTCCCGCATTAACACCT-ACCGTGGCATCGCCAGCAGGGCCCAC
CTCTCACTGGCCAATGAGGACGCCATGCTGGCTGCCTTCCAGCTGAGCCGTGAGCTT-AG
GCGCCTTGCACACAAGGAGCCTGAATTTAAG
>Tamarin
---CAGCCTAACTGGACTGAGATTGTGAACAGGAAGCTCAGGTTCCCACCTCCACTCCTG
GGTGCCATCCAGGAGGGCCGACTGGGCCTTGTGCAGCAGCTGCTGGAGTCAGGGGTTGAG
GCT------------ACA----AGCAGT---GGGCCAGGCGGGCCCCTGTGGAATGTGGA
AGAGGCCGAGGACCGCTCCTGGAGGGAAGCACTCAACCTGGCCATCCGCCTGGGCCACGA
GGCCATCACTGATATGCTGTTGGCCAGTGTCAAGTTTGACTTCCGCCAGATCCATGAGGC
CCTGCTAGTGGCAGTGGACACAAACCAGCCAGCAGTGGTACGTCACCTGCTGGCCAGGCT
GGAACGGGAGAAGGGTCGTAAAGTAGACACCA-----GATCTTTCTCACTGGCTTTCTTT
GACTCATCAATTGATGGCTCCCGCTTTGCACCTGGTGTCACTC----CCCTCACCCTCGC
CTGCCAGAAGGACTTGTATGAGATAGCGCAGCTACTCATGGACCAGGGTCACACCATTGC
CTGGCCCCAC-CCAGTCTCCTGTGCCTGCCTCGAGTGCAGCAACGCCCGCCGCTACGACC
TGCTGAAGTTTTCACTGTCCCGCATCAACACCT-ACCGTGGCATCGCCAGCAGGGCCCAC
CTCTCACTGGCCAGTGAGGATGCCATGCTGGCTGCCTTCCAGCTGAGCCACGAGCTC-AG
GCACCTTGCACACAAGGAGCCTGAATTTAAG
>White-faced_saki
---CAGCCTAACTGGACTGAGATCGTGAACAGGAAGCTCAGGTTCCCACCTCCACTCCTG
GGTGCCATCCAGGAGGGTCGACTGGGCCTTGTGCGGCAACTGCTGGAATCAGGGGTTGAG
GCC------------ACA----AACAGT---GGACCAGGTGGGCCCCTGCGGAATGTGGA
GGAGGCTGAGGACCGCTCCTGGAGGGAAGCACTCAACCTGGCCATCCGCCTGGGCCATGA
GGCCATCACCAATGTGCTGTTGGCCAGTGTCAAGTTTGACTTCCGCCAGATCCATGAGGC
CCTGCTAGTGGCAGTGGACACAAACCAGCCGGCAGTGGTGCGTCACCTGCTAGCCCGGCT
GGAACGGGAGAAGGGTGGCAAAGTAGACACCA-----GATCTTTCTCACTGGCTTTCTTT
GACTCATCGATCGATGGCTCCCGCTTTGCACCTGGTGTCACTC----CCCTCACCCTGGC
CTGCCAGAAGGACTTGTATGAGATAGCACAGCTGCTCATGGATCAGGGTCACACCATTGC
CCGACCCCAC-CCAGTCTCCTGCGCCTGCCTCGAGTGCAGTAACGCCCGCCGCTACGACC
TGCTGAAATTCTCACTGTCCCGCATCAACACTT-ACCGTGGCATCGCCAGCAGGGCCCAC
CTCTCACTGGCCAGTGAGGACGCCATGCTGGCTGCCTTCCAGCTGAGCCGTGAGCTC-AG
GTGCCTTGCACACAAGGAGCCTGAATTTAAG
>Marmoset
---CAGCCTAACTGGACTGAGATCGTGAACAGGAAGCTCAGGTTCCCACCTCTACTCCTG
GGTGCCATCCAGGAGGGCCGACTGGGCCTTGTGCAGCAGCTTCTGGAGTCAGGGGTTGAG
GCC------------ACA----CGCAGT---GGGCCAGGCGGGCCCCTGTGGAATGTGGA
AGAGGCCGAGGACCGCTCCTGGAGGGAAGCACTCAACCTGGCCATCCGCCTGCGCCACGA
GGCCATCACTGATATGCTGTTGGCCAGTGTCAAGTTTGACTTCCGCCAGATCCATGAGGC
CCTGCTAGTGGCAGTGGACACAAACCAGCTGGAAGTGGTGCGTCACCTGCTGGCCCGGCT
GGAACGGGAGAAGGGTCGTAAAGTAGACACCA-----GATCTTTCTCACTGGCTTTCTTT
GACTCATCAATCGATGGCTCCCGCTTTGCACCTGGTGTCACTC----CCCTCACCCTGGC
CTGCCAGAAGGACTTGTATGAGATAGCGCAGCTGCTCATGGACCAGGGTCACACCATTGC
CTGGCCCCAC-CCAGTCTCCTGTGCCTGCCTCGAGTGCAGCAACGCCCGCCGCTACGACC
TGCTAAAGTTCTCGCTGTCCCGCATCAACACCT-ACCGTGGCATCGCCAGCAAAGCCCAC
CTCTCACTGGCCAGTGAGGACGCCATGCTGGCTGCCTTCCAGCTGAGCCACGAGCTC-AG
GCGCCTTGCACACAAGGAGCCTGAATTTAAG
>Ring-tailed_lemur
CCACAGCCTAACTGGACTGAAATCGTGAACAAAAAGCTCAAGTTCCCACCTCCACTCCTG
GGTGCCATCCAGGAGGGCCGACTGGGTCTCGTGCAGCAGCTGCTGGAATCAGGGGGTGAG
GCC------------ACG----AGCAGC---GGGTCAGGCGGGCCCCTGCGGAATGTGGA
GGAGGCTGAGGACCGCTCCTGGAGGGAAGCTCTCAACCTGGCCATCCGCCTGGGCCACGA
GGCCATCACTGATGTGCTGTTGGCCAATGTCAAGTTTGACTTCCGACAGATCCATGAGGC
CCTGCTAGTGGCGGTGGACACAAACCAGCCAGCAGCAGTGCGTCGCCTACTGGCCCGGCT
GGAACGGGAGAAGGGTCGCAAAGTAGACACTA-----GGTCTTTCTCATTGGCTTTCTTT
GACTCATCGATTGATGGTTCCCGCTTTGCACCCGGTGTCACTC----CACTCACCCTGGC
CTGCCAGAAGGACTTGTATGAGATCGCACAGCTGCTCATGGACCAGGGCCACACCATTGC
CCGGCCCCAC-CCAGTCTCCTGTGCCTGCCTTGAGTGCAGCAACGCCCGCCGCTATGACC
TGCTGAAGTTCTCCCTGTCCCGCATCAACACCT-ACCGTGGCATTGCCAGCAGGGCCCAC
CTCTCGCTAGCCAGTGAGGATGCAATGCTGGCTGCCTTCCAGCTCAGCCGCGAGCTC-AG
GCGCCTTGCACGCAAGGAACCTGAGTTTAAG
>Aye-aye
CCACAGCCTAACTGGACCGAAATCGTGAACAGAAAGCTCAAGTTCCCACCTCCACTCCTG
GGTGCCATCCAGGAGGGCCGACTGGGTCTCGTGCAGCAGCTGCTGGAGTCAGGGGTTGAG
GCC------------ATG----AGCGGC---GGGCCAGGTGGGCCCCTGCGGAATGTGGA
GGAGGCTGAGGACCGCTCCTGGAGGGAAGCTCTCAACCTGGCCATCCGTCTGGGCCACGA
GGCCATCACTGATGTGCTGTTGGCCAATGTCAAGTTTGACTTCCGGCAGATCCACGAAGC
CCTGCTAGTGGCAGTGGACACAAACCAGCCAGCAGCAGTGCGTCACCTGCTGGCCCGGCT
GGAACGGGAGAAGGGTCGCAAAGTAGACACTA-----AGTCTTTCTCACTGGCTTTCTTT
GACTCATCCATTGATGGCTCCCGCTTTGCACCTGGTGTCACTC----CACTCACCCTGGC
CTGCCAGAAGGACCTGTATGAGATTGCACAGCTGCTCATGGACCAGGGCCACACCATTGC
CCGGCCCCAC-CCAATCTCCTGTGCCTGCCTTGAGTGCAGCAATGCCCGCCGCTATGACC
TGCTGAAGTTCTCCCTGTCCCGCATCAATACCT-ACCGTGGCATTGCCAGCAGGGCCCAC
CTCTCACTAGCCAGTGAGGATGCAATGCTGGCTGCCTTCCAGCTCAGCCGCGAGCTC-AG
GCGCCTTGCACGCAAGGAACCTGAGTTTAAG
>Greater_bamboo_lemur
CCACAGCCTAACTGGACTGAAATCGTGAACAAAAAGCTCAAGTTCCCACCTCCACTCCTG
GGTGCCATCCAGGAGGGCCGACTGGGTCTTGTGCAGCAGCTGCTGGAGTCAGGGGGTGAG
GCC------------GTG----AGCAGC---GGGTCAGGCGGGCCCCTGTGGAATGTGGA
GGAGGCTGAGGACCGCTCCTGGAGGGAAGCTCTCAACCTGGCCATCCGCCTGGGCCACGA
GGCCATCACTGATGTGCTGTTGGCCAATGTCAAGTTTGACTTCCGGCAGATCCACGAAGC
CCTGCTAGTGGCGGTGGACACAAACCAGCCAGCAGCAGTGCGTCGCCTACTGGCCCGGCT
GGAACAGGAGAAGGGTCGCAAAGTAGACACTA-----GGTCTTTCTCACTGGCTTTCTTT
GACTCATCGATTGATGGTTCCCGCTTTGCACCCGGTGTCACTC----CACTCACCCTGGC
CTGCCAGAAGGACTTGTATGAGATCGCACAGCTGCTCATGGACCAGGGCCACACCATTGC
CTGGCCCCAC-CCAGTCTCCTGTGCCTGCCTTGAGTGCAGCAACGCCCGCCGCTATGACC
TGCTGAAGTTCTCCCTGTCCCGCATCAACACCT-ACCGTGGCATTGCCAGCAGGGCCCAC
CTCTCGCTAGCCAGTGAGGATGCAATGCTGGCTGCCTTCCAGCTCAGCCGCGAGCTC-AG
GCGCCTTGCACGCAAGGAACCTGAGTTTAAG
>Coquerels_sifaka
CCACAGCCTAACTGGACCGAAATCGTGAACAAAAAGCTCAAGTTCCCACCTCCACTCCTG
GGTGCCATCCAGGAGGGCCGACTGGGTCTTGTGCAGCAGCTGCTGGAGTCAGGGGTTGAG
GCC------------ACA----AGCAGC---GGGTCGGGCGGGCCCCTGCGGAATGTGGA
GGAGGCTGAGGACCGTTCCTGGAGGGAAGCTCTCAACCTGGCCATCCGCCTGGGTCACGA
GGCCATCACTGATGTGCTGTTGGCCAATGTCAAGTTTGACTTCCGACAGATCCACGAAGC
CCTGCTAGTGGCTGTGGACACAAACCAGCCAGCAGTAGTGCATCACCTACTGGCCCGGCT
GGAACGGGAGAAGGGTCGCAAAGTAGACACTA-----GGTCTTTCTCACTGGCTTTCTTT
GACTCATCAATTGATGGTTCCCGCTTTGCACCTGGTGTCACTC----CACTCACCCTGGC
CTGCCAGAAGGACCTGTATGAGATCGCACAGCTGCTCATGGACCAGGGCCACACCATTGC
CCGGCCCCAC-CCAGTCTCCTGTGCCTGCCTTGAATGCAGCAACGCCCGCCGCTATGACC
TGTTGAAGTTCTCCCTGTCCCGCATCAACACGT-ACCGTGGCATTGCCAGCAGGGCCCAC
CTCTCACTAGCCAGTGAGGATGCAATGCTGGCTGCCTTCCAGCTCAGCCGCGAGCTC-AG
GCGCCTTGCACGCAAGGAACCCGAGTTTAAG
>Black_lemur
CCACAGCCTAACTGGACTGAAATCGTGAACAAAAAGCTCAAGTTCCCACCTCCACTCCTG
GGTGCCATCCAGGAGGGCCGACTGGGTCTCGTGCAGCAGCTGCTGGAGTCGGGGGGTGAG
GCC------------ACG----AGCAGC---GGGTCAGGCGGGCCCCTGCGGAATGTGGA
GGAGGCTGAGGACCGCTCCTGGAGGGAAGCTCTCAACCTGGCCATCCGCCTGGGCCATGA
GGCCATCACTGATGTGCTGCTGGCCAATGTCAAGTTTGACTTCCGGCAGATCCACGAAGC
CCTGCTAGTGGCGGTGGACACAAACCAGCCGGCAGCAGTGCGTCGCCTGCTGGCCCGGCT
GGAACGGGAGAAGGGTCGCAAAGTAGACACTA-----GGTCTTTCTCACTGGCTTTCTTT
GACTCATCGATTGATGGTTCCCGCTTTGCACCCGGTGTCACGC----CACTCACCCTGGC
CTGTCAGAAGGACTTGTATGAGATCGCACAGCTGCTCATGGACCAGGGCCACACCATTGC
CCGGCCCCAC-CCAGTCTCCTGTGCCTGCCTGGAGTGCAGCAATGCCCGCCGCTATGACC
TGCTGAAGTTCTCCCTGTCCCGCATCAACACCT-ACCGTGGCATTGCCAGCAGGGCCCAC
CTCTCGCTGGCCAGTGAGGATGCAATGCTGGCTGCCTTCCAGCTCAGCAGCGAGCTC-AG
GCGCCTTGCACGCAAGGAACCTGAGTTTAAG
>Indri
CCACAGCCTAACTGGACTGAAATCGTGAACAAAAAGCTGAAGTTCCCACCTCCACTCCTG
GGTGCCATCCAGGAGGGCCGACTGGGTCTCGTGCAGCAGCTGCTGGAGTCAGGGGCTGAG
GCC------------ACG----AGCAGC---GGGTCGGGCGGGCCCCTGCGGAATGTGGA
GGAGGCTGAGGACCGCTCCTGGAGGGAAGCTCTCAACCTGGCCATCCGCCTGGGCCACGA
AGCCATCACTGATGTGCTGTTGGCCAATATCAGGTTTGACTTCCGGCAGATCCACGAAGC
CCTGCTAGTGGCTGTGGACACAAACCAGCCAGCAGCAGTGCGTCGCCTACTGGCCCGGCT
GGAACGGGAGAAGGGTCGCAAAGTAGACACTA-----GGTCTTTCTCACTGGCTTTCTTT
GACTCATCAATTGATGGTTCCCGCTTTGCACCCGGTGTCACTC----CACTCACCCTGGC
CTGCCAGAAGGACCTGTATGAGGTCGCACAGCTGCTCATGGACCAGGGCCACACCATTGC
CCGGCCCCAC-CCAGTCTCCTGTGCCTGCCTTGAGTGCAGCAACGCCCGCCGCTATGACC
TGCTGAAGTTCTCCCTGTCCCGCATCAACACCT-ACCGTGGCATTGCCAGCAGGGCCCAC
CTCTCGCTAGCCAGTGAGGATGCAATGCTGGCTGCCTTCCAGCTCAGCCGCGAGCTC-AG
GCGCCTTGCACGCAAGGAACCCGAGTTTAAG
>Lesser_dwarf_lemur
CCACAGCCTAACTGGACTGAAATCGTGAACAAAAAGCTCAAGTTCCCACCTCCACTCCTG
GGTGCCATCCAGGAGGGCCGACTGGGTCTCGTGCAGCAGCTGCTGGAGTCAGGGGTTGAG
GCC------------ACG----AGCAGC---GGGTCAGGTGGGCCCCTGCGGAATGTGGA
GGAGGCTGAGGACCGCTCCTGGAGGGAAGCTCTCAACCTGGCCATCCGCCTGGGCCACGA
GGCCATCACTGATGTGCTGTTAGCCAACATCAAGTTTGACTTCCGGCAGATCCACGAAGC
CCTGCTGGTGGCGGTGGACACAAACCAGCCAGCAGCAGTGCGTCGCCTACTGGCCCGGCT
AGAACGGGAGAAGGGTCGCAAAGTAGACACTA-----GGTCTTTCTCACTGGCTTTCTTT
GACTCATCAATTGATGGTTCCCGCTTTGCACCGGGTGTCACTC----CACTCACCCTGGC
CTGCCAGAAGGACCTGTATGAGATCGCACAGCTGCTCATGGACCAGGGCCACACCATTGC
TCGGCCCCAC-CCCGTCTCCTGTGCCTGCCTTGAGTGCAGCAACGCCCGCCGCTATGACC
TGCTGAAGTTCTCCCTGTCCCGCATCAACACCT-ACCGTGGCATTGCCAGCAGGGCCCAC
CTCTCGCTAGCCAGCGAGGATGCAATGCTGGCTGCCTTCCAGCTCAGCCGCGAGCTC-AG
GCGCCTTGCACGCAAGGAACCTGAGTTTAAG
>Tarsier
CCACAGCCTAACTGGACCGAGATCGTGAACAAAAAGCTCAAGTTTCCACCTCCACTCCTG
GGTGCCATCCAGGAGGGCCGGCTGGGTCTTGTGCACCAGCTGCTGGAGTCGGGGTCTGAG
GCC------------ACA----AGCAGT---GGGCCAGCTGGGCCCCTGCGAAATGTGGA
GGAGGCTGAGGACCGCTCCTGGAGGGAAGCTCTCAACCTAGCCATCCGCCTGGGCCATGA
GGCCATCACCGATGTGCTGTTAGCCAATGTCAAGTTTGACTTCCGGCAGATCCATGAAGC
CCTGCTGGTGGCCGTGGACACAAACCAGCCAGCAGCAGTGCGTCGCCTGCTGGCCCGGCT
AGAACGGGAGAAGGGTCGCAAAGTAGACACTA-----GGTCCTTCTCACTGGCTTTCTTT
GACTCATCAATTGATGGCTCCCGCTTTGCACCTGGTGTCACTC----CACTCACCCTGGC
CTGCCAGAAGGACCTGTATGAGATTGCGCAGCTGCTCATGGACCAGGGTCACACCATTGC
CCGGCCCCAC-CCAGTCTCCTGTGCCTGCCTTGAGTGCAGCAATGCCCGTCGCTACGACC
TGCTGAAGTTCTCCCTGTCCCGCATCAACACCT-ACCGTGGCATTGCAAGCAGGGCCCAC
CTCTCACTGGCCAGTGAGGATGCCATGTTGGCTGCCTTCCAGCTCAGCCGCGAGCTC-AG
GCGCCTCGCACGCAAGGAGCCTGAGTTCAAG
>Sunda_flying_lemur
CCACAGCCTAACTGGACCGAGATCATGAACAAAAAGCTCAAGTTCCCACCTCCACTCTTG
GCTGCCATCCAGGAGGGACGACTAGGTCTTGTGCAGCAGCTGCTGGAGGCAGGGGTCGAG
ACC------------ACA----GGCAGT---GGGCCTGGTGGGCCCCTGCGGAATGTGGA
GGAAGCTGAGGACCGCTCTTGGAGGGAAGCCCTCAACCTGGCCATCCGCCTGGGCCATGA
GGCCATCACTGAAGTGCTGTTGGCCAATGTCAAGTTTGACTTCCGGCAGATCCACGAAGC
CCTGCTAGTGGCAGTGGACACAAACCAGCCTGCCGTGGTGCGTCGCCTGCTGGCCCGGCT
GGAACGGGAGAAGGGCCGCAAAGTAGACACTA-----GGTCTTTCTCACTGGCTTTCTTT
GATTCATCAATCGATGGCTCCCGCTTTGCCCCTGGAGTCACTC----CACTCACCCTGGC
CTGTCAAAAGGACCTGTATGAGATCGCGCAGCTGCTCATGGACCAGGGCCACACCATTGC
CCGGCCCCAC-CCAGTCTCCTGTGCCTGCCTCGAGTGCAGCAATGCCCGCCGCTATGACC
TGCTGAAGTTCTCCCTGTCCCGCATCAATACGT-ACCGTGGCATTGCCAGCAGGGCCCAC
CTCTCACTGGCCAGTGAGGATGCCATGCTAGCTGCCTTCCAGCTTAGCCGTGAGCTC-AG
GCGCCTTGCACGCAAGGAGCCTGAGTTTAAG
>Coquerels_mouse_lemur
CCACAGCCTAACTGGACTGAAATCGTGAACAAAAAGCTCAAGTTCCCACCTCCACTCCTG
GGTGCCATCCAGGAGGGCCGACTGGGTCTCGTACAACAGCTGCTGGAGTCAGGGATTGAC
GCC------------ATG----AGCAGT---GGGTCCGGCGGGCCCCTGCGGAATGTGGA
GGAGGCTGAGGACCGCTCCTGGAGGGAAGCTCTCAACCTGGCCATCCGCCTGGGCCACGA
GGCCATCACTGATGTGCTGTTGGCCAACATCAAGTTTGACTTCCGGCAGATCCACGAAGC
CCTGCTAGTGGCGGTGGACACAAACCAGCCGGCAGCGGTGCGTCGCCTACTGGCCCGGCT
AGAACGGGAGAAGGGTCGCAAAGTAGACACTA-----GGTCTTTCTCACTGGCTTTCTTT
GACTCATCAATTGATGGTTCCCGCTTTGCACCGGGTGTCACTC----CACTCACCCTGGC
CTGCCAGAAGGACCTGTATGAGATCGCACAGCTGCTCATGGACCAGGGCCACACCATTGC
CCGGCCTCAC-CCTGTCTCCTGTGCCTGCCTTGAATGCAGCAACGCCCGCCGCTATGACC
TGCTGAAGTTCTCCCTGTCCCGCATCAACACCT-ACCGTGGCATTGCCAGCAGGGCCCAC
CTCTCGCTAGCCAGCGAGGATGCAATGCTGGCTGCCTTCCAGCTCAGCCGCGAGCTC-AG
GCGCCTTGCACGCAAGGAACCTGAGTTTAAG
>Mouse_lemur
CCACAGCCTAACTGGACAGAAATCGTAAACAAAAAGCTCAAGTTCCCACCTCCACTCCTG
GGTGCCATCCAGGAGGGCCGACTGGGTCTCGTACAGCAGCTGCTGGAGTCAGGGGTTGAG
GCC------------ACG----AGCAAC---GGGTCCGGCGGGCCCCTGCGGAATGTGGA
GGAGGCTGAGGACCGCTCCTGGAGGGAAGCTCTCAACCTGGCCATCCGCCTGGGCCACGA
GGCCATCACTGATGTGCTGTTGGCCAACATCAAGTTTGACTTCCGGCAGATCCACGAAGC
CCTGCTAGTGGCGGTGGACACAAACCAGCCGGCAGCGGTGCGTCGCCTACTGGCCAGGCT
AGAACGGGAGAAGGGTCGCAAAGTAGACACTA-----GGTCTTTCTCACTGGCTTTCTTT
GACTCATCAATTGATGGTTCCCGCTTTGCACCGGGTGTCACTC----CACTCACCCTGGC
CTGCCAGAAGGACCTGTATGAGATCGCACAGCTGCTCATGGACCAGGGCCACACCATTGC
CCGGCCTCAC-CCTGTCTCCTGTGCCTGCCTAGAGTGCAGCAATGCCCGCCGCTATGACC
TGCTGAAGTTCTCCCTGTCCCGCATCAACACCT-ACCGTGGCATTGCCAGCAGGGCCCAC
CTCTCGCTAGCCAGCGAGGATGCAATGCTGGCTGCCTTCCAGCTCAGCCGCGAGCTC-AG
GCGCCTTGCACGCAAGGAACCTGAGTTTAAG
>Bushbaby
CCACAGCCTAACTGGACTGAAATCGTGAACAAAAAGCTCAAGTTCCCACCACCACTCCTG
AGTGCCATCCAGGAAGGCCGTCTGGGTCTCGTGCAGCAGCTGCTGGAGTCTGAGGTTGAA
GCC------------ATG----AGCAGT---GCGCCAGGTGGGCCCTTGCGGAATGTGGA
GGAAGCAGAAGACCGCTCCTGGAGGGAAGCTCTCAACCTGGCCGTCCGCCTGGGTCATGA
GGCCATCACTGATGTGCTGTTGACCAATGTCAAGTTTGACTTCCGGCAGATCCACGAAGC
CTTGCTGGTGGCTGTGGACACAAACCAGCCAGCAGCGGTGCGTCGCCTACTGGCCCGGTT
GGAAAGGGAGAAGGGTCGCAAAGTAGACACTA-----GATCTTTCTCATTGGCTTTCTTT
GACTCATCAATTGATGGCTCCCGCTTTGCACCCGGTGTCACTC----CACTCACCCTGGC
CTGCCAGAAGGACCTGTATGAAATTGCACAGCTACTTATGGACCAGGGCCACACCATTGC
CCGGCCCCAC-CCAGTGTCCTGTGCCTGCCTTGAGTGCAGCAATGCACGCCGCTATGACC
TGCTGAAGTTCTCCCTGTCTCGCATCAACACCT-ACCGTGGCATTGCCAGCAGGGCTCAC
CTGTCACTGGCCAGTGAGGATGCAATGCTGGCTGCCTTCCAGCTCAGCCGCGAGCTC-AG
GCGCCTTGCACGCAAGGAGCCTGAGTTTAAG
>Slow_loris
CCACAGCCTAACTGGACTGAAATCGTGAACAAAAAGCTCAAGTTCCCACCACCACTCCTG
AGTGCCATCCAGGAAGGCCGTCTGGGTCTCGTGCAGCAGCTGCTGGAGTCTGGGGTTGAA
GCC------------ACA----AGCAAT---GGGCCAGGGGGGCCCTTGAGGAATGTGGA
GGAAGCAGAAGACCGCTCCTGGAGGGAAGCTCTCAACCTGGCCATCCGCCTGGGTCATGA
GGCCATTACTGATGTGCTGTTGACCAATGTCAAGTTTGACTTCCGACAGATCCATGAAGC
CCTGCTAGTGGCTGTGGACACAAACCAGCCAGCAGCAGTGCGTCGCCTACTGGCCCGGTT
GGAAAGGGAGAAGGGTCGCAAAGTAGACACTA-----GATCTTTCTCACTGGCTTTCTTT
GACTCATCAATTGATGGTTCCCGCTTTGCACCCGGTGTCACTC----CACTCACCCTGGC
CTGCCAGAAGGACCTGTATGAAATCGCACAGCTACTTATGGACCAGGGTCACACCATTGC
CCGGCCTCAC-CCAGTGTCCTGTGCCTGCCTTGAGTGCAGCAATGCACGCCGCTATGACC
TGCTGAAGTTCTCCTTGTCTCGCATCAACACCT-ACCGTGGCATTGCCAGCAGGGCCCAC
CTCTCGCTGGCCAGTGAAGATGCAATGCTGGCTGCCTTCCAACTCAGCCGTGAGCTC-AG
GCGCCTCGCACGCAAGGAGCCTGAGTTTAAG
