# Supplementary material for: Inactivation of ancV1R as a Predictive Signature for the Loss of Vomeronasal System in Mammals
Source: Genome Biol Evol. 2020 Apr 21;12(6):766–78. doi: 10.1093/gbe/evaa082 (PMC7290294; doi:10.1093/gbe/evaa082)
Supplement: evaa082_Supplementary_Data [file evaa082_supplementary_data.zip › Supplementary Table S1.xlsx]

## Sheet: Table S1
	Table S1. All species names and assembly names for ancV1R sequences used in this study.
	Scientific name	Common name	ancV1R	Genome assembly name
	Mammalia
	Primates
	Alouatta palliata	Mantled howler monkey	intact	AloPal_v1_BIUU
	Aotus nancymaae	Owl monkey	pseudogene	Anan_2.0
	Ateles geoffroyi	Black-handed spider monkey	intact	AteGeo_v1_BIUU
	Callithrix jacchus	Marmoset	intact	C_jacchus3.2
	Carlito syrichta	Tarsier	intact	tarSyr2
✓a	Cebus albifrons	White-fronted capuchin	intact	CebAlb_v1_BIUU
	Cebus capucinus	White-headed capuchin	intact	Cebus_imitator-1.0
	Cercocebus atys	Sooty mangabey	pseudogene	Caty_1.0
	Cercopithecus neglectus	De Brazza's monkey	pseudogene	CertNeg_v1_BIUU
	Cheirogaleus medius	Lesser dwarf lemur	intact	CheMed_v1_BIUU
	Chlorocebus sabaeus	Vervet monkey	pseudogene	ChlSab1.1
	Colobus angolensis	Angola colobus	pseudogene	Cang.pa_1.0
	Daubentonia madagascariensis	Aye-aye	intact	DauMad_v1_BIUU
	Erythrocebus patas	Red guenon	pseudogene	EryPat_v1_BIUU
✓	Eulemur flavifrons	Blue-eyed black lemur	intact	Eflavifronsk33QCA
✓	Eulemur fulvus	Brown lemur	intact	EulFul_v1_BIUU
	Eulemur macaco	Black lemur	intact	Emacaco_refEf_BWA_oneround
	Gorilla gorilla gorilla	Western Lowland gorilla	pseudogene	gorGor4
	Homo sapiens	Human	pseudogene	GRCh38.p7
	Indri indri	Indri	intact	IndInd_v1_BIUU
	Lemur catta	Ring-tailed lemur	intact	LemCat_v1_BIUU
✓	Macaca fascicularis	Crab-eating macaque	pseudogene	M_fascicularis_5.0
✓	Macaca fuscata	Japanese macaque	pseudogene	macFus_1.0
	Macaca mulatta	Macaque	pseudogene	Mmul_8.0.1
✓	Macaca nemestrina	Southern pig-tailed macaque	pseudogene	Mnem_1.0
	Mandrillus leucophaeus	Drill	pseudogene	Mleu.le_1.0
	Microcebus murinus	Mouse lemur	intact	Mmur_3.0
	Mirza coquereli	Coquerel's mouse lemur	intact	MizCoq_v1_BIUU
	Nasalis larvatus	Long-nosed monkey	pseudogene	Charlie1.0
	Nomascus leucogenys	Gibbon	pseudogene	Nleu_3.0
	Nycticebus coucang	Slow loris	intact	NycCou_v1_BIUU
	Otolemur garnettii	Bushbaby	intact	OtoGar3
✓	Pan paniscus	Bonobo	pseudogene	panpan1.1
	Pan troglodytes troglodytes	Chimpanzee	pseudogene	Pan_tro 3.0
	Papio anubis	Olive baboon	pseudogene	Panu_3.0
	Piliocolobus tephrosceles	Ugandan red colobus	pseudogene	ASM277652v1
	Pithecia pithecia	White-faced saki	intact	PitPit_v1_BIUU
	Plecturocebus donacophilus	Bolivian titi	intact	CalDon_v1_BIUU
	Pongo abelii	Orangutan	pseudogene	PPYG2.0.2
	Prolemur simus	Greater bamboo lemur	intact	Prosim_1.0
	Propithecus coquereli	Coquerel's sifaka	intact	Pcoq_1.0
	Pygathrix nemaeus	Red shanked douc langur	pseudogene	PygNem_v1_BIUU
	Rhinopithecus roxellana	Golden snub-nosed monkey	pseudogene	Rrox_v1
✓	Rhinopithecus bieti	Black snub-nosed monkey	pseudogene	ASM169854v1
	Saguinus imperator	Tamarin	intact	SagImp_v1_BIUU
	Saimiri boliviensis	Squirrel monkey	intact	SaiBol1.0
	Semnopithecus entellus	Hanuman langur	pseudogene	SemEnt_v1_BIUU
	Theropithecus gelada	Gleda	pseudogene	Tgel_1.0
	Dermoptera
	Galeopterus variegatus	Sunda flying lemur	intact	G_variegatus-3.0.2
	Rodentia
	Acomys cahirinus	Egyptian spiny mouse	intact	AcoCah_v1_BIUU
	Allactaga bullata	Gobi jerboa	intact	AllBul_v1_BIUU
	Aplodontia rufa	Mountain beaver	intact	AplRuf_v1_BIUU
✓	Apodemus speciosus	Large Japanese field mouse	intact	Aspe_assembly01
	Apodemus sylvaticus	Long-tailed field mouse	intact	ASM130590v1
	Capromys pilorides	Desmarest's hutia	intact	CapPil_v1_BIUU
	Castor canadensis	North American beaver	intact	C.can genome v1.0
✓	Cavia aperea	Brazilian guinea pig	intact	CavAp1.0
	Cavia porcellus	Guinea pig	intact	cavPor3
✓	Cavia tschudii	Montane guinea pig	intact	CavTsc_v1_BIUU
	Chinchilla lanigera	Long-tailed chinchilla	intact	ChiLan1.0
	Cricetomys gambianus	Gambian giant pouched rat	intact	CriGam_v1_BIUU
	Cricetulus griseus	Chinese hamster	intact	CriGri_1.0
	Ctenodactylus gundi	Northern gundi	intact	CteGun_v1_BIUU
	Ctenomys sociabilis	Social tuco-tuco	intact	CteSoc_v1_BIUU
	Cuniculus paca	Lowland paca	intact	CunPac_v1_BIUU
	Dasyprocta punctata	Punctate agouti	intact	DasPun_v1_BIUU
	Dinomys branickii	Pacarana	intact	DinBra_v1_BIUU
	Dipodomys ordii	Kangaroo rat	intact	Dord_2.0
✓	Dipodomys stephensi	Stephens's kangaroo rat	intact	DipSte_v1_BIUU
	Dolichotis patagonum	Patagonian cavy	intact	DolPat_v1_BIUU
✓	Ellobius lutescens	Transcaucasian mole vole	intact	ASM168507v1
	Ellobius talpinus	Northern mole-vole	intact	ETalpinus_0.1
	Fukomys damarensis	Damaraland mole-rat	intact	DMR_v1.0
	Glis glis	Fat dormouse	intact	GliGli_v1_BIUU
	Graphiurus murinus	Woodland dormouse	intact	GraMur_v1_BIUU
	Heterocephalus glaber	Naked mole-rat	intact	HetGla_female_1.0
	Hydrochoerus hydrochaeris	Capybara	intact	HydHyd_v1_BIUU
	Hystrix cristata	Crested porcupine	intact	HysCri_v1_BIUU
	Ictidomys tridecemlineatus	Suquirrel	intact	spetri2
	Jaculus jaculus	Lesser Egyptian jernboa	intact	JacJac1.0
✓	Marmota flaviventris	Yellow-bellied marmot	intact	ASM367607v1
	Marmota marmota marmota	Marmot	intact	marMar2.1
	Meriones unguiculatus	Mongolian gerbil	intact	MunDraft-v1.0
	Mesocricetus auratus	Golden hamster	intact	MesAur1.0
	Microtus ochrogaster	Prairie vole	intact	MicOch1.0
✓	Mus caroli	Ryukyu mouse	intact	CAROLI_EIJ_v1.1
	Mus musculus	Mouse	intact	GRCm38.p4
✓	Mus pahari	Gairdner's shrewmouse	intact	PAHARI_EIJ_v1.1
✓	Mus spicilegus	Steppe mouse	intact	MUSP714
✓	Mus spretus	Algerian mouse	intact	SPRET_EiJ_v1
	Muscardinus avellanarius	Hazel dormouse	intact	MusAve_v1_BIUU
	Myocastor coypus	Nutria	intact	MyoCoy_v1_BIUU
	Myodes glareolus	Bank vole	intact	ASM436859v1
	Nannospalax galili	Upper Galilee mountains blind mole rat	intact	S.galili_v1.0
	Octodon degus	Octodon	intact	OctDeg1.0
	Octomys mimax	Viscacha Rat	intact	Oct_mimax_AO248_v1
	Ondatra zibethicus	Muskrat	intact	OndZib_v1_BIUU
	Onychomys torridus	Southern grasshopper mouse	intact	OnyTor_v1_BIUU
	Peromyscus maniculatus bairdii	Deer mice	intact	Pman_1.0
✓	Peromyscus polionotus subgriseus	Oldfield mouse	intact	HU_Ppol_1.3
	Petromus typicus	Dassie-rat	intact	PetTyp_v1_BIUU
	Phodopus sungorus	Dzungarian hamster	intact	Psun0.5
	Psammomys obesus	Fat sand rat	intact	ASM221593v1
	Rattus norvegicus	Rat	intact	Rnor_6.0
	Rhizomys pruinosus	Hoary bamboo rat	intact	RhiPru_v1_BIUU
	Sigmodon hispidus	Hispid cotton rat	intact	SigHis_v1_BIUU
	Spermophilus dauricus	Daurian ground squirrel	intact	ASM240643v1
	Thryonomys swinderianus	Greater cane rat	intact	ThrSwi_v1_BIUU
	Tympanoctomys barrerae	Golden vizcacha rat	intact	Tym_barrerae_AO245_v1
	Urocitellus parryii	Arctic ground squirrel	intact	ASM342692v1
	Xerus inauris	South African ground squirrel	intact	XerIna_v1_BIUU
	Zapus hudsonius	Meadow jumping mouse	intact	ZapHud_v1_BIUU
	Lagomorpha
	Lepus americanus	Snowshoe hare	intact	LepAme_v1_BIUU
	Ochotona princeps	Pika	intact	OchPri3.0
	Oryctolagus cuniculus	Rabbit	intact	OryCun2.0
	Scandentia
	Tupaia chinensis	Chinese Tree Shrew	intact	TupChi_1.0
	Cetartiodactyla
	Ammotragus lervia	Barbary sheep	intact	A_lervia_NAZ_v1.0
	Aepyceros melampus	Impala	intact	IMP
	Alcelaphus buselaphus	Hartebeest	pseudogene	HBT
	Antidorcas marsupialis	Springbok	intact	SGB
	Antilocapra americana	Pronghorn	intact	AntAmePen_v1_BIUU
	Axis porcinus	Hog deer	intact	ASM379854v1
	Balaena mysticetus	Bowhead whale	pseudogene	*http://www.bowhead-whale.org
	Balaenoptera acutorostrata	Northern minke whale	pseudogene	BalAcu1.0
✓	Balaenoptera bonaerensis	Southern minke whale	pseudogene	ASM97880v1
	Beatragus hunteri	Hirola	intact	BeaHun_v1_BIUU
	Bison bison	American bison	intact	Bison_UMD1.0
✓	Bos grunniens	Domestic yak	intact	LU_Bosgru_v3.0
✓	Bos indicus	Zebu	intact	Bos_indicus_1.0
✓	Bos mutus	Yak	intact	BosGru_v2.0
	Bos taurus	Cow	intact	Bos_taurus_UMD_3.1.1
	Bubalus bubalis	Water buffalo	intact	UMD_CASPUR_WB_2.0
✓	Camelus bactrianus	Bactrian camel	intact	Ca_bactrianus_MBC_1.0
	Camelus dromedarius	Arabian camel	intact	PRJNA234474_Ca_dromedarius_V1.0
✓	Camelus ferus	Wild Bactrian camel	intact	CB1
✓	Capra aegagrus	Wild goat	intact	CapAeg_1.0
	Capra hircus	Goat	intact	ARS1
✓	Capra sibirica	Siberian ibex	intact	ASM318261v2
	Capreolus capreolus	Roe Deer	intact	kmer631
	Catagonus wagneri	Chacoan peccary	intact	CatWag_v1_BIUU
	Cephalophus harveyi	Harvey's duiker	intact	HVD
✓	Cervus albirostris	White-lipped deer	intact	WLD
	Cervus elaphus hippelaphus	Red deer	intact	CerEla1.0
	Connochaetes taurinus	Blue wildebeest	intact	BWD
	Damaliscus lunatus	Topi	intact	CTB
	Delphinapterus leucas	Beluga	pseudogene	ASM228892v2
	Elaphurus davidianus	Pere David's deer	intact	Milu1.0
	Eschrichtius robustus	Gray whale	pseudogene	EschrichtiusRobustus1.0
	Eubalaena japonica	North Pacific right whale	pseudogene	EubJap_v1_BIUU
	Eudorcas thomsonii	Thomson's gazelle	intact	TMG
	Giraffa camelopardalis	Giraffe	intact	ASM165123v1
	Hemitragus hylocrius	Nilgiri tahr	intact	HemHyl_v1_BIUU
	Hippopotamus amphibius	Hippopotamus	intact	ASM299558v1
	Hydropotes inermis	Chinese water deer	intact	NPU_HINE_1.0
	Inia geoffrensis	Boutu	pseudogene	IniGeo_v1_BIUU
	Kobus ellipsiprymnus	Waterbuck	intact	DFW
	Kogia breviceps	Pygmy sperm whale	pseudogene	KogBre_v1_BIUU
	Lagenorhynchus obliquidens	Pacific white-sided dolphin	pseudogene	ASM367639v1
	Lipotes vexillifer	Yangtze river dolphin	pseudogene	Lipotes_vexillifer_v1
	Litocranius walleri	Gerenuk	intact	GRK
	Madoqua kirkii	Kirk's dik-dik	intact	KDD
	Megaptera novaeangliae	Humpback whale	pseudogene	megNov1
	Mesoplodon bidens	Sowerby's beaked whale	pseudogene	MesBid_v1_BIUU
	Monodon monoceros	Narwhal	pseudogene	MonMon_v1_BIUU
✓	Moschus berezovskii	Chinese forest musk deer	intact	FMD
✓	Moschus chrysogaster	Alpine musk deer	intact	NPU_MCHR_1.0
	Moschus moschiferus	Siberian musk deer	intact	MosMos_v1_BIUU
	Muntiacus crinifrons	Black muntjac	intact	BMJ
✓	Muntiacus muntjak	Muntjak	intact	CMJ
✓	Muntiacus reevesi	Reeves' muntjac	intact	CIJ
	Nanger granti	Grant's gazelle	intact	GTG
	Neophocaena asiaeorientalis	Yangtze finless porpoise	pseudogene	Neophocaena_asiaeorientalis_V1
	Neotragus moschatus	Suni	intact	SUN
	Neotragus pygmaeus	Royal antelope	intact	RAL
	Odocoileus hemionus hemionus	Mule deer	intact	UofA_Ohem_1.0
✓	Odocoileus virginianus	White-tailed deer	intact	Ovir.te_1.0
	Okapia johnstoni	Okapi	intact	ASM166083v1
	Orcinus orca	Killer whale	pseudogene	Oorc_1.1
	Oreotragus oreotragus	Klipspringer	intact	KSP
	Oryx gazella	Gemsbok	intact	UCDavis_Ogaz_1
	Ourebia ourebi	Oribi	intact	ORB
✓	Ovis ammon	Argali	intact	O_ammon_KGZ_v1.0
	Ovis aries	Sheep	intact	Oar_v4.0
✓	Ovis canadensis	Bighorn sheep	intact	OviCan_v1_BIUU
	Pantholops hodgsonii	Chiru	intact	PHO1.0
	Phocoena phocoena	Harbor porpoise	pseudogene	ASM307100v1
	Physeter catodon	Sperm whale	pseudogene	Physeter_macrocephalus-2.0.2
	Platanista minor	Indus river dolphin	pseudogene	PlaMin_v1_BIUU
	Procapra przewalskii	Przewalski's gazelle	intact	PLG
	Pseudois nayaur	Bharal	intact	ASM318257v1
	Rangifer tarandus	Reindeer	intact	RanTarSib_v1_BIUU
	Raphicerus campestris	Steenbok	intact	SNB
	Redunca redunca	Bohar reedbuck	intact	BHR
	Saiga tatarica	Saiga	intact	SaiTat_v1_BIUU
	Sousa chinensis	Indo-pacific humpbacked dolphin	pseudogene	ASM352133v1
	Sus scrofa	Pig	intact	Sscrofa11.1
	Sylvicapra grimmia	Bush duiker	intact	CMD
	Syncerus caffer	African buffalo	intact	ABF
✓	Tragelaphus buxtoni	Mountain nyala	intact	MTN
✓	Tragelaphus eurycerus	Bongo	intact	BNG
	Tragelaphus imberbis	Lesser kudu	intact	LEK
✓	Tragelaphus oryx	Eland	intact	CME
✓	Tragelaphus scriptus	Bushbuck	intact	BUB
✓	Tragelaphus spekii	Sitatunga	intact	STG
✓	Tragelaphus strepsiceros	Greater kudu	intact	GTK
	Tragulus javanicus	Java mouse-deer	intact	TraJav_v1_BIUU
✓	Tragulus kanchil	Lesser mouse-deer	intact	LMD
✓	Tursiops aduncus	Indo-pacific bottlenose dolphin	pseudogene	ASM322739v1
	Tursiops truncatus	Bottlenose dolphin	pseudogene	NIST Tur_tru v1
	Vicugna pacos	Alpaca	intact	Vicugna_pacos-2.0.1
	Ziphius cavirostris	Cuvier's beaked whale	pseudogene	ZipCav_v1_BIUU
	Perissodactyla
✓	Ceratotherium simum cottoni	Northern white rhinoceros	intact	CerCot_v1_BIUU
	Ceratotherium simum simum	Rhinoceros	intact	CerSimSim1.0
	Dicerorhinus sumatrensis	Sumatran rhinoceros	intact	ASM284483v1
	Diceros bicornis	Black rhinoceros	intact	DicBicMic_v1_BIUU
✓	Equus asinus	Donkey	intact	ASM130575v1
	Equus caballus	Horse	intact	Equ Cab 2
✓	Equus przewalskii	Przewalski's wild horse	intact	Burgud
	Tapirus indicus	Asiatic tapir	intact	TapInd_v1_BIUU
✓	Tapirus terrestris	Brazilian tapir	intact	TapTer_v1_BIUU
	Chiroptera
	Anoura caudifer	Tailed tailless bat	intact	AnoCau_v1_BIUU
	Artibeus jamaicensis	Jamaican fruit-eating bat	intact	ArtJam_v1_BIUU
	Carollia perspicillata	Seba's short-tailed bat	intact	CarPer_v1_BIUU
	Craseonycteris thonglongyai	Hog-nosed bat	intact	CraTho_v1_BIUU
	Desmodus rotundus	Common vampire bat	intact	ASM294091v2
	Eidolon helvum	Straw-coloured fruit bat	pseudogene	ASM46528v1
	Eonycteris spelaea	Lesser dawn bat	pseudogene	Espe.v1
	Eptesicus fuscus	Big brown bat	intact?	EptFus1.0
	Hipposideros armiger	Great roundleaf bat	intact	ASM189008v1
✓	Hipposideros galeritus	Cantor's roundleaf bat	intact	HipGal_v1_BIUU
	Lasiurus borealis	Red bat	pseudogene	LasBor_v1_BIUU
	Macroglossus sobrinus	Long-tongued fruit bat	pseudogene	MacSob_v1_BIUU
	Megaderma lyra	Greater false vampire bat	intact	ASM46534v1
	Micronycteris hirsuta	Little big-eared bat	intact	MicHir_v1_BIUU
	Miniopterus natalensis	Natal Long-fingered bat	intact	Mnat.v1
✓	Miniopterus schreibersii	Schreibers' long-fingered bat	intact	MinSch_v1_BIUU
	Mormoops blainvillei	Antillean ghost-faced bat	intact	MorMeg_v1_BIUU
	Murina aurata feae	Little tube-nosed bat	pseudogene	MurFea_v1_BIUU
✓	Myotis brandtii	Brandt's bat	pseudogene	ASM41265v1
✓	Myotis davidii	David's myotis	pseudogene	ASM32734v1
✓	Myotis lucifugus lucifugus	Little brown bat	pseudogene	Myoluc2.0
	Myotis myotis	Greater mouse-eared bat	pseudogene	MyoMyo_v1_BIUU
	Noctilio leporinus	Greater bulldog bat	intact	NocLep_v1_BIUU
	Phyllostomus discolor	Pale spear-nosed bat	intact	mPhyDis1_v1.p
	Pipistrellus pipistrellus	Common pipistrelle	pseudogene	PipPip_v1_BIUU
	Pteronotus parnellii	Parnell's mustached bat	intact	ASM46540v1
✓	Pteropus alecto	Black flying fox	pseudogene	ASM32557v1
	Pteropus vampyrus	Java fruit bat	pseudogene	Pvam_2.0
	Rhinolophus ferrumequinum	Greater horseshoe bat	pseudogene	ASM46549v1
✓	Rhinolophus sinicus	Chinese rufous horseshoe bat	pseudogene	ASM188883v1
	Rousettus aegyptiacus	Egyptian fruit bat	pseudogene	Raegyp2.0
	Tadarida brasiliensis	Brazilian free-tailed bat	pseudogene	TadBra_v1_BIUU
	Tonatia saurophila	Stripe-headed round-eared bat	intact	TonSau_v1_BIUU
	Carnivora
	Acinonyx jubatus	Cheetah	intact	aciJub1
	Ailuropoda melanoleuca	Panda	intact	ASM200744v1
	Ailurus fulgens	Lesser panda	intact	ASM200746v1
	Arctocephalus gazella	Antarctic fur seal	intact	ArcGazv1.4
	Callorhinus ursinus	Northern fur seal	intact	ASM326570v1
✓	Canis lupus dingo	Dingo	intact	ASM325472v1
	Canis lupus familiaris	Dog	intact	CanFam3.1
	Cryptoprocta ferox	Fossa	pseudogene	CryFer_v1_BIUU
	Enhydra lutris	Sea otter	pseudogene	ASM228890v2
	Eumetopias jubatus	Steller sea lion	intact	ASM402803v1
	Felis catus	Cat	intact	Felis_catus_8.0
✓	Felis nigripes	Black-footed cat	intact	FelNig_v1_BIUU
	Helogale parvula	Dwarf mongoose	intact	HelPar_v1_BIUU
	Hyaena hyaena	Striped hyena	intact	ASM300989v1
	Leptonychotes weddellii	Weddell Seal	intact	LepWed1.0
	Lycaon pictus	African wild dog	intact	LycPicSAfr1.0
	Lynx pardinus	Iberian lynx	intact	*http://denovo.cnag.cat/genomes/iberian_lynx
	Mellivora capensis	Ratel	intact	MelCap_v1_BIUU
	Mirounga angustirostris	Northern elephant seal	pseudogene	MirAng_v1_BIUU
	Mungos mungo	Banded mongoose	intact	MunMun_v1_BIUU
	Mustela putorius furo	Ferret	intact	MusPutFur1.0
	Neomonachus schauinslandi	Hawaiian monk seal	intact	ASM220157v1
	Neovison vison	American mink	intact	NNQGG.v01
	Odobenus rosmarus divergens	Pacific walrus	intact	Oros_1.0
✓	Panthera onca	Jaguar	intact	PanOnc_v1_BIUU
✓	Panthera pardus	Leopard	intact	PanPar1.0
	Panthera tigris	Tiger	intact	PanTig1.0
	Paradoxurus hermaphroditus	Asian palm civet	intact	ParHer_v1_BIUU
	Phoca vitulina	Harbor seal	intact	GSC_HSeal_1.0
	Pteronura brasiliensis	Giant otter	pseudogene	PteBra_v1_BIUU
	Puma concolor	Puma	intact	PumCon1.0
	Spilogale gracilis	Western spotted skunk	intact	SpiGra_v1_BIUU
	Suricata suricatta	Meerkat	intact	SurSur_v1_BIUU
	Taxidea taxus jeffersonii	American badger	intact	ASM369799v1
✓	Ursus americanus	American black bear	intact	ASM334442v1
	Ursus arctos horribilis	Brown bear	intact	ASM358476v1
✓	Ursus maritimus	Polar bear	intact	UrsMar_1.0
✓	Vulpes lagopus	Arctic fox	intact	VulLag_v1_BIUU
	Vulpes vulpes	Red fox	intact	VulVul2.2
	Zalophus californianus	California sea lion	intact	zalCal2.2
	Pholidota
✓	Manis pentadactyla	Chinese pangolin	intact	M_pentadactyla-1.1.1
	Manis javanica	Sunda pangolin	intact	ManJav1.0
	Eulipotyphla
	Condylura cristata	Star-nosed mole	intact	ConCri1.0
	Crocidura indochinensis	Indochinese shrew	intact	CroInd_v1_BIUU
	Erinaceus europaeus	Hedgehog	intact	EriEur2.0
	Scalopus aquaticus	Eastern mole	intact	ScaAqu_v1_BIUU
	Solenodon paradoxus woodi	Hispaniolan solenodon	intact	ASM290108v1
	Sorex araneus	Shrew	intact	SorAra2.0
	Uropsilus gracilis	Gracile shrew mole	intact	UroGra_v1_BIUU
	Sirenia
	Trichechus manatus	Manatee	pseudogene	TriManLat1.0
	Hyracoidea
	Heterohyrax brucei	Yellow-spotted hyrax	intact	HetBruBak_v1_BIUU
	Procavia capensis	Hyrax	intact	Pcap_2.0
	Proboscidea
	Loxodonta africana	Elephant	intact	Loxafr3.0
	Macroscelidea
	Elephantulus edwardii	Cape elephant shrew	intact	EleEdw1.0
	Afrosoricida
	Chrysochloris asiatica	Cape golden mole	intact	ChrAsi1.0
	Echinops telfairi	Lesser hedgehog tenrec	intact	EchTel2.0
	Microgale talazaci	Talazac's shrew tenrec	intact	MicTal_v1_BIUU
	Tubulidentata
	Orycteropus afer afer	Aardvark	intact	OryAfe1.0
	Pilosa
✓	Choloepus hoffmanni	Sloth	intact	C_hoffmanni-2.0.1
	Choloepus didactylus	Southern two-toed sloth	pseudogene?	ChoDid_v1_BIUU
	Myrmecophaga tridactyla	Giant anteater	intact	MyrTri_v1_BIUU
	Tamandua tetradactyla	Southern tamandua	intact	TamTet_v1_BIUU
	Cingulata
	Chaetophractus vellerosus	Screaming hairy armadillo	intact	ChaVel_v1_BIUU
	Dasypus novemcinctus	Nine-banded_armadillo	intact	Dasnov3.0
	Tolypeutes matacus	Southern three-banded armadillo	intact	TolMat_v1_BIUU
	Diprotodontia
	Macropus eugenii	Wallaby	intact	Meug_1.1
	Phascolarctos cinereus	Koala	intact	phaCin_unsw_v4.1
	Vombatus ursinus	Common wombat	intact	bare-nosed wombat genome assembly
	Dasyuromorphia
	Sarcophilus harrisii	Tasmanian devil	intact	Devil_ref v7.0
	Didelphimorphia
	Monodelphis domestica	Opossum	intact	monDom5
	Monotremata
	Ornithorhynchus anatinus	Platypus	intact	Ornithorhynchus_anatinus-5.0.1
	Reptilia
	Testudines
	Chelonia mydas	Green sea turtle	pseudogene	CheMyd_1.0
	Chelonoidis abingdonii	Abingdon island giant tortoise	pseudogene	ASM359739v1
	Chrysemys picta	Painted turtle	pseudogene	Chrysemys_picta_bellii-3.0.3
	Gopherus agassizii	Agassiz's desert tortoise	pseudogene	ASM289641v1
	Malaclemys terrapin terrapin	Diamondback terrapin	pseudogene	terp_v2_2
	Pelodiscus sinensis	Softshell turtle	pseudogene	PelSin_1.0
	Terrapene mexicana triunguis	Three-toed box turtle	pseudogene	T_m_triunguis-1.0
	Crocodilia
	Alligator mississippiensis	American alligator	pseudogene	ASM28112v4
✓	Alligator sinensis	Chinese alligator	pseudogene	ASM45574v1
	Crocodylus porosus	Salt-water crocodile	pseudogene	CroPor_comp1
	Gavialis gangeticus	Gharial	pseudogene	GavGan_comp1
	Squamata
	Anolis carolinensis	Anole lizard	intact	AnoCar2.0
	Crotalus horridus	Timber rattlesnake	intact	ASM162548v1
✓	Crotalus mitchellii pyrrhus	Southwestern speckled rattlesnake	intact	CrotMitch1.0
✓	Crotalus viridis viridis	Prairie rattlesnake	intact	CroVir2.0
	Gekko japonicus	Schlegel's Japanese gecko	intact	Gekko_japonicus_V1.1 scaffold24626
	Hydrophis cyanocinctus	Asian annulated sea snake	intact	ASM402372v1
✓	Hydrophis hardwickii	Hardwick's sea snake	intact	ASM402376v1
✓	Lacerta bilineata	Western green lizard	intact	L. bilineata genome assembly
	Lacerta viridis	Green lizard	intact	ASM90024590v1
	Notechis scutatus	Mainland tiger snake	intact	TS10Xv2-PRI
	Ophiophagus hannah	King cobra	intact	OphHan1.0
	Pantherophis guttatus	Cornsnake	intact	PanGut1.0
	Paroedura picta	Ocelot gecko	intact	Ppicta_assembly_v1
	Pogona vitticeps	Central bearded dragon	intact	pvi1.1
	Protobothrops flavoviridis	Habu	intact	HabAm_1.0
✓	Protobothrops mucrosquamatus	Taiwan habu	intact	P.Mucros_1.0
	Pseudonaja textilis	Eastern brown snake	intact	EBS10Xv2-PRI
	Python bivittatus	Indian python	intact	Python_molurus_bivittatus-5.0.2
	Salvator merianae	Argentine black and white tegu	intact	HLtupMer3
	Thamnophis sirtalis	Garter snake	intact	Thamnophis_sirtalis-6.0
	Vipera berus berus	Adder	intact	VBER.BE-female
	Sphenodontia
	Sphenodon punctatus	Tuatara	intact	ASM311381v1
	Amphibia
	Anura
	Rana catesbeiana	American bullfrog	intact	RCv2.1
	Nanorana parkeri	High Himalaya frog	intact	ASM93562v1
	Xenopus tropicalis	Western clawed Frog	intact	Xenopus_tropicalis_v9.1
	Xenopus laevis	African clawed frog	intact	Xenopus_laevis_v2 chromosome 1S
	Caudata
	Ambystoma mexicanum	Axolotl	intact	ASM291563v1
	Cynops pyrrhogaster	Japanese fire belly newt	intact	*http://antler.is.utsunomiya-u.ac.jp/imori/
	Ancient fishes
	Coelacanthiformes
	Latimeria chalumnae	Coelacanth	intact	LatCha1
	Lepisosteiformes
	Lepisosteus oculatus	Spotted Gar	intact	LepOcu1
	Acipenseriformes
	Acipenser sp.	Sturgeon	intact	*PCR amplified at Suzuki et al. (2018)
	Polypteriformes
	Polypterus senegalus	Polypterus	intact	*PCR amplified at Suzuki et al. (2018)
	athese species were not included in the evolutionary analyses
